# Supplementary material for: Associations between lipids in selected brain regions, plasma miRNA, and behavioral and cognitive measures following 28Si ion irradiation
Source: Sci Rep. 2021 Jul 21;11:14899. doi: 10.1038/s41598-021-93869-3 (PMC8295277; doi:10.1038/s41598-021-93869-3)
Supplement: Supplementary file 5 — Supplementary Information 5. [file 41598_2021_93869_MOESM5_ESM.xlsx]

## Sheet: lasso_coeff_miRNA_vs_behavioral
input_variable	lasso_coeff	behavioral_measures
time_pointTP2_6_month	-0.233385	Baseline
strainC3H	-0.220107	Baseline
mmu.miR.302b.3p	-0.118468	Baseline
mmu.miR.3065.5p	-0.114972	Baseline
mmu.miR.1251.5p	-0.0878848	Baseline
mmu.miR.3067.5p	-0.0805084	Baseline
mmu.miR.1251.3p	-0.0666436	Baseline
mmu.miR.335.3p	-0.0608067	Baseline
mmu.miR.485.3p	0.0506845	Baseline
mmu.miR.467c.3p	0.0559242	Baseline
mmu.miR.344.5p	0.0632033	Baseline
mmu.miR.448.5p	0.0863896	Baseline
mmu.miR.379.3p	0.0963599	Baseline
time_pointTP3_12_month	-0.61199	Bin.2.Preference.Obj.2
mmu.miR.337.5p	-0.0564899	Bin.2.Preference.Obj.2
time_pointTP3_12_month	-0.439629	Bin.3.Preference.Obj.2
mmu.miR.376c.5p	0.0672806	Bin.3.Preference.Obj.2
mmu.miR.212.5p	-0.0760554	context_minute1
mmu.miR.219c.3p	0.0533709	context_minute1
mmu.miR.379.3p	0.125954	context_minute1
sexM	-0.302707	context_minute2
mmu.miR.212.5p	-0.169863	context_minute2
mmu.miR.200a.5p	-0.102081	context_minute2
mmu.miR.497a.3p	-0.0821201	context_minute2
mmu.miR.5098	0.0502521	context_minute2
mmu.miR.376b.5p	0.0516934	context_minute2
mmu.miR.466e.5p	0.0538401	context_minute2
mmu.miR.3113.5p	0.101708	context_minute2
strainC3H	-0.570606	context_minute4
mmu.miR.1971	-0.0720539	context_minute4
strainC3H	-0.751763	context_minute5
mmu.miR.141.5p	-0.137548	context_minute5
mmu.miR.344f.3p	-0.0663624	context_minute5
mmu.miR.1946b	-0.0628588	context_minute5
mmu.miR.509.5p	-0.0561846	context_minute5
mmu.miR.3109.3p	0.0504371	context_minute5
mmu.miR.467c.3p	0.0511633	context_minute5
mmu.miR.1258.3p	0.0527207	context_minute5
mmu.miR.3618.3p	0.0541304	context_minute5
mmu.let.7a.2.3p	0.0914786	context_minute5
mmu.miR.34b.5p	0.142248	context_minute5
time_pointTP2_6_month	0.189473	context_minute5
mmu.miR.2861	-0.146755	context_total
mmu.miR.182.5p	-0.0933126	context_total
mmu.miR.147.3p	-0.0901757	context_total
strainC3H	-0.0616789	context_total
mmu.miR.374c.3p	0.0702105	context_total
strainC3H	-0.163194	NOD1.Fecal
mmu.miR.3154	-0.0529526	NOD1.Fecal
mmu.miR.5112	0.133806	NOD2.Fecal
strainC3H	-0.565615	OFD1.Fecal
mmu.miR.497a.3p	-0.224161	OFD1.Fecal
mmu.miR.146b.3p	-0.141439	OFD1.Fecal
mmu.miR.206.3p	-0.13678	OFD1.Fecal
mmu.miR.5129.5p	-0.118258	OFD1.Fecal
mmu.miR.27b.5p	-0.0947287	OFD1.Fecal
mmu.miR.212.5p	-0.0902646	OFD1.Fecal
mmu.miR.1962	-0.0834628	OFD1.Fecal
mmu.miR.367.5p	-0.0723335	OFD1.Fecal
mmu.miR.3083.5p	-0.07093	OFD1.Fecal
mmu.miR.10b.3p	-0.0676018	OFD1.Fecal
mmu.miR.1193.3p	-0.0553649	OFD1.Fecal
mmu.miR.128.1.5p	-0.0553417	OFD1.Fecal
mmu.miR.1942	-0.0545799	OFD1.Fecal
mmu.miR.483.3p	-0.0508788	OFD1.Fecal
mmu.miR.26a.1.3p	0.0592539	OFD1.Fecal
mmu.miR.146a.3p	0.0688919	OFD1.Fecal
mmu.miR.216c.5p	0.106062	OFD1.Fecal
mmu.miR.380.5p	0.127164	OFD1.Fecal
mmu.miR.219a.2.3p	0.131781	OFD1.Fecal
mmu.miR.431.5p	0.143608	OFD1.Fecal
mmu.miR.1188.5p	0.148846	OFD1.Fecal
mmu.miR.107.5p	0.190491	OFD1.Fecal
strainC3H	-0.809978	OFD2.Fecal
mmu.miR.450a.1.3p	-0.091001	OFD2.Fecal
mmu.miR.133b.5p	-0.082486	OFD2.Fecal
mmu.miR.201.5p	-0.0799916	OFD2.Fecal
mmu.miR.5124a	-0.0795278	OFD2.Fecal
mmu.miR.29b.2.5p	-0.0774951	OFD2.Fecal
mmu.miR.3102.3p.2.3p	-0.0681952	OFD2.Fecal
mmu.miR.3074.5p	-0.0549498	OFD2.Fecal
time_pointTP2_6_month	0.107268	OFD2.Fecal
mmu.miR.412.3p	0.114243	OFD2.Fecal
mmu.miR.3113.5p	-0.0695664	Preference.Obj.2
mmu.miR.344f.3p	0.056857	Preference.Obj.2
mmu.miR.1903	0.0588752	Preference.Obj.2
mmu.miR.488.5p	0.0690657	Preference.Obj.2
irrY	0.0731201	Preference.Obj.2
mmu.miR.3475.5p	0.0866563	Preference.Obj.2
mmu.miR.290a.3p	0.102914	Preference.Obj.2
mmu.miR.3065.5p	0.112499	Preference.Obj.2
time_pointTP3_12_month	-0.118511	Time.spent.with.objects
mmu.miR.467a.5p	-0.0958849	Time.spent.with.objects
mmu.miR.195a.3p	-0.0934745	Time.spent.with.objects
mmu.miR.3569.3p	-0.0483491	Time.spent.with.objects
mmu.miR.205.3p	0.0760705	Time.spent.with.objects
strainC3H	0.102311	Time.spent.with.objects
strainC3H	-0.502348	Tone
mmu.miR.3620.5p	-0.0749003	Tone
mmu.miR.203.3p	-0.0618637	Tone
mmu.miR.129.5p	-0.0585875	Tone
mmu.miR.3106.5p	0.0667746	Tone
mmu.miR.1940	0.0747044	Tone
mmu.miR.3090.3p	0.0800343	Tone
mmu.miR.3064.3p	-0.120366	train_isi2
mmu.miR.1983	-0.0962831	train_isi2
mmu.miR.218.1.3p	-0.0503878	train_isi2
mmu.miR.219b.3p	0.0662886	train_isi2
mmu.miR.504.3p	0.0998891	train_isi2
mmu.miR.381.5p	0.122173	train_isi2
mmu.miR.1905	0.190252	train_isi2
mmu.miR.374b.3p	-0.0676793	train_isi3
mmu.miR.381.5p	0.103217	train_isi3
mmu.miR.1905	0.126001	train_isi3
mmu.miR.466n.3p	0.128686	train_isi3
mmu.miR.217.5p	0.0512378	train_tone3
mmu.miR.381.5p	0.080182	train_tone4
