# Supplementary material for: Associations between lipids in selected brain regions, plasma miRNA, and behavioral and cognitive measures following 28Si ion irradiation
Source: Sci Rep. 2021 Jul 21;11:14899. doi: 10.1038/s41598-021-93869-3 (PMC8295277; doi:10.1038/s41598-021-93869-3)
Supplement: Supplementary file 6 — Supplementary Information 6. [file 41598_2021_93869_MOESM6_ESM.xlsx]

## Sheet: lasso_coeff_miRNA_vs_lipidPlasm
input_variable	lasso_coeff	biomarkers
sexM	-0.472126	Normalized.CD68.Cortex
time_pointTP3_12_month	0.398458	Normalized.MAP2.Cortex
mmu.miR.28b	0.223448	Normalized.CD68.Cortex
irrY	0.198132	Normalized.CD68.Cortex
mmu.miR.429.5p	0.18714	Normalized.CD68.Cortex
mmu.miR.544.3p	-0.128074	Normalized.CD68.Cortex
mmu.miR.3086.3p	-0.127221	Normalized.CD68.Cortex
mmu.miR.194.2.3p	-0.104432	Normalized.CD68.Cortex
mmu.miR.3060.3p	-0.0978117	Normalized.CD68.Cortex
mmu.miR.3966	0.0974235	Normalized.BDNF.Hypothalamus
mmu.miR.3108.5p	-0.0836645	Normalized.CD68.Cortex
mmu.miR.294.3p	-0.0773511	Normalized.CD68.Cortex
mmu.miR.488.5p	0.0711568	Normalized.CD68.Cortex
mmu.miR.1928	-0.0708567	Normalized.CD68.Cortex
mmu.miR.344b.5p	0.0699795	Normalized.MAP2.Cortex
mmu.miR.344d.3.5p	0.0654965	Normalized.CD68.Cortex
mmu.miR.3618.5p	0.0556061	Normalized.CD68.Cortex
mmu.miR.3569.3p	0.0549025	Normalized.MAP2.Cortex
mmu.miR.1247.3p	-0.0482264	Normalized.CD68.Cortex
mmu.miR.3089.5p	0.0472289	Normalized.CD68.Cortex
mmu.miR.295.5p	0.0448456	Normalized.MAP2.Cortex
mmu.miR.291a.3p	-0.0439907	Normalized.CD68.Cortex
mmu.miR.5098	-0.0433281	Normalized.CD68.Cortex
mmu.miR.182.3p	-0.0352314	Normalized.CD68.Cortex
mmu.miR.344e.3p	-0.0290938	Normalized.CD68.Cortex
mmu.miR.292a.5p	-0.028985	Normalized.CD68.Cortex
mmu.miR.1930.3p	0.0264816	Normalized.MAP2.Cortex
mmu.miR.1231.3p	-0.0244369	Normalized.MAP2.Cortex
mmu.miR.5129.5p	-0.0239704	Normalized.CD68.Cortex
mmu.miR.301b.5p	0.0234786	Normalized.MAP2.Cortex
mmu.miR.453	0.0221409	Normalized.CD68.Cortex
mmu.miR.290b.5p	0.0210702	Normalized.MAP2.Cortex
mmu.miR.326.5p	0.0177958	Normalized.CD68.Cortex
mmu.miR.1964.5p	0.0172453	Normalized.CD68.Cortex
mmu.miR.3078.5p	0.0172258	Normalized.CD68.Cortex
mmu.miR.1193.3p	0.0170747	Normalized.CD68.Cortex
mmu.miR.5121	-0.0118858	Normalized.CD68.Cortex
mmu.miR.5114	0.011873	Normalized.CD68.Cortex
mmu.miR.291a.5p	-0.0102311	Normalized.CD68.Cortex
mmu.miR.219b.3p	-0.00909422	Normalized.CD68.Cortex
mmu.miR.3544.3p	0.00822961	Normalized.MAP2.Cortex
mmu.miR.448.5p	-0.00696297	Normalized.CD68.Cortex
mmu.miR.1188.3p	-0.00560736	Normalized.CD68.Cortex
mmu.miR.3547.3p	-0.00445636	Normalized.CD68.Cortex
mmu.miR.5136	-0.00407542	Normalized.CD68.Cortex
mmu.miR.290a.5p	0.00353224	Normalized.BDNF.Hypothalamus
mmu.miR.1941.5p	0.00278842	Normalized.MAP2.Cortex
mmu.miR.187.5p	-0.00238844	Normalized.CD68.Cortex
mmu.miR.452.3p	0.0015339	Normalized.CD68.Cortex
mmu.miR.1953	0.00131172	Normalized.CD68.Cortex
mmu.miR.494.5p	-0.00110617	Normalized.CD68.Cortex
mmu.miR.1843b.3p	0.000878396	Normalized.CD68.Cortex
mmu.miR.187.3p	-0.000168242	Normalized.CD68.Cortex
