# Supplementary material for: Associations between lipids in selected brain regions, plasma miRNA, and behavioral and cognitive measures following 28Si ion irradiation
Source: Sci Rep. 2021 Jul 21;11:14899. doi: 10.1038/s41598-021-93869-3 (PMC8295277; doi:10.1038/s41598-021-93869-3)
Supplement: Supplementary file 7 — Supplementary Information 7. [file 41598_2021_93869_MOESM7_ESM.xlsx]

## Sheet: lasso_coeff_miRNA_vs_lipidH
input_variable	lasso_coeff	lipid_name(hypothalamus)
strainC3H	-0.980477	H.x889_645
strainC3H	-0.750046	H.x1835_964
irrY	0.736892	H.x1835_964
sexM	0.453943	H.x633_036
time_pointTP3_12_month	-0.425052	H.x1835_964
time_pointTP2_6_month	-0.424477	H.x838_56
sexM	-0.406055	H.x564_536
time_pointTP2_6_month	-0.388899	H.x1906_007
irrY	0.380555	H.x979_325
time_pointTP2_6_month	-0.378401	H.x1835_964
mmu.miR.466n.5p	0.375448	H.x1892_027
mmu.miR.1963	-0.375084	H.x1835_964
irrY	-0.349604	H.x738_357
mmu.miR.299a.3p	-0.321956	H.x1835_964
mmu.miR.467c.3p	0.32065	H.x1101_743
mmu.miR.467d.3p	0.305812	H.x1835_964
mmu.miR.3075.5p	-0.298165	H.x2155_091
mmu.miR.325.5p	0.296949	H.x1382_816
sexM	0.295918	H.x1835_965
mmu.miR.1968.3p	-0.289188	H.x889_645
mmu.miR.363.3p	-0.282723	H.x1775_944
time_pointTP2_6_month	0.282037	H.x1835_965
mmu.miR.325.5p	0.277884	H.x1364_805
mmu.miR.216a.3p	0.275333	H.x1547_886
sexM	-0.273095	H.x979_325
mmu.miR.3106.3p	0.269098	H.x883_534
mmu.miR.495.3p	0.268721	H.x1906_007
mmu.miR.5112	-0.268534	H.x1835_985
mmu.miR.129.5p	0.261804	H.x485_003
mmu.miR.378d	-0.261607	H.x1835_965
mmu.miR.412.3p	-0.255189	H.x1835_953
strainC3H	-0.252198	H.x1835_953
mmu.miR.5101	0.251399	H.x1775_944
mmu.miR.467c.3p	0.251262	H.x2155_091
mmu.miR.152.5p	-0.249738	H.x485_003
mmu.miR.3074.2.3p	0.248501	H.x1775_944
time_pointTP2_6_month	-0.243238	H.x738_357
mmu.miR.465d.5p	0.23829	H.x581_176
mmu.miR.295.5p	-0.237918	H.x708_578
mmu.miR.1247.3p	-0.236617	H.x470_149
mmu.miR.20b.3p	0.235543	H.x564_536
mmu.miR.338.5p	0.235012	H.x485_003
mmu.miR.1942	0.233639	H.x1906_007
irrY	-0.233484	H.x1835_953
time_pointTP3_12_month	-0.23306	H.x1835_965
mmu.miR.181a.2.3p	-0.230417	H.x2169_072
mmu.miR.3470a	0.228703	H.x1775_944
time_pointTP2_6_month	-0.228287	H.x1835_953
strainC3H	-0.228155	H.x291_09
mmu.miR.5046	0.226313	H.x290_086
mmu.miR.138.5p	0.226109	H.x1101_743
mmu.miR.470.3p	-0.225749	H.x470_149
mmu.miR.190b.3p	0.225636	H.x881_518
time_pointTP2_6_month	-0.225609	H.x1544_835
mmu.miR.1258.3p	-0.222885	H.x1253_773
mmu.miR.540.5p	0.221062	H.x788_544
mmu.miR.323.3p	-0.21612	H.x649_009
mmu.miR.3471	-0.215092	H.x1546_873
mmu.miR.410.5p	0.214559	H.x1775_944
mmu.miR.1932	0.214266	H.x1382_816
mmu.miR.3470b	-0.213607	H.x738_357
mmu.miR.323.3p	-0.212909	H.x567_006
mmu.miR.3084.5p	-0.21137	H.x470_149
mmu.miR.467a.5p	-0.21047	H.x1545_871
mmu.miR.135b.3p	-0.209991	H.x708_578
mmu.miR.3473c	-0.20779	H.x708_578
mmu.miR.449a.3p	-0.20757	H.x708_578
mmu.miR.23b.5p	0.207	H.x581_185
mmu.miR.363.3p	-0.2047	H.x889_645
irrY	0.204677	H.x889_62
mmu.miR.219a.5p	0.204026	H.x470_149
mmu.miR.34c.3p	-0.203964	H.x581_185
mmu.miR.467c.3p	-0.202978	H.x1544_835
mmu.miR.133c	-0.202926	H.x633_036
mmu.miR.370.3p	-0.201792	H.x1835_964
mmu.miR.135a.5p	0.201764	H.x1775_944
time_pointTP3_12_month	-0.201722	H.x889_645
time_pointTP3_12_month	-0.201279	H.x485_002
mmu.miR.5118	-0.201135	H.x290_086
mmu.miR.10b.5p	0.199319	H.x1775_944
mmu.miR.467f	-0.198746	H.x470_149
mmu.miR.299b.5p	-0.198502	H.x2197_105
mmu.miR.3103.5p	0.197918	H.x788_544
mmu.miR.381.5p	-0.197819	H.x889_645
mmu.miR.325.5p	-0.196908	H.x1877_974
mmu.miR.299b.5p	-0.196736	H.x883_534
mmu.miR.3100.3p	0.196273	H.x290_086
mmu.miR.344g.3p	0.194561	H.x738_357
mmu.miR.190b.3p	0.194395	H.x417_241
mmu.miR.290b.5p	0.193648	H.x2169_072
mmu.miR.3097.3p	-0.19317	H.x1253_774
mmu.miR.1912.5p	-0.19305	H.x1835_969
mmu.miR.1247.3p	-0.192043	H.x889_645
mmu.miR.1950	0.191331	H.x889_645
mmu.miR.5128	-0.191024	H.x1835_953
mmu.miR.299a.3p	0.190954	H.x649_009
mmu.miR.411.5p	-0.190748	H.x470_149
mmu.miR.297a.5p	-0.190589	H.x838_56
mmu.miR.344f.3p	-0.188928	H.x2169_072
mmu.miR.370.3p	-0.188361	H.x916_672
mmu.miR.1971	-0.188205	H.x788_544
mmu.miR.3059.3p	-0.187018	H.x290_087
mmu.miR.1964.5p	0.186999	H.x1906_007
mmu.miR.3106.3p	0.184959	H.x885_549
mmu.miR.3968	-0.184447	H.x1835_964
mmu.miR.381.5p	-0.184236	H.x1775_944
mmu.miR.379.3p	0.184118	H.x1835_995
mmu.miR.1948.3p	0.183574	H.x485_003
mmu.miR.3618.5p	0.181998	H.x564_536
mmu.miR.5124a	-0.181864	H.x1544_835
mmu.miR.32.3p	0.181678	H.x1546_873
mmu.miR.3067.3p	0.179974	H.x834_529
mmu.miR.3072.5p	-0.179954	H.x1544_867
mmu.miR.217.3p	-0.17852	H.x1835_965
mmu.miR.1892	-0.178293	H.x1546_873
mmu.miR.5112	0.17798	H.x551_03
mmu.miR.1932	0.177542	H.x564_536
mmu.miR.3067.3p	0.177308	H.x748_5
mmu.miR.1188.3p	0.177016	H.x1835_965
mmu.miR.134.5p	-0.176578	H.x1835_953
mmu.miR.497b	0.176265	H.x1253_773
mmu.miR.448.3p	0.175342	H.x485_003
mmu.miR.20a.3p	-0.174655	H.x290_087
mmu.miR.3109.5p	0.174583	H.x1906_007
mmu.miR.216a.5p	0.174571	H.x1835_964
mmu.miR.1906	-0.174236	H.x1906_007
mmu.miR.297a.3p.mmu.miR.297b.3p.mmu.miR.297c.3p	0.174141	H.x979_325
mmu.miR.301b.5p	0.173536	H.x1775_944
mmu.miR.100.3p	0.173266	H.x2169_072
mmu.miR.295.5p	0.172947	H.x904_619
mmu.miR.146b.3p	0.172621	H.x883_534
mmu.miR.146b.3p	0.172179	H.x889_645
mmu.miR.463.5p	0.171957	H.x581_184
time_pointTP3_12_month	-0.17149	H.x710_314
mmu.miR.1264.5p	0.171252	H.x788_544
mmu.miR.467a.5p	0.171094	H.x891_633
mmu.miR.219c.5p	-0.170989	H.x564_536
mmu.miR.3067.5p	0.170567	H.x1835_953
mmu.miR.204.5p	-0.170417	H.x290_086
mmu.miR.1247.3p	0.170332	H.x889_62
mmu.miR.467a.5p	-0.17017	H.x1545_919
mmu.miR.377.5p	0.169358	H.x283_262
mmu.miR.3081.3p	-0.168532	H.x1253_773
mmu.miR.3101.3p	0.1685	H.x1906_006
mmu.miR.351.3p	0.168418	H.x581_176
mmu.miR.216a.3p	-0.168385	H.x1835_965
mmu.miR.344d.3p	0.168038	H.x526_986
mmu.miR.127.5p	0.167886	H.x738_357
mmu.miR.292a.3p	0.16785	H.x564_536
mmu.miR.297a.5p	-0.1677	H.x473_288
mmu.miR.1906	-0.167468	H.x2169_072
mmu.miR.23b.5p	-0.167286	H.x485_003
mmu.miR.19a.5p	0.167178	H.x1546_873
mmu.miR.1903	0.167108	H.x682_283
mmu.miR.219a.2.3p	0.165898	H.x889_62
mmu.miR.448.3p	0.165759	H.x387_026
mmu.miR.3470a	0.165657	H.x1546_873
mmu.miR.331.5p	-0.164528	H.x2155_091
mmu.miR.3069.5p	-0.164021	H.x564_536
mmu.miR.375.5p	0.163876	H.x1011_711
mmu.miR.133a.5p	-0.163248	H.x1547_878
mmu.miR.1953	0.162489	H.x1775_944
mmu.miR.129.1.3p	0.162409	H.x2155_09
mmu.miR.184.5p	0.162198	H.x1544_835
mmu.miR.346.3p	0.162098	H.x1011_711
mmu.miR.344d.2.5p	0.161976	H.x290_086
mmu.miR.146a.3p	0.161699	H.x682_279
mmu.miR.31.3p	-0.161614	H.x889_645
mmu.miR.19b.2.5p	-0.1614	H.x1544_871
mmu.miR.1943.5p	0.160256	H.x738_357
mmu.miR.1967	0.160106	H.x1546_873
mmu.miR.380.5p	-0.159888	H.x470_149
mmu.miR.466h.3p	-0.159546	H.x537_194
mmu.miR.218.2.3p	0.159484	H.x1906_007
mmu.miR.551b.5p	0.159483	H.x838_56
mmu.miR.26a.1.3p	-0.159093	H.x567_006
mmu.miR.5124a	0.159047	H.x290_086
mmu.miR.103.2.5p	-0.158611	H.x708_578
mmu.miR.342.5p	0.157951	H.x1835_953
mmu.miR.540.5p	-0.157906	H.x1835_969
mmu.miR.5046	0.15779	H.x1835_965
mmu.miR.466m.5p.mmu.miR.669m.5p	-0.157663	H.x1545_919
mmu.miR.1258.3p	0.157367	H.x1546_873
irrY	-0.156974	H.x1863_997
mmu.miR.325.5p	-0.156897	H.x828_991
mmu.miR.139.5p	-0.156781	H.x916_672
mmu.miR.26a.1.3p	-0.156493	H.x387_026
mmu.miR.346.3p	0.156479	H.x1101_743
time_pointTP3_12_month	0.155955	H.x738_357
mmu.miR.3099.3p	0.154718	H.x883_534
mmu.miR.344f.5p	0.154574	H.x1546_873
mmu.miR.433.5p	-0.154222	H.x788_544
mmu.miR.497a.5p	-0.154057	H.x470_149
mmu.miR.1941.5p	0.153862	H.x470_149
mmu.miR.295.3p	-0.153315	H.x888_627
mmu.miR.470.3p	-0.152583	H.x710_314
mmu.miR.3473b	-0.152018	H.x1544_871
mmu.miR.466a.5p.mmu.miR.466p.5p	0.151859	H.x886_553
mmu.miR.466n.5p	-0.151441	H.x1545_919
mmu.miR.544.3p	-0.15138	H.x916_673
mmu.miR.1941.3p	0.150827	H.x1253_773
mmu.miR.344h.3p	0.150103	H.x537_194
mmu.miR.325.5p	0.150001	H.x579_294
mmu.miR.450a.1.3p	0.149784	H.x581_178
mmu.miR.3100.5p	0.149679	H.x892_611
mmu.miR.466c.5p	0.149476	H.x265_147
mmu.miR.3082.5p	-0.149028	H.x1906_007
mmu.miR.1298.3p	0.148767	H.x564_536
mmu.miR.466d.3p	0.14857	H.x891_633
mmu.miR.129b.3p	-0.148515	H.x918_679
mmu.miR.496a.5p	0.148369	H.x1544_835
mmu.miR.3059.5p	0.148132	H.x1547_886
mmu.miR.495.3p	0.147913	H.x979_325
mmu.miR.3085.5p	0.147849	H.x889_645
mmu.miR.135b.3p	0.147849	H.x485_003
mmu.miR.18b.3p	0.147731	H.x1835_965
mmu.miR.467e.3p	0.147499	H.x470_149
mmu.miR.3102.3p.2.3p	-0.14736	H.x1547_886
mmu.miR.433.3p	-0.147229	H.x470_149
mmu.miR.3101.5p	-0.147165	H.x979_325
mmu.miR.465a.3p.mmu.miR.465b.3p.mmu.miR.465c.3p	-0.147124	H.x1253_773
mmu.miR.367.3p	-0.146881	H.x1546_873
mmu.miR.299b.5p	0.14688	H.x892_619
mmu.miR.5104	-0.14683	H.x1546_873
mmu.miR.344h.3p	0.146691	H.x290_086
mmu.miR.5134.5p	-0.146322	H.x828_985
mmu.miR.3101.5p	0.146186	H.x1544_868
mmu.miR.146a.3p	-0.146131	H.x1835_953
time_pointTP3_12_month	0.146041	H.x1253_773
mmu.miR.3068.3p	0.145794	H.x1545_919
mmu.miR.302d.5p	-0.145427	H.x1775_944
mmu.miR.3073b.3p	0.144808	H.x889_62
mmu.miR.491.3p	0.144716	H.x891_633
mmu.miR.466a.5p.mmu.miR.466p.5p	-0.144486	H.x1835_916
mmu.miR.3963	0.144038	H.x889_62
mmu.miR.3618.5p	0.14391	H.x979_326
mmu.miR.219c.3p	0.143781	H.x1835_964
mmu.miR.3960	-0.143502	H.x470_149
mmu.miR.467e.3p	-0.143483	H.x1835_953
mmu.miR.490.5p	-0.143475	H.x1835_964
mmu.miR.143.5p	-0.14313	H.x883_534
mmu.miR.31.3p	-0.142911	H.x788_544
mmu.miR.467e.3p	0.142053	H.x835_277
mmu.miR.3070.5p	0.141461	H.x2169_072
mmu.miR.511.3p	-0.141397	H.x1544_835
mmu.miR.331.3p	-0.141343	H.x1545_919
mmu.miR.496a.5p	-0.140738	H.x1253_773
mmu.miR.450b.5p	0.140553	H.x979_325
mmu.miR.3059.5p	0.140538	H.x1544_871
mmu.miR.1892	0.140217	H.x1572_863
mmu.miR.470.5p	-0.13972	H.x417_241
mmu.miR.1931	0.139171	H.x883_534
mmu.miR.129.1.3p	0.13877	H.x1877_975
mmu.miR.297b.5p	0.138683	H.x1545_919
mmu.miR.5112	-0.138114	H.x1544_857
mmu.miR.3572.3p	0.138074	H.x838_56
mmu.miR.218.5p	0.13797	H.x526_986
mmu.miR.1903	0.137957	H.x889_645
mmu.miR.465a.3p.mmu.miR.465b.3p.mmu.miR.465c.3p	-0.13788	H.x633_036
mmu.miR.335.3p	-0.137843	H.x1835_985
mmu.miR.1231.3p	-0.137774	H.x470_149
mmu.miR.1953	-0.13758	H.x1835_964
irrY	0.137533	H.x1364_805
mmu.miR.5112	0.137092	H.x633_032
mmu.miR.504.3p	-0.137	H.x485_003
mmu.miR.3109.3p	-0.136616	H.x1775_944
mmu.miR.3066.5p	-0.136476	H.x889_645
mmu.miR.193b.5p	-0.136471	H.x979_325
mmu.miR.331.5p	-0.13642	H.x889_645
mmu.miR.1954	0.136308	H.x738_357
mmu.miR.1966.3p	0.135951	H.x788_544
mmu.miR.188.5p	-0.1359	H.x1604_89
mmu.miR.154.3p	0.135795	H.x2155_091
mmu.miR.466n.5p	0.135369	H.x1877_974
mmu.miR.3966	-0.135349	H.x838_56
mmu.miR.3544.3p	0.135273	H.x1253_773
mmu.miR.1843b.3p	-0.135253	H.x738_357
mmu.miR.3090.5p	0.135113	H.x883_534
mmu.miR.292a.3p	0.134944	H.x2169_072
mmu.miR.299a.3p	0.134803	H.x567_006
mmu.miR.302a.3p	0.134569	H.x581_185
mmu.miR.3079.5p	-0.134388	H.x290_086
mmu.miR.325.5p	0.134305	H.x857_518
mmu.miR.217.3p	0.134091	H.x1775_944
mmu.miR.344d.3p	0.133691	H.x608_989
mmu.miR.1932	0.133476	H.x708_578
mmu.miR.466n.3p	0.133474	H.x485_003
mmu.miR.19b.1.5p	0.133022	H.x708_578
mmu.miR.1905	-0.132916	H.x1545_919
mmu.miR.1934.3p	0.132632	H.x633_036
mmu.miR.1894.5p	-0.131844	H.x1906_006
mmu.miR.343	0.131502	H.x1835_965
mmu.miR.451b	-0.130515	H.x567_006
mmu.miR.3960	0.130349	H.x265_147
mmu.miR.1907	-0.130265	H.x2155_089
mmu.miR.135a.5p	-0.130239	H.x567_006
mmu.miR.3960	-0.130135	H.x835_277
mmu.miR.483.5p	-0.130108	H.x1835_964
mmu.miR.3069.3p	0.130003	H.x1253_773
mmu.miR.489.3p	0.129991	H.x838_56
mmu.miR.1190	0.129696	H.x1864_034
mmu.miR.30c.1.3p	-0.129547	H.x2155_091
mmu.miR.5132.3p	-0.129251	H.x1546_873
mmu.miR.19a.5p	0.128901	H.x979_325
mmu.miR.3075.5p	0.128716	H.x1906_007
mmu.miR.1264.3p	-0.128511	H.x1775_944
mmu.miR.5135	-0.128149	H.x581_185
mmu.miR.134.3p	-0.12798	H.x1835_964
sexM	0.12791	H.x290_086
mmu.miR.3965	0.127888	H.x889_645
mmu.miR.3086.5p	-0.127579	H.x537_194
mmu.miR.3067.3p	0.12754	H.x438_27
mmu.miR.1224.5p	-0.127479	H.x1775_944
mmu.miR.3077.5p	0.126912	H.x485_002
mmu.miR.543.5p	0.126565	H.x979_325
mmu.miR.381.5p	0.126268	H.x1253_773
mmu.miR.3099.5p	-0.125953	H.x290_086
mmu.miR.5116	-0.125244	H.x1544_867
mmu.miR.5126	-0.125201	H.x1253_773
mmu.let.7f.2.3p	0.125185	H.x838_56
mmu.miR.433.3p	0.125072	H.x290_086
mmu.miR.5099	0.124872	H.x470_149
mmu.miR.376a.5p	-0.124752	H.x883_534
mmu.miR.3071.5p	-0.124508	H.x2155_092
mmu.miR.3113.5p	-0.124347	H.x1544_835
mmu.miR.5098	-0.124258	H.x892_619
mmu.miR.1951	-0.124245	H.x1775_944
mmu.miR.127.3p	-0.124212	H.x889_62
mmu.miR.3099.5p	-0.124181	H.x1835_953
mmu.miR.450b.5p	0.12418	H.x1864_034
mmu.miR.301b.5p	-0.12389	H.x1877_974
mmu.miR.383.3p	0.1236	H.x883_534
mmu.miR.3099.5p	0.123549	H.x417_241
mmu.miR.370.5p	0.123444	H.x2169_072
mmu.miR.3544.5p	0.123432	H.x1775_944
mmu.miR.3066.5p	-0.123182	H.x1253_773
mmu.miR.3572.3p	0.123177	H.x564_536
mmu.miR.487b.5p	0.123011	H.x1835_965
mmu.miR.331.3p	-0.122904	H.x633_036
mmu.miR.291a.3p	-0.122593	H.x1835_965
mmu.miR.509.5p	0.122584	H.x1835_953
mmu.miR.467e.3p	0.12249	H.x979_325
mmu.miR.3079.3p	0.122448	H.x907_637
mmu.miR.193b.5p	-0.122275	H.x1545_918
mmu.miR.3473a	-0.122188	H.x1545_919
mmu.miR.467e.3p	-0.122159	H.x892_611
mmu.miR.344d.3p	0.122042	H.x1546_873
mmu.miR.488.5p	-0.121991	H.x485_003
mmu.miR.5129.5p	0.121986	H.x290_086
mmu.miR.544.3p	0.121968	H.x890_639
mmu.miR.367.3p	-0.121748	H.x885_549
mmu.miR.466d.5p	-0.121609	H.x838_56
mmu.miR.3077.5p	-0.121546	H.x2127_049
mmu.miR.19a.5p	-0.12133	H.x567_006
mmu.miR.1936	0.121053	H.x581_185
mmu.miR.377.5p	0.120911	H.x1835_965
mmu.miR.3097.3p	0.120749	H.x1835_953
mmu.miR.5116	0.120749	H.x567_006
mmu.miR.1251.3p	-0.120728	H.x1835_985
mmu.miR.1963	-0.120367	H.x485_003
mmu.miR.343	-0.120316	H.x1101_743
mmu.miR.3475.3p	0.120302	H.x2169_072
mmu.miR.325.5p	0.120262	H.x835_534
mmu.miR.219c.5p	-0.120033	H.x889_627
mmu.miR.3081.3p	-0.11998	H.x838_56
mmu.miR.3070.2.3p	-0.119907	H.x889_645
mmu.miR.295.5p	0.119836	H.x862_608
mmu.miR.3067.3p	0.119717	H.x437_267
mmu.miR.1950	-0.119382	H.x2169_072
mmu.miR.206.5p	0.119344	H.x470_149
mmu.miR.466d.5p	-0.119219	H.x891_633
mmu.miR.3102.5p	0.119196	H.x1011_711
mmu.miR.3067.5p	-0.11918	H.x1877_974
mmu.miR.34b.5p	0.119141	H.x526_986
mmu.miR.344f.3p	0.119084	H.x290_086
mmu.miR.3073b.5p	-0.118894	H.x1545_919
mmu.miR.344d.3.5p	0.118815	H.x883_534
mmu.miR.153.3p	0.118585	H.x1544_867
mmu.miR.3085.3p	0.118494	H.x1546_873
mmu.miR.1948.3p	-0.118322	H.x1546_873
mmu.miR.1943.3p	-0.118208	H.x470_149
mmu.miR.1946b	-0.118118	H.x387_026
mmu.miR.322.3p	0.117924	H.x1906_007
mmu.miR.467e.3p	0.117913	H.x290_087
mmu.miR.3473b	0.117621	H.x889_62
mmu.miR.3104.5p	0.11748	H.x581_185
irrY	-0.117407	H.x1835_965
mmu.miR.154.3p	-0.117117	H.x485_003
mmu.miR.325.5p	-0.116557	H.x1544_867
mmu.miR.1192	0.116361	H.x1253_773
mmu.miR.3110.5p	0.116309	H.x1877_974
mmu.miR.218.5p	0.116082	H.x419_255
mmu.miR.540.3p	0.115883	H.x485_003
mmu.miR.467f	0.115805	H.x2155_09
mmu.miR.3086.3p	-0.115739	H.x1835_953
mmu.miR.302a.3p	-0.115658	H.x1545_919
mmu.miR.1895	0.115548	H.x470_149
mmu.miR.1907	0.115464	H.x1253_773
mmu.miR.3081.3p	0.115344	H.x889_645
mmu.miR.1946b	-0.115205	H.x1382_816
mmu.miR.1907	0.115004	H.x1835_965
mmu.miR.217.3p	-0.114999	H.x738_357
mmu.miR.3106.3p	-0.114881	H.x1602_875
mmu.miR.292b.3p	0.114682	H.x2155_09
mmu.miR.325.3p	0.114506	H.x748_5
mmu.miR.3075.5p	0.114051	H.x891_633
mmu.miR.540.3p	-0.113888	H.x290_086
mmu.miR.5118	0.113632	H.x1892_027
mmu.miR.190b.3p	0.113534	H.x1364_805
mmu.miR.3061.3p	0.113287	H.x788_544
mmu.miR.192.3p	-0.11324	H.x1546_88
mmu.miR.496a.5p	0.113191	H.x581_178
mmu.miR.326.3p	0.113141	H.x1835_965
mmu.miR.467g	0.113038	H.x1835_953
mmu.miR.3552	-0.112997	H.x979_325
mmu.miR.3073a.3p	0.112996	H.x788_544
time_pointTP2_6_month	0.112901	H.x682_279
mmu.miR.146b.3p	0.112816	H.x1546_873
mmu.miR.338.5p	0.112754	H.x1863_948
mmu.miR.466n.5p	0.112696	H.x885_549
mmu.miR.465d.5p	0.112518	H.x290_086
mmu.miR.3569.3p	0.112467	H.x1835_953
mmu.miR.211.3p	-0.112347	H.x748_5
mmu.miR.369.5p	0.11233	H.x788_544
mmu.miR.489.3p	0.11194	H.x889_645
mmu.miR.467d.3p	-0.111899	H.x1877_977
mmu.miR.301a.5p	-0.111812	H.x1364_805
mmu.miR.3085.3p	0.111706	H.x890_603
mmu.miR.5124a	-0.11166	H.x838_56
mmu.miR.542.5p	0.111635	H.x1253_773
mmu.miR.292b.3p	0.111522	H.x1892_027
mmu.miR.129.1.3p	0.111461	H.x828_991
mmu.miR.1191b.3p	-0.111237	H.x883_534
mmu.miR.302c.3p	0.111226	H.x1775_944
mmu.miR.153.3p	-0.111142	H.x918_679
time_pointTP2_6_month	-0.111025	H.x979_325
mmu.miR.331.5p	-0.110772	H.x2109_05
mmu.miR.463.5p	0.110497	H.x537_194
mmu.miR.544.5p	0.110445	H.x1906_006
mmu.miR.5099	0.110322	H.x835_277
mmu.miR.31.3p	-0.110218	H.x1253_773
mmu.miR.1903	-0.110174	H.x1574_905
mmu.miR.466a.5p.mmu.miR.466p.5p	0.110098	H.x633_036
mmu.miR.5118	-0.110075	H.x537_194
mmu.miR.5120	-0.110048	H.x551_03
mmu.miR.3965	-0.109993	H.x1877_977
mmu.miR.467d.3p	0.109972	H.x838_56
mmu.miR.1188.5p	-0.109926	H.x738_357
strainC3H	-0.109701	H.x738_357
mmu.miR.3097.5p	-0.109675	H.x1011_711
mmu.miR.1199.5p	-0.109416	H.x1053_721
mmu.miR.155.3p	-0.109286	H.x2155_091
mmu.miR.1949	-0.108877	H.x1253_776
mmu.miR.5125	0.1088	H.x2155_091
mmu.miR.3102.3p.2.3p	0.108701	H.x1835_969
mmu.miR.363.3p	-0.108632	H.x1544_867
mmu.miR.3103.3p	-0.108496	H.x526_986
mmu.miR.488.5p	-0.108415	H.x567_006
mmu.miR.367.3p	-0.108176	H.x1892_027
mmu.miR.20b.3p	0.10813	H.x708_578
mmu.miR.344i	0.108015	H.x788_544
sexM	-0.107883	H.x1835_953
mmu.miR.3473c	0.107863	H.x1544_871
mmu.miR.1298.3p	0.10782	H.x738_357
mmu.miR.22.5p	-0.10766	H.x1545_918
mmu.miR.219a.1.3p	0.107532	H.x834_529
mmu.miR.343	-0.107388	H.x2155_093
mmu.miR.3071.5p	0.107286	H.x889_62
mmu.miR.219a.5p	-0.107258	H.x1835_969
mmu.miR.511.3p	0.107233	H.x738_357
mmu.miR.18b.5p	0.106923	H.x885_549
mmu.miR.155.3p	0.10641	H.x485_003
mmu.miR.3086.3p	-0.106394	H.x2169_072
mmu.miR.190b.3p	0.10629	H.x835_534
mmu.miR.295.5p	-0.106176	H.x1011_711
mmu.miR.1948.3p	0.106087	H.x290_086
mmu.miR.10b.5p	0.106012	H.x1546_873
mmu.miR.206.5p	0.105864	H.x1835_952
mmu.let.7e.3p	-0.105651	H.x1546_873
mmu.miR.325.5p	0.105577	H.x586_199
mmu.miR.3092.3p	-0.105553	H.x1835_953
mmu.miR.1895	-0.105324	H.x526_986
mmu.miR.3102.5p.2.5p	0.105296	H.x1546_873
mmu.miR.1192	-0.105197	H.x889_645
mmu.miR.547.3p	0.105055	H.x1835_964
mmu.miR.3569.3p	-0.105014	H.x1906_007
mmu.miR.3100.3p	0.104956	H.x581_184
mmu.miR.3065.3p	0.104879	H.x419_256
mmu.miR.3095.3p	-0.104797	H.x885_549
mmu.miR.450a.2.3p	0.104789	H.x1545_919
mmu.miR.491.3p	0.104551	H.x892_619
mmu.miR.3084.5p	-0.104492	H.x290_086
mmu.miR.485.5p	0.10445	H.x1835_995
mmu.miR.467b.5p	-0.104297	H.x526_986
mmu.miR.3552	-0.104296	H.x1544_871
mmu.miR.466c.5p	0.10422	H.x1835_953
mmu.miR.182.3p	0.104122	H.x387_026
mmu.miR.204.3p	0.103818	H.x1546_873
mmu.miR.28b	-0.103724	H.x320_996
mmu.miR.344d.3p	0.103612	H.x690_991
mmu.miR.216b.3p	0.103549	H.x1544_871
mmu.miR.216c.3p	0.103541	H.x1775_944
mmu.miR.297b.5p	0.103494	H.x2155_091
mmu.miR.24.1.5p	0.103455	H.x2169_072
mmu.miR.338.5p	-0.103427	H.x889_645
mmu.miR.1197.3p	0.102974	H.x886_626
mmu.miR.214.5p	0.102944	H.x470_149
mmu.miR.3471	0.102918	H.x1906_007
mmu.miR.1933.3p	-0.102848	H.x1835_965
mmu.miR.376c.3p	-0.1028	H.x682_283
mmu.miR.467g	0.102774	H.x1025_68
mmu.miR.468.3p	0.102446	H.x708_578
mmu.miR.3547.3p	0.102431	H.x883_534
mmu.miR.470.5p	-0.102347	H.x1835_953
mmu.miR.103.2.5p	0.102307	H.x889_645
mmu.miR.3569.3p	-0.102286	H.x2169_072
mmu.miR.3086.5p	-0.102075	H.x916_673
mmu.miR.196a.5p	0.102059	H.x1864_034
mmu.miR.1943.5p	-0.101993	H.x332_098
mmu.miR.3080.3p	-0.101918	H.x1835_964
mmu.miR.344h.3p	-0.101586	H.x1775_944
mmu.miR.344.3p	0.101548	H.x2155_09
mmu.miR.1966.5p	0.101545	H.x1545_919
mmu.miR.3074.5p	0.101399	H.x1835_965
mmu.miR.1950	0.101393	H.x1546_873
mmu.miR.3101.5p	0.101368	H.x888_642
mmu.miR.3472	0.101361	H.x1835_965
mmu.miR.205.3p	-0.101096	H.x885_549
mmu.miR.380.5p	0.101035	H.x710_314
mmu.miR.3068.3p	-0.100965	H.x889_645
mmu.miR.1a.2.5p	0.100436	H.x979_325
mmu.miR.216a.3p	0.100292	H.x1544_871
mmu.miR.26a.1.3p	-0.100176	H.x485_003
mmu.miR.3544.5p	-0.100124	H.x537_194
mmu.miR.3547.5p	0.10008	H.x2127_061
mmu.miR.219a.1.3p	-0.100044	H.x828_985
mmu.miR.302a.3p	0.100021	H.x470_149
mmu.miR.1948.3p	-0.0999607	H.x1253_773
mmu.miR.3089.3p	0.0998687	H.x485_003
mmu.miR.3071.5p	-0.0996962	H.x332_098
mmu.let.7f.2.3p	-0.0996507	H.x485_003
mmu.miR.3087.3p	-0.0994886	H.x1011_711
mmu.miR.5112	0.0993856	H.x608_988
mmu.miR.1191b.3p	-0.0993195	H.x2169_073
mmu.miR.3105.3p	-0.0992259	H.x1253_773
mmu.miR.212.5p	0.0992251	H.x1253_774
mmu.miR.337.5p	-0.0991266	H.x738_357
mmu.miR.1928	0.0990988	H.x1253_775
mmu.miR.5129.5p	0.0989747	H.x889_645
mmu.miR.497b	-0.098927	H.x290_086
mmu.miR.3109.3p	0.0988398	H.x979_325
mmu.miR.1928	0.0988119	H.x838_56
mmu.miR.3057.5p	-0.0987809	H.x1545_919
mmu.miR.32.3p	0.0987668	H.x708_578
mmu.miR.34a.3p	0.0987256	H.x537_194
mmu.miR.468.5p	-0.0987015	H.x1545_918
mmu.miR.302a.3p	0.0986321	H.x1547_878
mmu.miR.367.3p	-0.098475	H.x1544_867
mmu.miR.370.3p	0.0984129	H.x1835_965
mmu.miR.297a.3p.mmu.miR.297b.3p.mmu.miR.297c.3p	-0.0983604	H.x1835_965
mmu.miR.5129.5p	-0.0983372	H.x883_534
mmu.miR.19a.5p	-0.0982676	H.x682_283
mmu.miR.412.5p	-0.0982621	H.x1835_953
mmu.miR.3097.5p	-0.0979248	H.x1775_944
mmu.miR.5118	0.0979165	H.x916_673
mmu.miR.3087.3p	0.0979044	H.x1835_953
mmu.miR.5131	-0.0978562	H.x1253_773
mmu.miR.291a.3p	0.0978497	H.x885_549
mmu.miR.1943.5p	-0.0978149	H.x1835_995
mmu.miR.325.5p	0.0976812	H.x881_518
mmu.miR.292b.3p	0.0975422	H.x715_576
mmu.miR.200b.5p	-0.0973858	H.x738_357
mmu.miR.30f	-0.0972669	H.x581_185
mmu.miR.34c.3p	-0.0972047	H.x1053_72
mmu.miR.5107.3p	0.0970058	H.x1546_873
mmu.miR.3544.3p	-0.0968849	H.x2083_074
mmu.miR.3105.3p	-0.0968279	H.x708_578
mmu.miR.497a.3p	-0.0967537	H.x1546_873
mmu.miR.3066.3p	0.0967083	H.x581_185
mmu.miR.377.5p	-0.0965903	H.x387_026
mmu.miR.1895	0.096578	H.x1835_964
mmu.miR.299b.5p	0.0965393	H.x1547_879
mmu.miR.1907	0.0964633	H.x1544_867
mmu.miR.3071.3p	0.0964155	H.x387_026
mmu.miR.547.5p	-0.0963675	H.x1835_964
mmu.miR.3073a.5p	-0.0963532	H.x889_62
mmu.miR.5131	0.0962437	H.x838_56
mmu.miR.3101.5p	0.0961101	H.x1253_774
mmu.miR.449c.5p	-0.0960121	H.x633_036
mmu.miR.3099.3p	0.0960038	H.x1835_953
mmu.miR.302b.5p	0.0959673	H.x332_098
mmu.miR.483.5p	0.0958709	H.x788_544
mmu.miR.135a.2.3p	-0.0958573	H.x470_149
mmu.miR.509.3p	0.0958317	H.x485_003
mmu.miR.298.3p	-0.0957317	H.x710_314
mmu.miR.466i.3p	0.0957137	H.x387_026
mmu.miR.3090.5p	-0.0955558	H.x892_619
mmu.miR.1948.5p	0.0955385	H.x1544_835
mmu.miR.31.3p	-0.0955167	H.x1546_873
mmu.miR.195b	-0.0954894	H.x1835_998
mmu.miR.24.2.5p	0.0954769	H.x788_544
mmu.miR.1906	-0.0954702	H.x1544_835
irrY	0.0952118	H.x708_578
mmu.miR.3620.3p	0.0952089	H.x579_294
mmu.miR.3962	0.0951895	H.x470_149
mmu.miR.343	0.0950915	H.x1253_773
mmu.miR.30c.1.3p	-0.0950724	H.x1906_006
mmu.miR.1251.5p	-0.094942	H.x633_036
mmu.miR.3572.5p	0.0947432	H.x890_648
mmu.miR.1a.2.5p	0.0943585	H.x470_149
mmu.miR.1966.5p	-0.0943081	H.x470_149
mmu.miR.152.5p	0.0940306	H.x1906_007
mmu.miR.3061.3p	-0.0939853	H.x708_578
mmu.miR.3474	0.0939127	H.x1906_007
mmu.miR.297b.5p	0.0936982	H.x470_149
mmu.miR.1968.3p	0.0936597	H.x883_534
mmu.miR.1188.5p	-0.0934984	H.x417_241
mmu.miR.196a.2.3p	-0.0934866	H.x1546_873
mmu.miR.1929.3p	-0.0934036	H.x1835_965
mmu.miR.129.1.3p	-0.0933359	H.x1835_965
mmu.miR.331.3p	0.0932751	H.x2155_091
mmu.miR.381.5p	-0.0932627	H.x291_09
mmu.miR.466i.3p	0.0930989	H.x305_023
mmu.miR.497b	0.0929976	H.x1906_007
mmu.miR.5104	0.092895	H.x891_633
mmu.miR.490.5p	-0.0928775	H.x291_09
mmu.miR.219a.2.3p	0.0924808	H.x526_986
mmu.miR.1958	-0.0923971	H.x290_087
mmu.miR.331.3p	-0.0923736	H.x738_357
mmu.miR.219a.2.3p	0.0922875	H.x1544_835
mmu.miR.412.3p	0.09227	H.x881_518
mmu.miR.5129.5p	0.092259	H.x2169_072
mmu.miR.3088.5p	0.0920695	H.x1544_867
mmu.miR.3963	-0.0920465	H.x291_09
mmu.miR.467g	0.0918387	H.x836_281
mmu.miR.148a.5p	0.0917511	H.x2155_089
mmu.miR.153.3p	-0.0916406	H.x1835_953
mmu.miR.218.5p	0.091611	H.x1604_88
mmu.miR.344b.3p	-0.091542	H.x836_287
mmu.miR.3069.3p	-0.0914721	H.x834_529
mmu.miR.5129.5p	-0.0914001	H.x838_56
mmu.miR.467e.3p	-0.0913906	H.x889_62
mmu.miR.1957a	0.0913549	H.x838_56
mmu.miR.3071.3p	0.0911963	H.x1572_863
mmu.miR.146a.3p	-0.0910506	H.x1025_68
mmu.miR.1967	-0.0908914	H.x889_62
mmu.miR.3097.5p	-0.0907102	H.x889_627
mmu.miR.3963	-0.0905585	H.x551_032
mmu.miR.3072.5p	0.0905246	H.x838_56
mmu.miR.216c.3p	0.0905103	H.x881_518
mmu.miR.3076.5p	0.0905086	H.x708_578
mmu.miR.154.5p	0.0904903	H.x682_283
mmu.miR.26a.1.3p	-0.0904612	H.x649_009
mmu.miR.465d.3p	0.0904386	H.x716_579
mmu.miR.1957b	0.0903841	H.x581_307
mmu.miR.1941.3p	-0.090326	H.x1835_969
mmu.miR.376a.5p	-0.090319	H.x1877_974
mmu.miR.452.3p	-0.0902522	H.x1775_944
mmu.miR.5121	-0.09023	H.x979_325
mmu.miR.129.2.3p	0.0901392	H.x788_544
mmu.miR.302b.3p	-0.0901304	H.x1835_964
mmu.miR.501.5p	-0.0900628	H.x290_086
mmu.miR.467g	-0.0900371	H.x281_247
mmu.miR.470.3p	0.0897131	H.x1877_974
mmu.miR.5108	0.0896175	H.x485_003
mmu.miR.412.3p	-0.089532	H.x1877_974
mmu.miR.3067.3p	0.0895288	H.x838_56
mmu.miR.27b.5p	0.0893885	H.x1544_835
mmu.miR.344b.5p	0.0893836	H.x1546_873
mmu.miR.1249.5p	0.0890101	H.x838_56
mmu.miR.541.3p	0.0888237	H.x2109_05
mmu.miR.471.3p	0.0887176	H.x1604_891
mmu.miR.466m.5p.mmu.miR.669m.5p	0.0886456	H.x1877_974
mmu.miR.5118	-0.0884097	H.x633_036
mmu.miR.32.3p	0.0884026	H.x891_633
mmu.miR.326.5p	-0.0883245	H.x891_633
mmu.miR.1900	0.0883159	H.x889_62
mmu.miR.1964.5p	0.0883142	H.x291_09
mmu.miR.137.3p	-0.0882514	H.x883_534
mmu.miR.5107.3p	0.0881016	H.x838_56
mmu.miR.3081.5p	-0.0880528	H.x886_553
mmu.miR.539.5p	-0.0878541	H.x633_036
mmu.miR.543.5p	0.0878231	H.x916_673
mmu.miR.466n.3p	-0.0877245	H.x551_03
mmu.miR.219c.5p	-0.0876548	H.x567_006
mmu.miR.467c.5p	0.0876483	H.x1835_964
mmu.miR.3073a.3p	-0.0875675	H.x1835_953
mmu.miR.195b	-0.087405	H.x387_026
mmu.miR.3109.5p	0.0873749	H.x889_62
mmu.miR.299b.5p	0.0872806	H.x1544_833
mmu.miR.3544.3p	-0.087193	H.x892_619
mmu.miR.1843b.3p	0.0871727	H.x1835_965
mmu.miR.1957a	-0.0871114	H.x2155_092
mmu.miR.101b.5p	-0.0867933	H.x1544_835
mmu.miR.370.5p	0.0867814	H.x2155_093
mmu.miR.1943.5p	-0.0867509	H.x272_077
mmu.miR.5130	0.0866249	H.x485_003
mmu.miR.290b.5p	0.0865574	H.x1544_817
mmu.miR.465a.5p	-0.0865453	H.x1835_965
mmu.miR.3072.3p	-0.0862747	H.x1253_773
mmu.miR.466n.5p	0.0862493	H.x907_637
mmu.miR.1839.3p	0.0861874	H.x1835_964
mmu.miR.142b	-0.0861451	H.x708_578
mmu.miR.466n.3p	0.0860607	H.x979_325
mmu.miR.3100.3p	-0.0860388	H.x883_534
mmu.miR.467c.5p	-0.0860051	H.x1546_873
mmu.miR.3102.5p.2.5p	-0.0859532	H.x1835_969
mmu.miR.3093.3p	0.0859003	H.x850_572
mmu.miR.367.5p	-0.0858201	H.x1546_873
mmu.miR.5107.3p	-0.0857769	H.x710_314
mmu.miR.190a.3p	-0.0857656	H.x883_534
mmu.miR.5125	-0.0857638	H.x1544_835
mmu.miR.383.5p	-0.0856903	H.x883_534
mmu.miR.5108	0.0856645	H.x1546_873
mmu.miR.5129.3p	-0.0855745	H.x1253_773
mmu.miR.493.3p	-0.0855685	H.x633_036
mmu.miR.28c	-0.0855575	H.x567_006
mmu.miR.3098.3p	0.0855465	H.x290_086
mmu.miR.1198.3p	0.0853982	H.x1835_965
mmu.miR.129.5p	0.0853982	H.x1253_773
mmu.miR.3473f	0.0853824	H.x592_567
mmu.miR.329.3p	-0.0853329	H.x1544_867
mmu.miR.3547.3p	-0.0852965	H.x1775_944
mmu.miR.3102.5p	-0.085134	H.x1546_873
mmu.miR.3080.5p	0.0849933	H.x682_283
mmu.miR.212.3p	0.0849869	H.x1546_873
mmu.miR.219b.3p	-0.0849219	H.x1835_998
mmu.miR.337.3p	-0.0847484	H.x564_536
mmu.miR.219b.5p	-0.0846492	H.x470_149
mmu.miR.497b	-0.0846348	H.x485_003
mmu.miR.451b	-0.0844778	H.x649_009
mmu.miR.329.3p	-0.0844368	H.x883_534
mmu.miR.1907	-0.0844366	H.x738_357
mmu.miR.292b.3p	0.0844337	H.x1835_964
mmu.miR.1224.5p	-0.0843935	H.x290_086
mmu.miR.1264.3p	-0.0843503	H.x682_283
mmu.miR.325.5p	0.0843177	H.x1011_711
mmu.miR.129.2.3p	0.0842854	H.x885_549
mmu.miR.218.1.3p	0.0842332	H.x537_194
mmu.miR.3618.3p	0.0841225	H.x1547_886
mmu.miR.3073a.5p	-0.0841076	H.x1544_867
mmu.miR.201.3p	-0.0841036	H.x1547_886
mmu.miR.466m.5p.mmu.miR.669m.5p	-0.0840418	H.x889_62
mmu.miR.3100.5p	-0.0840276	H.x1011_711
mmu.miR.344h.3p	-0.0839602	H.x2155_092
mmu.miR.3473c	-0.0838625	H.x564_536
mmu.miR.367.3p	0.083812	H.x581_178
mmu.miR.297a.3p.mmu.miR.297b.3p.mmu.miR.297c.3p	0.0837745	H.x567_006
mmu.miR.1231.5p	-0.0837679	H.x788_544
mmu.miR.1298.5p	-0.0836406	H.x564_536
mmu.miR.320.5p	0.0836377	H.x701_512
mmu.miR.135a.5p	-0.0836122	H.x470_149
mmu.miR.344d.3p	0.0835565	H.x889_645
mmu.miR.34a.3p	0.0835344	H.x290_086
mmu.miR.3087.3p	-0.0835087	H.x738_357
mmu.miR.3070.5p	0.0833883	H.x1253_773
mmu.miR.200c.5p	-0.0833699	H.x835_277
mmu.miR.1964.5p	-0.0832312	H.x788_544
mmu.miR.3102.5p	-0.0830475	H.x889_645
mmu.miR.374b.3p	0.0829329	H.x788_544
mmu.miR.542.5p	0.0828547	H.x838_56
mmu.miR.1895	-0.0828532	H.x1835_953
mmu.miR.292b.3p	0.0828377	H.x1877_975
mmu.miR.151.3p	-0.0827078	H.x1544_835
mmu.miR.496a.3p	-0.0826266	H.x1877_974
mmu.miR.1897.3p	0.0825894	H.x1835_998
mmu.miR.136.5p	0.0825067	H.x1835_952
mmu.miR.546	-0.0825021	H.x290_086
mmu.miR.3070.5p	0.0823879	H.x1545_919
mmu.miR.1947.3p	0.0823716	H.x1470_834
mmu.miR.26a.1.3p	-0.0822736	H.x633_036
mmu.miR.411.3p	-0.0821146	H.x290_086
mmu.miR.1247.3p	0.0820815	H.x526_986
mmu.miR.367.3p	0.0819974	H.x916_673
mmu.miR.3113.3p	-0.0819819	H.x838_56
mmu.miR.1941.5p	-0.0818586	H.x892_611
mmu.miR.293.3p	-0.081842	H.x419_255
mmu.miR.1188.3p	-0.0816892	H.x834_529
mmu.miR.3095.5p	0.0816276	H.x526_986
mmu.miR.1894.5p	0.0816174	H.x889_645
mmu.miR.3105.3p	-0.0816054	H.x738_357
mmu.miR.465a.3p.mmu.miR.465b.3p.mmu.miR.465c.3p	-0.0815674	H.x1546_873
mmu.miR.325.3p	-0.0815569	H.x891_633
mmu.miR.1955.3p	-0.0815217	H.x387_026
mmu.miR.343	-0.0814385	H.x1835_964
mmu.miR.1903	-0.0813909	H.x1547_878
mmu.miR.497a.5p	0.0813776	H.x889_62
mmu.miR.145a.3p	0.0813367	H.x892_611
time_pointTP2_6_month	-0.0813047	H.x291_09
mmu.miR.325.5p	0.0812837	H.x877_294
mmu.miR.1902	-0.0812744	H.x2155_091
mmu.miR.495.3p	0.0812445	H.x1253_773
mmu.miR.344c.3p	0.081171	H.x1544_835
mmu.miR.1251.3p	0.080953	H.x470_149
mmu.miR.3473b	0.0809495	H.x581_176
mmu.miR.344g.3p	-0.0809482	H.x708_578
mmu.miR.148a.5p	0.0809094	H.x979_325
mmu.miR.3470b	0.0808986	H.x886_553
mmu.miR.501.5p	-0.0808891	H.x1101_743
mmu.miR.3057.3p	0.0808681	H.x1835_965
mmu.miR.1941.3p	0.0808224	H.x1025_69
mmu.miR.1930.5p	0.0807511	H.x1253_773
mmu.miR.3109.3p	-0.0806535	H.x1546_873
mmu.miR.30c.1.3p	0.0804845	H.x1835_969
mmu.miR.5099	-0.0804636	H.x889_62
mmu.miR.297b.5p	0.0804094	H.x1835_968
mmu.miR.1946b	-0.0801949	H.x567_006
mmu.miR.290a.3p	0.0801063	H.x838_56
mmu.miR.3094.3p	0.0800114	H.x1906_006
mmu.miR.1194	0.0799487	H.x736_609
mmu.miR.3963	-0.0799339	H.x838_56
mmu.miR.3083.5p	-0.0798827	H.x788_544
mmu.miR.331.5p	-0.0798517	H.x1253_774
mmu.miR.467h	0.0798423	H.x979_325
mmu.miR.376a.5p	0.0798089	H.x387_026
mmu.miR.3077.3p	0.0797807	H.x290_088
mmu.miR.494.5p	0.0796945	H.x2155_091
mmu.miR.466n.3p	0.0795063	H.x387_026
mmu.miR.1193.3p	-0.0794884	H.x890_648
mmu.miR.496a.3p	-0.0794644	H.x892_619
mmu.miR.1983	0.0794354	H.x1864_034
mmu.miR.3470b	-0.0794151	H.x1545_919
mmu.miR.466o.3p	-0.0793871	H.x1835_965
mmu.miR.153.5p	0.0792072	H.x564_536
mmu.miR.1929.5p	0.07914	H.x788_544
mmu.miR.448.5p	-0.0791347	H.x883_534
mmu.miR.3059.3p	-0.0790267	H.x564_536
mmu.miR.3620.5p	-0.0789762	H.x470_149
mmu.miR.1187	0.078879	H.x682_279
mmu.miR.1247.3p	-0.0788614	H.x1546_873
mmu.miR.1264.3p	0.0788306	H.x892_619
mmu.miR.3106.3p	0.0788054	H.x419_257
mmu.miR.376b.5p	-0.0786832	H.x1545_919
mmu.miR.1933.5p	0.0786433	H.x592_567
mmu.miR.130c	0.0786426	H.x682_283
mmu.miR.203.5p	-0.0786386	H.x633_036
mmu.miR.3095.5p	-0.0786149	H.x885_549
mmu.miR.214.3p	-0.0785986	H.x1053_721
time_pointTP3_12_month	-0.0785867	H.x891_633
mmu.miR.450b.5p	-0.0783733	H.x1835_964
mmu.miR.370.5p	-0.0782934	H.x738_357
mmu.miR.3101.3p	0.0782927	H.x1835_964
mmu.miR.3075.5p	-0.0781442	H.x1836_002
mmu.miR.27b.5p	0.0781439	H.x1775_944
mmu.miR.3569.5p	0.0780844	H.x889_645
mmu.miR.491.3p	0.0779587	H.x1011_711
mmu.miR.3070.3p	0.0778816	H.x1053_72
mmu.miR.5132.5p	0.0778356	H.x708_578
mmu.miR.224.3p	-0.0778252	H.x738_357
mmu.miR.326.5p	-0.0777628	H.x885_549
mmu.miR.3475.5p	-0.0777318	H.x716_579
mmu.miR.204.5p	0.0775788	H.x1544_835
mmu.miR.19a.5p	0.0775016	H.x1382_816
mmu.miR.292b.3p	0.0774326	H.x1544_866
mmu.miR.3077.5p	-0.0774119	H.x290_086
strainC3H	-0.0774023	H.x1546_873
mmu.miR.301a.5p	-0.0773751	H.x883_534
mmu.miR.466h.3p	-0.0773604	H.x592_567
mmu.miR.1188.5p	0.0772517	H.x2155_091
mmu.miR.1894.3p	-0.0770474	H.x807_549
mmu.miR.3106.3p	-0.0770429	H.x891_633
mmu.miR.325.5p	0.0769789	H.x564_536
mmu.miR.325.5p	0.0769373	H.x891_633
mmu.miR.369.3p	0.0769314	H.x682_279
mmu.miR.146b.3p	0.0768691	H.x1906_007
mmu.miR.3066.5p	0.07675	H.x892_619
mmu.miR.467e.3p	-0.0766956	H.x1572_879
mmu.miR.291a.3p	-0.0764981	H.x564_536
mmu.miR.431.3p	-0.0763904	H.x1545_919
mmu.miR.3101.5p	0.0761806	H.x1025_69
mmu.miR.541.3p	0.0761758	H.x916_672
mmu.miR.344c.3p	-0.0761292	H.x979_326
mmu.miR.449a.3p	0.0760679	H.x1775_944
mmu.miR.1839.3p	0.0760632	H.x470_149
mmu.miR.1947.3p	-0.07603	H.x1101_743
mmu.miR.34c.3p	0.07598	H.x716_579
mmu.miR.466d.3p	0.0759563	H.x883_534
mmu.miR.377.3p	-0.0757543	H.x1835_965
mmu.miR.3103.3p	0.0756874	H.x1544_835
mmu.miR.1251.3p	-0.0756733	H.x1775_944
mmu.miR.293.3p	-0.0754934	H.x783_573
mmu.miR.1904	-0.0754627	H.x1253_773
mmu.miR.219a.1.3p	-0.075441	H.x537_194
mmu.miR.3101.5p	-0.0753978	H.x1835_969
mmu.miR.465a.3p.mmu.miR.465b.3p.mmu.miR.465c.3p	-0.0753396	H.x1835_964
mmu.miR.3552	-0.0752534	H.x1547_886
mmu.miR.3105.3p	-0.0751644	H.x567_006
mmu.miR.466j	0.0751565	H.x1906_006
mmu.let.7a.2.3p	0.0749931	H.x2127_065
mmu.miR.219b.3p	-0.0749897	H.x1892_027
mmu.miR.468.5p	-0.074987	H.x883_534
mmu.miR.3081.3p	0.0749865	H.x2155_091
mmu.miR.26b.3p	0.0749284	H.x783_573
mmu.miR.1258.5p	-0.0748654	H.x1835_965
mmu.miR.1932	-0.0748166	H.x470_149
mmu.miR.344f.3p	-0.0747957	H.x1545_919
mmu.miR.3544.3p	-0.0747896	H.x891_633
mmu.miR.337.3p	-0.0747731	H.x290_086
mmu.miR.34b.5p	0.0747511	H.x885_56
mmu.miR.376c.5p	0.0747238	H.x1835_953
mmu.miR.28c	0.0746716	H.x485_002
mmu.miR.1a.2.5p	0.0746578	H.x485_003
mmu.miR.1966.3p	-0.0746215	H.x1906_007
mmu.miR.1912.5p	0.0744884	H.x891_633
mmu.miR.467c.3p	0.0744727	H.x889_647
mmu.miR.3063.5p	-0.0743881	H.x838_56
mmu.miR.1231.5p	0.0743835	H.x783_573
mmu.miR.299b.5p	0.0743658	H.x788_544
mmu.miR.1907	0.0743308	H.x888_642
mmu.miR.344f.3p	-0.0743292	H.x881_518
mmu.miR.504.5p	0.0742881	H.x567_006
mmu.miR.3962	0.0742755	H.x581_186
mmu.miR.344g.5p	-0.0742711	H.x682_283
mmu.miR.1197.3p	-0.0742589	H.x1011_711
mmu.miR.10b.3p	-0.0741056	H.x419_255
mmu.miR.1291	0.0740872	H.x444_983
mmu.miR.467c.3p	0.0740236	H.x892_619
mmu.miR.452.5p	0.0739799	H.x883_534
mmu.miR.34b.3p	-0.0739317	H.x470_149
mmu.miR.325.5p	0.0739228	H.x1863_997
mmu.miR.5615.3p	-0.0739026	H.x1835_964
mmu.miR.467a.5p	0.0738519	H.x890_658
mmu.miR.100.3p	-0.0738369	H.x883_534
mmu.miR.1291	0.0737434	H.x485_003
mmu.miR.294.5p	-0.0736563	H.x892_619
mmu.miR.184.3p	-0.0735909	H.x1545_918
mmu.miR.344g.3p	0.0734997	H.x332_098
mmu.miR.301b.5p	0.0734982	H.x788_544
mmu.miR.323.5p	0.0734625	H.x1546_873
mmu.miR.204.3p	0.0734348	H.x1253_773
mmu.miR.1187	0.0732789	H.x537_194
mmu.miR.1892	0.0732693	H.x633_036
mmu.miR.1932	0.0732444	H.x979_325
mmu.miR.20a.3p	-0.073227	H.x708_578
mmu.miR.135a.2.3p	0.0731341	H.x397_221
mmu.miR.488.5p	-0.0730421	H.x883_534
mmu.miR.3618.5p	0.0730113	H.x708_578
mmu.miR.18b.5p	-0.072964	H.x1545_918
mmu.miR.344.5p	0.07294	H.x708_578
mmu.miR.129.5p	0.0729291	H.x387_026
mmu.miR.467e.3p	0.0729129	H.x708_578
mmu.miR.3086.5p	-0.0728963	H.x485_002
mmu.miR.1948.5p	-0.0728013	H.x290_086
mmu.miR.216b.3p	-0.0726248	H.x1546_873
mmu.miR.297a.3p.mmu.miR.297b.3p.mmu.miR.297c.3p	-0.0725446	H.x2155_091
mmu.miR.299a.3p	-0.0723956	H.x1545_918
mmu.miR.341.3p	-0.0723653	H.x332_098
mmu.let.7e.3p	-0.0723622	H.x1547_886
mmu.miR.377.3p	0.0723125	H.x1877_974
mmu.miR.1188.5p	-0.0722723	H.x1545_919
mmu.miR.3075.3p	0.0722272	H.x1835_965
mmu.miR.1904	-0.0721133	H.x564_536
time_pointTP3_12_month	0.0719871	H.x1546_873
mmu.miR.219c.3p	-0.0719032	H.x1547_886
mmu.miR.466a.3p.mmu.miR.466e.3p	0.0718604	H.x1547_886
mmu.miR.488.5p	-0.0718013	H.x387_026
mmu.miR.323.3p	0.0717347	H.x1775_944
mmu.miR.375.5p	0.0716214	H.x1906_006
mmu.miR.541.3p	-0.0716033	H.x1906_007
mmu.miR.204.3p	0.0712568	H.x2127_065
mmu.miR.449b	-0.0709417	H.x708_578
mmu.miR.3084.5p	-0.0708994	H.x528_512
mmu.miR.330.3p	0.0708608	H.x1906_006
mmu.miR.5136	-0.0708117	H.x1906_006
mmu.miR.3088.3p	0.0707994	H.x1546_873
mmu.miR.3082.5p	0.0707913	H.x883_534
mmu.miR.182.3p	0.0707296	H.x2127_065
strainC3H	-0.070647	H.x979_325
mmu.miR.346.3p	0.0705665	H.x537_194
mmu.miR.344d.1.5p	-0.0704277	H.x387_026
mmu.miR.455.3p	-0.0703199	H.x1835_969
mmu.miR.103.2.5p	0.0702897	H.x1547_886
mmu.miR.129.5p	-0.0700932	H.x1775_944
mmu.miR.5124b	0.0700303	H.x918_679
mmu.miR.374b.3p	0.069928	H.x834_529
mmu.miR.5108	0.0698731	H.x979_325
mmu.miR.137.5p	0.0698178	H.x2155_091
mmu.miR.290b.3p	-0.0697853	H.x290_086
mmu.miR.1946b	-0.0697844	H.x485_003
mmu.miR.3073b.3p	0.0696905	H.x983_678
mmu.miR.1298.5p	0.0696805	H.x2169_072
mmu.miR.1956	-0.069623	H.x682_283
mmu.miR.5134.3p	-0.0695897	H.x708_578
mmu.miR.1927	-0.0694615	H.x291_09
mmu.miR.370.5p	0.0694165	H.x889_645
mmu.miR.129b.3p	0.0693439	H.x633_036
mmu.miR.294.5p	-0.0692874	H.x290_087
mmu.miR.3618.5p	0.0692839	H.x1382_816
mmu.miR.293.3p	-0.069279	H.x788_544
mmu.miR.1971	-0.069278	H.x1835_953
mmu.miR.344h.3p	0.0692714	H.x633_036
mmu.miR.1298.3p	-0.0692474	H.x1546_88
mmu.miR.1934.3p	0.0691501	H.x979_325
mmu.miR.182.5p	-0.069141	H.x979_325
mmu.miR.1298.5p	0.0690812	H.x485_002
mmu.miR.465d.5p	-0.069008	H.x1864_034
mmu.miR.301b.5p	0.0689501	H.x862_608
mmu.miR.135a.2.3p	0.068879	H.x396_217
mmu.miR.138.5p	0.068857	H.x1011_711
mmu.miR.3109.3p	-0.0688036	H.x1470_834
mmu.miR.466i.3p	0.068702	H.x738_357
mmu.miR.1953	0.0686324	H.x1382_816
mmu.miR.3112.5p	-0.0685662	H.x828_985
mmu.miR.377.5p	-0.0685363	H.x485_003
mmu.miR.302b.5p	-0.0684732	H.x1864_033
mmu.miR.1960	0.0684261	H.x305_022
mmu.miR.1957a	0.0683287	H.x788_544
mmu.miR.470.5p	0.06827	H.x1835_964
mmu.miR.193b.3p	-0.0682081	H.x838_56
mmu.miR.1264.3p	0.0682053	H.x1544_835
mmu.miR.1251.5p	-0.0681939	H.x1545_919
mmu.miR.3100.5p	-0.0681114	H.x1835_953
mmu.miR.3110.5p	-0.0680888	H.x485_003
mmu.miR.196a.2.3p	0.0680295	H.x1835_969
mmu.miR.1932	-0.0679601	H.x387_026
mmu.miR.32.3p	0.0679317	H.x889_645
mmu.miR.1907	0.067923	H.x883_534
mmu.miR.344d.3p	0.0679181	H.x1835_952
mmu.miR.3102.3p	0.067887	H.x291_09
mmu.miR.1843b.3p	-0.0678504	H.x1906_006
mmu.miR.3075.5p	0.0677977	H.x1011_711
mmu.miR.467b.3p	-0.067761	H.x1011_711
mmu.miR.5134.3p	-0.0677553	H.x1253_773
mmu.miR.19a.5p	0.0677487	H.x889_645
mmu.miR.3618.3p	0.067743	H.x889_645
mmu.miR.1258.3p	-0.0677237	H.x1382_816
mmu.miR.182.3p	0.067687	H.x567_006
mmu.miR.5133	-0.0676629	H.x290_086
mmu.miR.341.5p	-0.0675963	H.x738_357
mmu.miR.147.5p	0.0674612	H.x979_325
mmu.miR.539.5p	0.0673472	H.x979_326
mmu.miR.1943.5p	0.0673264	H.x1835_965
mmu.miR.503.5p	-0.0670888	H.x1835_969
mmu.miR.496a.5p	-0.0669044	H.x2197_105
mmu.miR.219b.5p	-0.0668615	H.x1545_919
mmu.miR.3078.5p	-0.0666985	H.x838_56
mmu.miR.3547.5p	-0.0666837	H.x1253_773
mmu.miR.1224.5p	-0.0665869	H.x1253_773
mmu.miR.1948.5p	0.0664455	H.x291_09
mmu.miR.449a.3p	-0.0663366	H.x738_357
mmu.miR.3078.5p	-0.0663205	H.x649_009
mmu.miR.1668	-0.0662793	H.x1835_963
mmu.miR.5046	0.0661276	H.x1253_773
mmu.miR.5119	0.0660989	H.x1835_953
mmu.miR.499.3p	-0.0660841	H.x1835_985
mmu.miR.1199.5p	-0.0660731	H.x738_357
mmu.miR.467d.3p	0.0660544	H.x1544_867
mmu.miR.3093.5p	-0.0660396	H.x2155_091
mmu.miR.153.5p	-0.0659904	H.x485_002
mmu.miR.1188.3p	0.065977	H.x283_262
mmu.miR.1258.5p	-0.0659347	H.x1253_773
mmu.miR.383.3p	0.0658077	H.x885_549
mmu.miR.3963	-0.0656736	H.x469_029
mmu.miR.1839.3p	-0.0654387	H.x567_006
mmu.miR.138.1.3p	-0.0654302	H.x291_09
mmu.miR.291b.5p	-0.0654145	H.x738_357
mmu.miR.21a.3p	-0.0652465	H.x320_996
mmu.miR.1955.3p	0.0651909	H.x485_002
mmu.miR.3474	0.0651816	H.x1864_034
mmu.miR.297a.3p.mmu.miR.297b.3p.mmu.miR.297c.3p	0.0651464	H.x2155_089
mmu.miR.1898	-0.0650826	H.x682_283
mmu.miR.181b.2.3p	0.0650712	H.x1906_007
mmu.miR.323.5p	0.0649255	H.x1835_953
mmu.miR.431.3p	0.0648985	H.x633_036
mmu.miR.3618.3p	-0.0648306	H.x1864_034
mmu.miR.3090.5p	-0.0647986	H.x1545_919
mmu.miR.465d.5p	-0.0646407	H.x1863_948
mmu.miR.302b.3p	-0.0645123	H.x1544_835
mmu.miR.1894.5p	0.0645009	H.x1382_816
mmu.miR.3095.3p	0.0644896	H.x581_184
mmu.miR.494.5p	0.0644503	H.x1835_965
mmu.miR.494.3p	0.0644406	H.x1835_969
mmu.miR.1668	0.0643758	H.x2083_074
mmu.miR.466m.5p.mmu.miR.669m.5p	-0.0643382	H.x2169_072
mmu.miR.3061.3p	-0.0642661	H.x883_534
mmu.miR.449a.3p	-0.0641975	H.x1835_965
mmu.miR.34b.3p	0.0641469	H.x682_279
mmu.miR.293.3p	-0.0637871	H.x470_149
mmu.miR.1942	0.0637779	H.x1835_953
mmu.miR.1968.5p	-0.0637741	H.x581_185
mmu.miR.183.3p	0.0637399	H.x886_553
mmu.miR.127.5p	0.0637185	H.x1835_965
mmu.miR.412.5p	-0.0636935	H.x788_544
mmu.miR.5116	-0.0635725	H.x708_578
mmu.miR.290b.3p	0.063533	H.x886_607
mmu.miR.212.3p	0.0634997	H.x1775_944
mmu.miR.3070.3p	0.0634804	H.x1835_964
mmu.miR.380.5p	-0.0634266	H.x1775_944
mmu.miR.183.3p	-0.063389	H.x1545_918
mmu.miR.3067.5p	-0.063275	H.x485_003
mmu.miR.145b	0.0632445	H.x291_09
mmu.miR.302b.5p	0.0632365	H.x1835_969
mmu.miR.3101.3p	0.0632258	H.x738_357
mmu.miR.3074.5p	0.0631817	H.x708_579
mmu.miR.433.5p	0.0630255	H.x633_036
mmu.miR.153.3p	-0.0630222	H.x1835_965
irrY	-0.0629325	H.x1545_919
mmu.miR.5098	0.0628751	H.x736_605
mmu.miR.350.5p	-0.062732	H.x537_194
mmu.miR.24.1.5p	-0.0626541	H.x891_633
mmu.miR.155.3p	0.0623488	H.x1877_974
mmu.miR.452.5p	-0.0623354	H.x1253_773
mmu.miR.3068.3p	0.0623223	H.x881_518
mmu.miR.5136	-0.0623092	H.x710_314
mmu.miR.34c.5p	0.0621866	H.x885_56
mmu.miR.27a.3p	0.0621857	H.x1906_007
mmu.miR.34b.5p	0.0621811	H.x682_279
mmu.miR.377.3p	0.0621385	H.x1544_871
mmu.miR.218.5p	-0.0621348	H.x537_192
mmu.miR.337.3p	-0.0620762	H.x1545_918
mmu.miR.344d.1.5p	-0.0619691	H.x470_149
mmu.miR.5116	-0.0619009	H.x889_645
mmu.miR.3966	-0.0615419	H.x1053_721
mmu.miR.3095.5p	0.0615278	H.x916_673
mmu.miR.3069.3p	-0.0615267	H.x2127_061
mmu.miR.3081.3p	-0.0614188	H.x979_325
mmu.miR.3078.3p	-0.0613798	H.x788_544
mmu.miR.433.3p	0.0613238	H.x1545_919
mmu.miR.149.3p	-0.061321	H.x1775_944
mmu.miR.3097.3p	-0.0612743	H.x883_534
mmu.miR.539.5p	0.0612516	H.x1101_743
mmu.miR.3059.3p	-0.0611567	H.x708_578
mmu.miR.216c.5p	-0.0611329	H.x470_149
mmu.miR.217.3p	0.0610722	H.x889_645
mmu.miR.184.5p	-0.060987	H.x1544_871
mmu.miR.3104.5p	0.0609302	H.x2155_091
mmu.miR.488.3p	0.0608724	H.x485_002
mmu.miR.29b.2.5p	0.0608363	H.x1775_944
mmu.miR.107.5p	0.0608276	H.x889_62
mmu.miR.3472	0.0608221	H.x889_62
mmu.miR.3095.5p	0.0607422	H.x1544_835
mmu.miR.5107.5p	-0.0606537	H.x892_619
mmu.miR.342.5p	-0.060484	H.x2169_072
mmu.miR.203.5p	-0.060459	H.x537_194
mmu.miR.433.5p	-0.0604167	H.x1864_033
mmu.miR.201.5p	0.0604106	H.x881_518
mmu.miR.455.3p	-0.0603975	H.x738_357
mmu.miR.325.5p	0.0603281	H.x417_241
mmu.miR.302a.3p	0.0603146	H.x290_086
mmu.miR.467g	0.0603142	H.x290_087
mmu.miR.378d	-0.0602769	H.x1544_835
mmu.miR.325.5p	0.0602649	H.x1864_036
mmu.miR.196a.5p	0.0602156	H.x979_325
mmu.miR.5120	-0.0601414	H.x892_619
mmu.miR.1895	-0.0601355	H.x608_989
mmu.miR.449c.5p	-0.060066	H.x387_026
mmu.miR.467c.3p	0.0599376	H.x1835_965
mmu.miR.3087.3p	-0.0599293	H.x2155_093
mmu.miR.3100.5p	-0.0599016	H.x1775_944
mmu.miR.466d.5p	0.0598524	H.x1863_948
mmu.miR.1224.3p	0.0598054	H.x883_534
mmu.miR.1843b.3p	-0.059748	H.x567_006
mmu.miR.302c.3p	0.0596468	H.x1545_919
mmu.miR.302a.3p	0.0595976	H.x592_567
mmu.miR.467c.3p	0.0595953	H.x1775_944
mmu.miR.3473f	-0.0595298	H.x1906_007
mmu.miR.3078.5p	0.0595124	H.x889_645
mmu.miR.3103.3p	0.0595061	H.x1835_953
mmu.miR.29b.2.5p	-0.0594889	H.x2155_091
mmu.miR.381.5p	0.0594754	H.x1545_919
mmu.miR.383.5p	0.0594428	H.x485_003
mmu.miR.551b.5p	0.0593399	H.x1906_006
mmu.miR.299a.3p	0.0593346	H.x2137_081
mmu.miR.190a.3p	-0.0592481	H.x1835_965
mmu.miR.1904	0.0592416	H.x1835_964
mmu.miR.3101.5p	0.0592269	H.x1382_816
mmu.miR.3067.5p	-0.0591992	H.x886_553
mmu.miR.1190	0.0590599	H.x485_002
mmu.miR.193b.3p	-0.0589681	H.x979_325
mmu.miR.212.3p	-0.0589569	H.x710_314
mmu.miR.496a.5p	0.0589562	H.x1546_88
mmu.miR.449c.3p	-0.0588678	H.x1544_835
mmu.miR.3080.3p	-0.0588672	H.x1546_873
mmu.miR.1906	0.0587863	H.x1835_969
mmu.miR.204.3p	0.058776	H.x682_283
mmu.miR.467c.3p	0.0587377	H.x1253_774
mmu.miR.299b.5p	0.0587203	H.x1025_691
mmu.miR.344f.3p	0.0587142	H.x1877_974
mmu.miR.1894.5p	0.0586923	H.x1835_953
mmu.miR.138.1.3p	0.0585183	H.x891_633
mmu.miR.466m.5p.mmu.miR.669m.5p	-0.0585143	H.x551_03
mmu.miR.18b.3p	0.058464	H.x1547_878
mmu.miR.337.5p	0.0584217	H.x1906_007
mmu.miR.3109.3p	-0.0583935	H.x332_098
mmu.miR.433.5p	0.0583804	H.x1547_886
mmu.miR.500.5p	0.0583491	H.x633_036
mmu.miR.511.3p	0.0583414	H.x2169_072
mmu.miR.135b.3p	-0.0582941	H.x633_036
mmu.miR.1197.5p	-0.0582527	H.x1544_835
mmu.miR.450b.3p	0.0581554	H.x979_325
mmu.miR.26a.1.3p	-0.0581392	H.x305_023
mmu.miR.214.5p	0.0581384	H.x883_534
mmu.miR.1953	0.0580664	H.x417_241
mmu.miR.3067.3p	0.0580656	H.x890_639
mmu.miR.344f.3p	-0.057999	H.x1011_711
mmu.miR.1224.5p	0.0579933	H.x1835_964
mmu.miR.509.3p	-0.0578282	H.x1382_816
mmu.miR.327	0.0578182	H.x485_003
mmu.miR.3572.5p	-0.0578114	H.x904_619
mmu.miR.26a.1.3p	-0.0578014	H.x469_029
mmu.miR.5116	-0.0577528	H.x581_185
mmu.miR.290a.5p	0.0576863	H.x1877_974
mmu.miR.410.5p	0.0576685	H.x1544_872
mmu.miR.24.3p	0.0576038	H.x1835_965
mmu.miR.344e.5p.mmu.miR.344h.5p	-0.0575787	H.x1253_773
mmu.miR.3100.3p	0.0574893	H.x1545_919
mmu.miR.1928	-0.0574761	H.x892_619
mmu.miR.5126	-0.0574274	H.x1546_873
mmu.miR.294.3p	0.0573762	H.x682_283
mmu.miR.299b.5p	0.0573038	H.x1544_835
mmu.miR.494.5p	0.0572919	H.x290_086
mmu.miR.1946a	0.0572752	H.x983_678
mmu.miR.219c.5p	-0.0572751	H.x290_086
mmu.miR.344c.5p	-0.0572707	H.x1906_006
mmu.miR.1934.3p	0.0572406	H.x892_619
mmu.miR.1839.3p	-0.0572247	H.x633_036
mmu.miR.3099.3p	0.0571974	H.x838_56
mmu.miR.539.5p	-0.0570201	H.x835_277
mmu.miR.3569.3p	0.0569662	H.x1877_975
mmu.miR.3473a	0.0568538	H.x682_279
mmu.miR.5112	0.056838	H.x633_036
mmu.miR.133c	-0.0566878	H.x838_56
mmu.miR.3068.3p	-0.0566853	H.x1775_944
mmu.miR.301a.5p	0.0566096	H.x1544_867
mmu.miR.468.5p	-0.056356	H.x470_149
mmu.miR.467e.5p	-0.0563532	H.x738_357
mmu.miR.471.5p	0.0563102	H.x1544_835
mmu.miR.495.3p	0.0563069	H.x1864_034
mmu.miR.3060.5p	0.0562398	H.x2169_072
mmu.miR.196b.3p	-0.0561613	H.x485_003
mmu.miR.28c	-0.0561385	H.x1775_944
mmu.miR.5119	-0.0561385	H.x1864_033
mmu.miR.504.5p	0.0560777	H.x1364_805
mmu.miR.5116	0.0560506	H.x1906_006
mmu.miR.3618.3p	0.0559755	H.x1546_873
mmu.miR.539.5p	-0.0559515	H.x1906_007
mmu.miR.5129.5p	0.055904	H.x537_194
mmu.miR.1958	0.0557879	H.x1547_878
mmu.miR.1943.3p	0.0556888	H.x979_325
mmu.miR.501.5p	-0.0556682	H.x918_679
mmu.miR.3085.3p	0.0556676	H.x892_619
mmu.miR.376b.5p	-0.0556597	H.x838_56
strainC3H	-0.0556212	H.x1545_919
mmu.miR.467b.3p	-0.0555568	H.x581_176
mmu.miR.5131	0.0555303	H.x1544_835
mmu.miR.3103.5p	-0.0554927	H.x537_194
mmu.miR.105	0.0554722	H.x470_149
mmu.miR.465d.5p	0.0554074	H.x1253_774
mmu.miR.18b.5p	0.0553793	H.x2155_09
mmu.miR.331.3p	-0.0553551	H.x485_003
mmu.miR.1b.3p	-0.0552291	H.x567_006
mmu.miR.208b.3p	-0.055229	H.x419_255
mmu.miR.1191b.5p	-0.0551523	H.x883_534
mmu.miR.3098.3p	-0.0551333	H.x788_544
mmu.miR.219a.5p	0.0551313	H.x2169_072
mmu.miR.3076.3p	-0.0551183	H.x1775_944
mmu.miR.1938	0.055117	H.x564_536
mmu.miR.452.5p	0.0551014	H.x332_098
mmu.miR.124.5p	-0.0550971	H.x889_645
mmu.miR.496b	0.0550535	H.x979_326
mmu.miR.188.3p	-0.0550392	H.x633_036
mmu.miR.195b	-0.0549875	H.x567_006
mmu.miR.471.5p	0.0549051	H.x2169_072
mmu.miR.541.3p	0.0548493	H.x708_578
mmu.miR.344f.5p	0.0548156	H.x1864_033
mmu.miR.467d.5p	0.0548107	H.x291_09
mmu.miR.467c.3p	0.0547625	H.x708_578
mmu.miR.5120	-0.0547607	H.x1572_879
mmu.miR.5108	-0.054674	H.x1547_886
mmu.miR.1199.5p	-0.0546321	H.x1011_711
mmu.miR.340.3p	-0.0546153	H.x1544_867
mmu.miR.344c.3p	-0.0546004	H.x904_619
mmu.miR.34c.3p	-0.0545492	H.x1906_006
mmu.miR.1912.3p	-0.0544745	H.x290_086
mmu.miR.188.5p	-0.0544379	H.x918_679
mmu.miR.129b.5p	0.0544161	H.x1546_873
mmu.miR.5133	0.0543907	H.x1546_873
mmu.miR.542.3p	-0.0543488	H.x885_549
mmu.miR.466d.5p	0.0543328	H.x918_679
mmu.miR.5134.5p	-0.0543224	H.x1775_944
mmu.miR.532.3p	0.0542136	H.x1863_997
mmu.miR.206.5p	-0.0542119	H.x1835_998
mmu.let.7g.3p	0.0541689	H.x1544_801
mmu.miR.302b.5p	0.0541608	H.x1364_805
mmu.miR.467c.5p	0.0541452	H.x1835_953
mmu.miR.500.3p	-0.0539946	H.x1835_953
mmu.miR.491.3p	0.0539902	H.x979_325
mmu.miR.18b.5p	0.0539625	H.x788_544
mmu.miR.330.5p	-0.0539387	H.x419_255
mmu.miR.343	-0.0538733	H.x1835_998
mmu.miR.331.3p	0.0538334	H.x904_619
mmu.miR.1955.3p	0.0536912	H.x1835_964
mmu.miR.1957b	0.0536834	H.x1835_953
mmu.miR.450b.3p	-0.0536457	H.x1545_919
mmu.miR.1941.3p	0.0535853	H.x1835_964
mmu.miR.3072.3p	-0.053577	H.x1253_774
mmu.miR.302b.5p	0.0535374	H.x883_534
mmu.miR.3085.5p	-0.05352	H.x682_283
mmu.miR.1930.5p	0.0534114	H.x1470_834
mmu.miR.292a.3p	0.053397	H.x470_149
mmu.miR.190b.3p	-0.0533798	H.x838_56
mmu.miR.146a.3p	-0.0533729	H.x708_574
mmu.miR.465d.3p	-0.0532698	H.x682_283
mmu.miR.3113.3p	0.0532659	H.x889_645
mmu.miR.3069.5p	-0.053225	H.x889_645
mmu.miR.375.5p	0.0532085	H.x2127_065
mmu.miR.299b.5p	-0.0531629	H.x564_536
mmu.miR.494.5p	-0.0531452	H.x1546_873
mmu.miR.344d.3p	0.0531259	H.x885_56
mmu.miR.466i.3p	0.0530527	H.x1253_773
mmu.miR.219a.2.3p	0.0530258	H.x290_086
mmu.miR.331.5p	-0.0530188	H.x1025_69
mmu.miR.293.5p	-0.0529562	H.x567_006
mmu.miR.135a.2.3p	0.0529553	H.x708_578
mmu.miR.34a.3p	-0.0529498	H.x916_673
mmu.miR.3094.3p	0.0529297	H.x891_633
mmu.miR.290b.5p	-0.0528358	H.x633_036
mmu.miR.214.5p	-0.0528076	H.x838_56
mmu.miR.219c.5p	0.0527465	H.x1835_964
mmu.miR.344g.3p	-0.0526557	H.x419_255
mmu.miR.5108	0.0525803	H.x1835_985
mmu.miR.3112.5p	0.0525713	H.x708_578
mmu.miR.1298.3p	0.0525512	H.x485_003
mmu.miR.218.2.3p	0.0525495	H.x1253_773
mmu.miR.27a.5p	0.0525344	H.x2169_072
mmu.miR.3100.3p	0.0524869	H.x537_194
mmu.miR.5100	-0.0524731	H.x838_56
mmu.miR.1231.5p	-0.0524429	H.x1382_816
mmu.miR.106b.5p	0.0524405	H.x1053_72
mmu.miR.290b.5p	0.0523668	H.x290_086
mmu.miR.331.5p	0.0523594	H.x979_325
mmu.miR.181b.1.3p	-0.0523133	H.x537_194
mmu.miR.27b.5p	-0.052309	H.x1835_985
mmu.miR.467g	-0.0522996	H.x682_279
mmu.miR.28b	-0.0522606	H.x485_003
mmu.miR.338.5p	-0.0522488	H.x1775_944
mmu.miR.3097.5p	-0.0522384	H.x564_536
mmu.miR.3060.5p	-0.0521782	H.x891_633
mmu.miR.1188.5p	0.052172	H.x1835_964
mmu.miR.3093.5p	-0.0520864	H.x1547_886
mmu.miR.3097.3p	-0.052016	H.x1025_69
time_pointTP3_12_month	0.0520092	H.x1906_007
mmu.miR.295.5p	-0.0519031	H.x1545_871
mmu.miR.3475.5p	-0.051899	H.x1470_834
mmu.miR.129.5p	0.0518787	H.x567_006
mmu.miR.3082.5p	0.0518593	H.x1364_805
mmu.miR.467g	0.0518479	H.x1053_711
mmu.miR.3572.5p	0.0517328	H.x979_325
mmu.miR.3473b	-0.051724	H.x1835_953
mmu.miR.299b.5p	-0.0516733	H.x1544_873
mmu.miR.467h	0.0516526	H.x1892_027
mmu.miR.3104.3p	0.0515755	H.x788_544
mmu.miR.299b.5p	0.0515299	H.x2155_091
mmu.miR.467b.5p	-0.051493	H.x581_185
mmu.miR.23a.5p	-0.0514378	H.x654_251
mmu.miR.1950	-0.0514182	H.x290_087
mmu.miR.290a.5p	-0.051408	H.x788_544
mmu.miR.3110.5p	0.0513837	H.x1775_944
mmu.miR.195b	-0.0513638	H.x485_003
mmu.miR.1940	0.0513315	H.x889_645
mmu.miR.485.5p	-0.0513008	H.x918_679
mmu.miR.541.5p	0.0512198	H.x526_986
mmu.miR.5106	0.0511619	H.x1545_919
mmu.miR.1955.5p	-0.0511465	H.x738_357
mmu.miR.196a.5p	-0.0511278	H.x682_283
mmu.miR.200a.5p	-0.0509767	H.x537_194
mmu.miR.302c.3p	0.0509315	H.x889_645
mmu.miR.466n.5p	-0.0508177	H.x1011_711
mmu.miR.326.5p	-0.050794	H.x1544_872
mmu.miR.1948.3p	0.0507889	H.x526_986
mmu.miR.290b.3p	-0.0507744	H.x537_194
mmu.miR.369.3p	0.0507337	H.x885_549
mmu.miR.1930.3p	-0.0507195	H.x838_56
mmu.miR.493.5p	-0.0507001	H.x2155_093
mmu.miR.1940	-0.0506614	H.x633_036
mmu.miR.467c.3p	0.0506108	H.x1011_711
mmu.miR.2183	0.0505987	H.x838_56
mmu.miR.344h.3p	0.0504023	H.x1835_969
mmu.miR.3064.3p	-0.0503119	H.x1835_953
mmu.miR.3057.5p	0.0502425	H.x1835_953
mmu.miR.302d.3p	0.0502137	H.x2155_09
mmu.miR.344f.3p	-0.0501629	H.x1546_873
mmu.miR.3097.5p	-0.0501518	H.x979_326
mmu.miR.3547.5p	-0.0501084	H.x738_357
mmu.miR.331.5p	0.0500924	H.x889_62
mmu.miR.5112	0.0499398	H.x223_019
mmu.miR.470.5p	-0.0499346	H.x1253_773
mmu.miR.322.5p	0.0499259	H.x1906_007
mmu.miR.291b.3p	-0.0498223	H.x883_534
mmu.miR.494.3p	0.0497889	H.x581_185
mmu.miR.182.3p	0.0497888	H.x1544_871
mmu.miR.34b.3p	0.0497712	H.x485_002
mmu.miR.1258.3p	-0.0497535	H.x891_633
mmu.miR.1982.3p	-0.049717	H.x581_184
mmu.miR.3095.5p	-0.049688	H.x1545_919
mmu.miR.133c	-0.0495598	H.x979_325
mmu.miR.344b.3p	0.0494748	H.x1906_006
mmu.miR.433.5p	-0.0494699	H.x1775_944
mmu.miR.216c.3p	-0.0494344	H.x567_006
mmu.miR.183.3p	0.0493588	H.x1835_969
mmu.miR.467h	0.0492773	H.x1837_98
mmu.miR.152.5p	0.049247	H.x838_56
mmu.miR.380.3p	-0.0492228	H.x485_003
mmu.miR.3104.5p	-0.0491259	H.x332_098
mmu.miR.3618.5p	0.0491153	H.x877_294
mmu.miR.3072.3p	0.0491129	H.x1544_835
mmu.miR.3963	-0.0490775	H.x567_006
mmu.miR.3473c	0.0489646	H.x883_534
mmu.miR.3098.3p	-0.0488744	H.x682_283
mmu.miR.467c.3p	0.0488065	H.x1544_868
mmu.miR.206.5p	-0.0487177	H.x889_62
mmu.miR.2136	-0.048696	H.x892_611
mmu.miR.327	-0.0486769	H.x883_534
mmu.miR.409.3p	-0.0485935	H.x886_607
mmu.miR.290b.5p	-0.048539	H.x581_31
mmu.miR.1197.5p	-0.0485026	H.x1835_964
mmu.miR.297b.5p	0.0483696	H.x891_633
mmu.miR.134.5p	0.0483542	H.x290_086
mmu.miR.465b.5p	0.0483317	H.x979_325
mmu.miR.147.5p	-0.0482884	H.x889_62
mmu.miR.467h	0.0482815	H.x1470_834
mmu.miR.450b.5p	0.0482162	H.x788_544
mmu.miR.211.3p	0.0481847	H.x828_991
mmu.miR.374c.5p	-0.0481726	H.x708_578
mmu.miR.3064.5p	-0.0481011	H.x2155_091
mmu.miR.1962	0.0480971	H.x1547_878
mmu.miR.3102.3p	0.0480928	H.x891_633
mmu.miR.344.3p	0.0480745	H.x1877_974
mmu.miR.467e.3p	0.0479892	H.x1835_985
mmu.miR.3102.5p.2.5p	0.0479481	H.x889_645
mmu.miR.188.3p	-0.0479361	H.x1835_965
mmu.miR.218.5p	-0.0478968	H.x1835_964
mmu.miR.3085.3p	0.0478903	H.x979_325
mmu.miR.449a.3p	-0.0478356	H.x1544_867
mmu.miR.379.3p	-0.0477289	H.x918_679
mmu.miR.138.2.3p	-0.0477093	H.x1835_964
mmu.miR.377.3p	0.0477083	H.x1546_873
mmu.miR.344h.3p	0.0476607	H.x1545_918
mmu.miR.1938	0.0476596	H.x1253_774
mmu.miR.1903	0.0476453	H.x892_619
mmu.miR.1258.3p	0.0476441	H.x485_003
mmu.miR.1963	-0.0475335	H.x885_549
mmu.miR.3097.3p	-0.0475191	H.x708_579
mmu.miR.219a.1.3p	-0.0474869	H.x1835_953
mmu.miR.376c.5p	-0.0474381	H.x1544_867
mmu.miR.431.3p	0.0474324	H.x592_567
mmu.miR.466c.5p	0.0473844	H.x979_325
mmu.miR.3105.3p	-0.0473601	H.x1546_873
mmu.miR.297a.5p	-0.0473342	H.x320_996
mmu.miR.1188.5p	-0.0473217	H.x579_294
mmu.miR.466i.3p	0.0473106	H.x708_578
mmu.miR.1928	-0.0471669	H.x564_536
mmu.miR.3104.5p	0.0471441	H.x2109_05
mmu.miR.3078.5p	0.0471431	H.x1546_873
mmu.miR.1896	-0.047118	H.x1835_998
mmu.miR.28c	0.0470575	H.x889_645
mmu.miR.338.5p	0.0470361	H.x979_325
mmu.miR.1247.3p	-0.0470108	H.x291_09
mmu.miR.3104.5p	-0.0469838	H.x1545_919
mmu.miR.3620.3p	0.0468615	H.x291_09
mmu.miR.453	0.0468548	H.x664_292
mmu.miR.1905	0.0468271	H.x1101_743
mmu.miR.5104	-0.0467816	H.x889_645
mmu.miR.1946b	0.0467803	H.x1547_886
mmu.miR.216a.3p	-0.0467051	H.x1382_816
mmu.miR.3544.3p	0.0466845	H.x979_325
mmu.miR.433.5p	-0.0466782	H.x838_56
mmu.miR.503.5p	-0.0466664	H.x2155_09
mmu.miR.3618.3p	0.046574	H.x1544_871
mmu.miR.124.3p	0.0465338	H.x1835_964
mmu.miR.5134.3p	0.0464688	H.x1863_997
mmu.miR.1964.5p	-0.0464506	H.x2155_091
mmu.miR.466i.3p	0.0464281	H.x633_036
mmu.miR.3112.3p	0.0462785	H.x305_022
mmu.miR.291a.5p	0.04627	H.x581_184
mmu.miR.5132.5p	-0.046262	H.x788_544
mmu.miR.344f.5p	0.0461719	H.x1835_964
mmu.miR.365.2.5p	0.046094	H.x438_27
mmu.miR.325.3p	0.0460858	H.x438_27
mmu.miR.466n.3p	-0.0460644	H.x649_006
mmu.miR.204.3p	-0.0460642	H.x417_241
mmu.miR.193a.5p	-0.046041	H.x835_277
mmu.miR.20a.3p	-0.0459665	H.x1546_873
mmu.miR.511.3p	0.0459434	H.x1545_871
mmu.miR.199b.5p	0.045931	H.x1382_816
mmu.miR.551b.5p	0.0459056	H.x290_087
mmu.miR.370.5p	-0.0458905	H.x1835_965
mmu.miR.1941.5p	0.0458336	H.x883_534
mmu.miR.325.3p	-0.0458161	H.x889_627
mmu.miR.1193.5p	-0.0457322	H.x1906_006
mmu.miR.1955.3p	0.0456533	H.x889_62
mmu.miR.5134.5p	-0.0456083	H.x738_357
mmu.miR.3104.5p	0.0455831	H.x1835_965
mmu.miR.149.3p	-0.0455386	H.x290_086
mmu.miR.5132.3p	-0.0454874	H.x710_314
mmu.miR.132.5p	0.0454596	H.x1053_72
mmu.miR.1952	-0.0454135	H.x1835_964
mmu.miR.3101.3p	0.0453999	H.x883_534
mmu.miR.1966.5p	-0.0453819	H.x1906_006
mmu.miR.377.3p	-0.0453793	H.x918_679
mmu.miR.1193.5p	-0.0453523	H.x748_5
mmu.miR.219a.1.3p	0.0453386	H.x470_149
mmu.miR.219c.5p	0.0452987	H.x883_534
mmu.miR.455.3p	-0.0452917	H.x708_578
mmu.miR.3069.5p	-0.0452913	H.x1253_774
mmu.miR.1982.3p	-0.0452595	H.x290_086
mmu.miR.3089.5p	0.0452357	H.x1906_007
mmu.miR.344.3p	0.0452083	H.x885_549
mmu.miR.193a.5p	0.0451861	H.x889_62
mmu.miR.1957b	-0.0451116	H.x1253_773
mmu.miR.135a.5p	-0.0450847	H.x485_003
mmu.miR.329.3p	0.0450578	H.x1545_919
mmu.miR.370.5p	0.0450286	H.x1546_873
mmu.miR.3475.5p	-0.0449561	H.x2169_072
mmu.miR.5101	-0.0449205	H.x564_536
mmu.miR.344e.5p.mmu.miR.344h.5p	0.0448953	H.x1053_72
mmu.miR.5112	0.0448035	H.x979_325
mmu.miR.542.3p	-0.0447548	H.x797_043
mmu.miR.1197.5p	0.0447394	H.x320_996
mmu.miR.466n.5p	0.0447201	H.x682_283
mmu.miR.3108.5p	-0.0447024	H.x885_549
mmu.miR.3102.3p.2.3p	-0.044692	H.x891_633
mmu.miR.3066.5p	0.0446895	H.x2155_089
mmu.miR.3068.3p	-0.044651	H.x1101_743
mmu.miR.451b	-0.0446507	H.x387_026
mmu.miR.181a.2.3p	0.0445964	H.x470_149
mmu.miR.3100.5p	0.044567	H.x291_09
mmu.miR.543.3p	0.0445659	H.x1545_919
mmu.miR.1199.3p	0.0445515	H.x788_544
mmu.miR.3963	-0.0445295	H.x387_026
mmu.miR.3059.5p	-0.0443998	H.x2155_089
mmu.miR.375.5p	0.0443607	H.x1101_743
mmu.miR.1982.3p	-0.0442702	H.x470_149
mmu.miR.124.3p	0.0442662	H.x291_09
mmu.miR.219b.5p	-0.0442324	H.x883_534
mmu.miR.466q	-0.0441412	H.x682_283
mmu.miR.205.3p	-0.0441052	H.x2155_091
mmu.miR.188.5p	0.044006	H.x1546_873
mmu.miR.468.5p	-0.044001	H.x564_536
mmu.miR.126b.3p	0.0439892	H.x838_56
mmu.miR.468.5p	-0.0439586	H.x1906_006
mmu.miR.365.2.5p	0.0439373	H.x838_56
mmu.miR.124.3p	0.0439318	H.x682_283
mmu.miR.466m.5p.mmu.miR.669m.5p	0.0439242	H.x1892_027
mmu.miR.5130	-0.0439132	H.x1253_774
mmu.miR.3092.3p	0.0439032	H.x2155_089
mmu.miR.3094.5p	0.0438926	H.x979_325
mmu.miR.325.5p	0.0438267	H.x806_546
mmu.miR.3082.3p	-0.0437928	H.x979_325
mmu.miR.3088.3p	0.0437696	H.x2169_072
mmu.miR.298.3p	-0.043751	H.x889_62
mmu.miR.504.3p	0.0437137	H.x738_357
mmu.miR.3112.5p	0.0437027	H.x1253_773
mmu.miR.3067.3p	-0.043674	H.x1545_919
mmu.miR.106a.3p	0.0436369	H.x332_098
mmu.miR.467d.5p	0.0435867	H.x470_149
mmu.miR.370.3p	0.0435823	H.x564_536
mmu.miR.342.5p	-0.0434672	H.x889_645
mmu.miR.3080.3p	0.0434033	H.x1835_969
mmu.miR.1251.5p	0.0433847	H.x1906_007
mmu.miR.412.3p	-0.0433479	H.x633_036
mmu.miR.466g	0.0433413	H.x883_534
mmu.miR.1948.3p	-0.0432965	H.x889_645
mmu.miR.5107.3p	0.043281	H.x889_645
mmu.miR.1912.5p	-0.0432563	H.x889_645
mmu.miR.190a.3p	0.0432139	H.x290_086
mmu.miR.21a.3p	-0.0431643	H.x417_32
mmu.miR.302b.5p	0.0430629	H.x889_645
mmu.miR.432	0.0430568	H.x564_536
mmu.miR.344b.5p	-0.0430451	H.x567_006
mmu.miR.3105.5p	-0.0429717	H.x417_241
mmu.miR.5107.5p	-0.042925	H.x979_325
mmu.miR.302d.5p	0.042925	H.x1835_965
mmu.miR.1927	0.0428672	H.x1906_007
mmu.miR.344.3p	-0.0428659	H.x1835_953
mmu.miR.3475.5p	-0.0428227	H.x1011_711
mmu.miR.299b.5p	-0.042798	H.x889_62
mmu.miR.1247.5p	0.0427366	H.x889_62
mmu.miR.1947.3p	-0.0427352	H.x1835_998
mmu.miR.3110.3p	-0.0427256	H.x1544_835
mmu.miR.1195	-0.042713	H.x551_03
mmu.miR.497a.3p	-0.0427111	H.x1253_773
mmu.miR.378c	0.0426838	H.x290_087
mmu.miR.34b.3p	0.0426089	H.x1545_919
mmu.miR.489.3p	-0.0425695	H.x1544_835
mmu.miR.1898	-0.0425429	H.x979_325
mmu.miR.320.5p	-0.0424406	H.x738_357
mmu.miR.3544.3p	0.0422535	H.x1835_965
mmu.miR.219b.3p	0.0422492	H.x708_578
mmu.miR.3470b	0.0422217	H.x979_325
time_pointTP3_12_month	0.0420065	H.x2127_061
mmu.miR.3076.3p	0.0419693	H.x1253_773
mmu.miR.1903	0.0419669	H.x1835_985
mmu.miR.1194	-0.0419479	H.x838_56
mmu.miR.5130	-0.0419386	H.x708_578
mmu.miR.290a.5p	-0.04191	H.x890_648
mmu.miR.3569.5p	0.0419077	H.x708_578
mmu.miR.301b.5p	0.0419047	H.x290_086
mmu.miR.153.3p	0.0418864	H.x1025_69
mmu.miR.302c.3p	0.0417955	H.x2169_072
mmu.miR.3106.5p	0.0417323	H.x889_645
mmu.miR.1912.5p	-0.0417192	H.x883_534
mmu.miR.539.3p	0.0416574	H.x1835_998
mmu.miR.466c.5p	-0.041587	H.x1604_88
mmu.miR.1967	-0.0415841	H.x1892_027
mmu.miR.1899	0.0415723	H.x889_62
mmu.miR.292a.5p	-0.0415673	H.x1835_953
mmu.miR.3069.5p	-0.0415309	H.x1382_816
mmu.miR.134.5p	-0.0415273	H.x485_003
mmu.miR.122.3p	-0.0415013	H.x1545_918
mmu.miR.181c.3p	-0.041493	H.x564_536
mmu.miR.302c.5p	-0.0414921	H.x581_185
mmu.miR.326.5p	-0.0414743	H.x788_544
mmu.miR.1947.3p	-0.0414594	H.x788_544
mmu.miR.3069.3p	-0.0414393	H.x838_56
mmu.miR.432	-0.0413312	H.x1253_773
mmu.miR.344f.3p	-0.0412821	H.x2197_105
mmu.miR.153.3p	0.0412801	H.x1835_964
mmu.miR.1967	0.0411522	H.x633_036
mmu.miR.547.3p	-0.0411252	H.x1775_944
mmu.miR.3090.5p	-0.041122	H.x581_185
mmu.miR.3071.3p	0.0411023	H.x682_283
mmu.miR.135b.3p	0.0410866	H.x567_006
mmu.miR.466g	-0.0410262	H.x387_026
mmu.miR.216c.5p	-0.0410236	H.x564_536
mmu.miR.32.3p	0.0410169	H.x1775_944
mmu.miR.3086.5p	0.0410111	H.x633_036
mmu.miR.485.5p	0.0410072	H.x891_633
mmu.miR.193b.3p	-0.0409615	H.x2155_09
mmu.miR.448.5p	0.040947	H.x716_579
mmu.miR.331.3p	-0.040882	H.x579_294
mmu.miR.5126	-0.0408542	H.x788_544
mmu.miR.124.5p	0.0407953	H.x916_673
mmu.miR.544.3p	-0.0407901	H.x1544_835
mmu.miR.344g.3p	0.0407586	H.x291_09
mmu.miR.219b.3p	0.0407524	H.x1545_919
mmu.miR.3087.3p	0.040743	H.x1544_835
mmu.miR.330.5p	0.040699	H.x1906_007
mmu.miR.3072.5p	0.0406201	H.x834_529
mmu.miR.137.5p	-0.040601	H.x485_003
mmu.miR.3069.3p	-0.0406	H.x904_619
mmu.miR.181d.3p	0.0405353	H.x788_544
mmu.miR.301b.5p	-0.0404989	H.x1544_835
mmu.miR.3060.5p	-0.0404338	H.x828_991
mmu.miR.466o.3p	-0.04032	H.x290_086
mmu.miR.3544.3p	-0.0402322	H.x633_036
mmu.miR.551b.5p	0.0402283	H.x1775_944
mmu.miR.302a.3p	0.0401716	H.x537_194
mmu.miR.467g	0.0401713	H.x708_574
mmu.miR.5121	0.0401065	H.x1545_918
sexM	0.0399979	H.x1835_964
mmu.miR.193b.5p	-0.0399566	H.x1775_944
mmu.miR.30c.1.3p	0.0399294	H.x579_294
mmu.miR.135a.1.3p	0.0399269	H.x1906_007
mmu.miR.3547.3p	0.0398483	H.x485_003
mmu.miR.148a.5p	-0.0398211	H.x788_544
mmu.miR.1963	-0.0397932	H.x2083_074
mmu.miR.3547.5p	0.0397283	H.x485_002
mmu.miR.3095.3p	0.0397128	H.x537_194
mmu.miR.380.3p	-0.0396989	H.x567_006
mmu.miR.463.5p	0.0396871	H.x290_088
mmu.miR.504.5p	-0.0395821	H.x1547_886
mmu.miR.3544.5p	-0.0395685	H.x892_619
mmu.miR.3620.3p	0.0395457	H.x1546_873
mmu.miR.3082.3p	-0.0395129	H.x485_003
mmu.miR.471.3p	-0.0394895	H.x1835_964
mmu.let.7g.3p	0.0394628	H.x1877_974
mmu.miR.3473f	-0.039452	H.x1836_002
mmu.miR.27a.5p	0.0394431	H.x1544_832
mmu.miR.3064.5p	-0.0394367	H.x1101_743
mmu.miR.291b.3p	-0.0394103	H.x1906_006
mmu.miR.1950	-0.0393791	H.x918_679
irrY	-0.0393371	H.x838_56
mmu.miR.34b.3p	0.039312	H.x889_645
mmu.miR.3552	0.0392982	H.x1545_919
mmu.miR.218.1.3p	0.0391483	H.x1835_965
mmu.miR.3069.3p	-0.0391402	H.x564_536
mmu.miR.3112.3p	0.0391385	H.x836_287
mmu.miR.3062.5p	-0.0391271	H.x1547_886
mmu.miR.1193.3p	-0.0390493	H.x738_357
mmu.miR.431.3p	-0.0390303	H.x564_536
mmu.miR.363.3p	-0.0389005	H.x1253_773
mmu.miR.100.3p	-0.0388569	H.x788_544
mmu.miR.34b.5p	-0.0388147	H.x788_544
mmu.miR.138.2.3p	-0.03879	H.x889_645
mmu.miR.2183	0.038756	H.x1253_773
mmu.miR.34c.5p	0.038716	H.x682_279
mmu.miR.1251.3p	0.0387149	H.x838_56
mmu.miR.3064.3p	0.0386456	H.x883_534
mmu.miR.376a.3p	-0.0386029	H.x1835_953
mmu.miR.3569.5p	0.0385901	H.x1382_816
mmu.miR.1193.3p	-0.0385287	H.x649_009
mmu.miR.1930.3p	0.0385241	H.x2155_091
mmu.miR.29b.2.5p	-0.0384352	H.x485_003
mmu.miR.495.5p	0.0384003	H.x892_611
mmu.miR.374c.5p	0.0383963	H.x1101_743
mmu.miR.3081.5p	0.0383455	H.x891_633
mmu.miR.3620.3p	0.0382508	H.x881_518
mmu.miR.1933.5p	-0.038248	H.x682_283
mmu.miR.470.5p	-0.0382368	H.x2155_091
mmu.miR.3960	-0.0382218	H.x417_32
mmu.miR.1188.5p	0.0381135	H.x828_991
time_pointTP3_12_month	0.03797	H.x708_578
mmu.miR.28a.5p	-0.0379529	H.x567_006
mmu.miR.5130	-0.0379422	H.x2169_072
mmu.miR.467b.5p	-0.0378695	H.x2169_072
mmu.miR.3102.3p	0.0378682	H.x485_003
mmu.miR.485.5p	-0.0378488	H.x2155_091
mmu.miR.1953	0.037847	H.x1835_953
mmu.miR.106a.3p	0.0377834	H.x2169_072
mmu.miR.487b.5p	-0.0377052	H.x838_56
irrY	0.0376354	H.x564_536
mmu.miR.1187	0.0376318	H.x889_62
mmu.miR.1a.2.5p	-0.0375992	H.x1775_944
mmu.miR.1190	0.0374877	H.x1545_919
mmu.miR.3106.5p	-0.0374796	H.x1547_886
mmu.miR.302c.5p	-0.0374757	H.x1545_919
mmu.miR.1966.3p	0.0374706	H.x2169_072
mmu.miR.342.5p	0.0374681	H.x736_605
mmu.miR.302d.3p	-0.0374503	H.x1101_743
mmu.miR.5127	0.037445	H.x1835_995
mmu.miR.551b.5p	-0.0374439	H.x551_032
mmu.miR.344.5p	0.0374056	H.x1546_873
mmu.miR.463.5p	0.0373366	H.x290_086
mmu.miR.504.5p	0.0373136	H.x889_62
mmu.miR.1199.5p	0.0372961	H.x889_645
mmu.miR.1264.5p	0.0372487	H.x885_549
mmu.miR.1945	-0.0372414	H.x1011_711
mmu.miR.10b.3p	-0.0371909	H.x828_985
mmu.miR.377.3p	0.0371674	H.x883_534
mmu.miR.3106.5p	-0.0371344	H.x979_325
mmu.miR.1895	-0.0371163	H.x881_518
mmu.miR.3547.5p	-0.0371064	H.x682_283
mmu.miR.483.5p	-0.0370663	H.x828_985
mmu.miR.28c	-0.0370516	H.x710_314
mmu.miR.471.5p	0.0370457	H.x485_003
irrY	-0.0370319	H.x470_149
mmu.miR.466h.5p	-0.0369434	H.x708_578
mmu.miR.214.5p	0.0369154	H.x835_277
mmu.miR.133c	-0.0368782	H.x1835_969
mmu.miR.3102.5p.2.5p	0.0368667	H.x291_09
mmu.miR.1191b.5p	-0.0368621	H.x290_086
mmu.miR.3470b	0.0367835	H.x1253_773
mmu.miR.1940	-0.0367722	H.x1906_007
mmu.miR.3620.3p	0.0367505	H.x417_241
mmu.miR.3106.3p	0.0366984	H.x528_967
mmu.miR.1968.5p	-0.0366737	H.x1835_985
mmu.miR.145b	-0.0366211	H.x1906_007
mmu.miR.5128	-0.0366076	H.x828_985
mmu.miR.3100.5p	-0.0365842	H.x979_325
mmu.miR.5114	0.0365637	H.x387_026
mmu.miR.3063.3p	0.0365303	H.x387_026
mmu.miR.471.5p	-0.0364727	H.x889_645
mmu.miR.5128	0.0364556	H.x567_006
mmu.miR.182.5p	-0.0364433	H.x1572_879
mmu.miR.3620.3p	0.0364107	H.x716_579
mmu.miR.1964.5p	-0.0364078	H.x1253_773
mmu.miR.1231.5p	0.0364068	H.x526_986
mmu.miR.3060.5p	0.0363679	H.x1547_886
mmu.miR.1933.3p	-0.0362853	H.x889_645
mmu.miR.1902	-0.0362049	H.x890_648
mmu.miR.467a.3p	0.0361241	H.x979_325
mmu.miR.216c.5p	-0.0361012	H.x889_645
mmu.miR.3109.3p	-0.036088	H.x2155_093
mmu.miR.300.5p	-0.0359233	H.x891_633
mmu.miR.3060.3p	-0.0359111	H.x581_184
mmu.miR.466d.5p	0.0358695	H.x1382_816
mmu.miR.509.5p	0.0358249	H.x1546_873
mmu.miR.3473b	-0.0358172	H.x2169_072
mmu.miR.193a.5p	-0.0358111	H.x979_325
mmu.miR.1247.3p	0.03581	H.x290_086
mmu.miR.1291	-0.035809	H.x889_645
mmu.miR.31.3p	-0.0358077	H.x290_086
mmu.miR.1931	0.0356636	H.x564_536
mmu.miR.504.5p	-0.0356163	H.x1775_944
mmu.miR.302a.5p	0.0356108	H.x738_357
mmu.miR.5129.5p	-0.0355736	H.x828_985
mmu.miR.26a.2.3p	0.0355711	H.x710_314
mmu.miR.294.3p	-0.0355133	H.x1011_711
mmu.miR.3089.3p	0.0353538	H.x332_098
mmu.miR.3075.5p	0.0353492	H.x564_536
mmu.miR.3092.3p	-0.0353117	H.x708_578
mmu.miR.1898	-0.0352478	H.x916_673
mmu.miR.3067.3p	0.0352041	H.x1546_873
mmu.miR.218.2.3p	0.0352023	H.x2169_072
mmu.miR.3110.5p	0.0351967	H.x470_149
mmu.miR.344e.3p	0.0351844	H.x1906_007
mmu.miR.219b.3p	0.0351587	H.x889_644
mmu.miR.3471	0.0351475	H.x883_534
mmu.miR.5099	-0.0351213	H.x1835_998
mmu.miR.1971	0.0350995	H.x1544_871
mmu.miR.1962	0.0350847	H.x708_578
mmu.miR.362.5p	-0.0350111	H.x883_534
mmu.miR.379.3p	0.0350078	H.x889_645
mmu.miR.146a.3p	0.0349961	H.x281_247
mmu.miR.540.3p	-0.0349768	H.x1364_805
mmu.miR.467c.3p	-0.0349522	H.x2169_072
mmu.miR.1912.3p	0.0349073	H.x526_986
mmu.miR.1195	0.0349028	H.x1545_919
mmu.miR.1187	-0.0348856	H.x889_645
mmu.miR.3082.3p	0.034881	H.x2155_091
mmu.miR.431.3p	-0.0348697	H.x979_325
mmu.miR.147.5p	0.0348615	H.x892_619
mmu.miR.193b.5p	0.0348376	H.x633_036
mmu.miR.187.5p	-0.0348161	H.x1544_835
mmu.miR.327	0.0347772	H.x526_986
mmu.miR.19a.5p	0.0347517	H.x564_536
mmu.miR.3960	0.0347513	H.x1835_985
mmu.miR.5120	-0.0347147	H.x828_985
mmu.miR.1291	-0.0347009	H.x1835_985
mmu.miR.299b.3p	0.0346997	H.x1906_007
mmu.miR.3066.3p	-0.0346758	H.x1547_886
mmu.miR.551b.3p	-0.0346758	H.x1604_89
mmu.miR.214.3p	-0.034673	H.x1544_835
mmu.miR.543.5p	-0.0346653	H.x1101_743
mmu.miR.1905	-0.0346092	H.x1546_873
mmu.miR.30c.1.3p	0.0345972	H.x1545_919
mmu.miR.106a.5p	-0.0345941	H.x564_536
mmu.miR.5134.5p	-0.0345284	H.x1835_953
mmu.miR.1953	0.0345249	H.x564_536
mmu.miR.451b	-0.0345041	H.x1835_985
mmu.miR.294.5p	0.0344913	H.x2155_091
mmu.miR.184.3p	-0.0344769	H.x788_544
mmu.miR.344g.5p	-0.034416	H.x633_036
mmu.miR.466b.3p.mmu.miR.466c.3p.mmu.miR.466p.3p	-0.0343902	H.x2155_091
mmu.miR.3101.3p	-0.0343631	H.x892_619
mmu.miR.379.3p	0.034309	H.x1835_969
mmu.miR.1962	-0.0343029	H.x1101_743
mmu.miR.3094.5p	0.034269	H.x838_56
mmu.miR.470.5p	-0.0342671	H.x889_645
mmu.miR.3073a.5p	0.0342333	H.x788_544
mmu.miR.302c.3p	0.0342232	H.x708_578
mmu.miR.296.3p	0.0341764	H.x834_529
mmu.miR.3078.5p	-0.0341677	H.x567_006
mmu.miR.30c.2.3p	-0.034132	H.x1253_773
mmu.miR.133c	0.0340824	H.x885_549
mmu.miR.3109.3p	-0.0339941	H.x1253_774
mmu.miR.1953	0.0339897	H.x979_326
mmu.miR.1960	0.0339019	H.x2155_089
mmu.miR.1962	0.0338834	H.x1544_835
mmu.miR.466i.3p	0.0338602	H.x485_003
mmu.miR.134.3p	0.0338304	H.x710_314
mmu.miR.1251.5p	0.0337497	H.x1544_835
mmu.miR.5133	-0.0337443	H.x537_194
mmu.miR.1198.3p	0.0336943	H.x708_578
mmu.miR.133b.5p	0.0336937	H.x1835_953
mmu.miR.138.1.3p	0.0336119	H.x332_098
mmu.miR.467c.5p	-0.0336007	H.x1545_919
mmu.miR.1264.3p	0.0335904	H.x1835_965
mmu.miR.344g.3p	-0.0335867	H.x1101_743
mmu.miR.206.5p	0.0335766	H.x581_185
mmu.miR.376a.3p	-0.0335762	H.x883_534
mmu.miR.1839.3p	0.0334082	H.x708_578
mmu.miR.3475.3p	-0.0334057	H.x1906_007
mmu.miR.494.5p	0.0333404	H.x1877_974
mmu.miR.344g.5p	-0.0333258	H.x710_314
mmu.miR.453	-0.0333249	H.x1775_944
mmu.miR.1930.3p	0.0333239	H.x290_087
mmu.miR.149.3p	-0.0333027	H.x564_536
mmu.miR.344f.5p	0.0332951	H.x1906_006
mmu.miR.221.5p	0.0332523	H.x983_678
mmu.miR.293.3p	0.0332265	H.x708_578
mmu.miR.3108.3p	0.0331933	H.x892_619
mmu.miR.1251.5p	-0.0331395	H.x537_194
mmu.miR.1933.3p	-0.033061	H.x1906_007
mmu.miR.3095.3p	0.032979	H.x290_086
mmu.miR.1291	-0.0328638	H.x1906_006
mmu.miR.181d.3p	-0.0328163	H.x1544_835
mmu.miR.3085.3p	0.0328122	H.x889_62
mmu.miR.135a.2.3p	0.0327927	H.x1545_919
mmu.miR.3104.5p	0.0327857	H.x682_283
mmu.miR.470.5p	-0.0327736	H.x1546_873
mmu.miR.495.5p	-0.032756	H.x1835_953
mmu.miR.205.3p	-0.0327544	H.x1906_006
mmu.miR.466q	0.0327135	H.x889_62
mmu.miR.433.3p	0.0327114	H.x889_62
mmu.miR.551b.5p	0.0326834	H.x1544_835
mmu.miR.450a.5p	-0.0326473	H.x1545_871
mmu.miR.542.5p	0.0326459	H.x1544_867
mmu.miR.195a.3p	0.0326234	H.x564_536
mmu.miR.1970	0.0325832	H.x834_529
mmu.miR.1893	-0.0325671	H.x1382_816
mmu.miR.496a.3p	-0.0325456	H.x1544_835
mmu.miR.376a.3p	0.0325317	H.x1835_965
mmu.miR.105	0.0324662	H.x838_56
mmu.miR.494.3p	-0.032458	H.x2155_091
mmu.miR.3070.3p	-0.0324384	H.x1544_867
mmu.miR.466m.5p.mmu.miR.669m.5p	-0.0323109	H.x828_985
mmu.miR.338.5p	0.0322025	H.x633_036
mmu.miR.5125	0.0321879	H.x1835_953
mmu.miR.1896	-0.0321514	H.x1470_834
mmu.miR.1958	-0.0321446	H.x2127_065
mmu.miR.329.3p	-0.0321374	H.x485_003
mmu.miR.3112.5p	0.032094	H.x889_62
mmu.miR.290b.5p	0.0320557	H.x1545_919
mmu.miR.290b.5p	-0.0320542	H.x1906_007
mmu.miR.351.3p	0.0319614	H.x526_986
mmu.miR.302d.3p	0.0319544	H.x838_56
mmu.miR.3472	0.0319256	H.x1572_898
mmu.miR.5104	-0.0319235	H.x2155_091
mmu.miR.467b.5p	-0.0319038	H.x1604_88
mmu.miR.325.5p	0.0318957	H.x979_326
mmu.miR.3070.5p	-0.0318351	H.x1835_969
mmu.miR.3108.3p	0.0318339	H.x1864_033
mmu.miR.1905	-0.0317959	H.x2155_091
mmu.miR.3966	0.0317636	H.x470_149
mmu.miR.1931	0.0317113	H.x567_006
mmu.miR.141.5p	0.0317067	H.x470_149
mmu.miR.467g	0.0316674	H.x726_584
mmu.miR.5106	0.0316451	H.x788_544
mmu.miR.495.3p	-0.031633	H.x889_62
mmu.miR.5133	0.0316249	H.x883_534
mmu.miR.3105.5p	0.0315811	H.x918_679
mmu.miR.429.5p	0.0315738	H.x889_627
mmu.miR.3067.3p	0.0315737	H.x419_256
mmu.miR.1843b.5p	-0.03153	H.x850_572
mmu.miR.1951	-0.0315032	H.x838_56
mmu.miR.3068.3p	-0.0314865	H.x290_086
mmu.miR.299a.5p	-0.0314837	H.x883_534
mmu.miR.471.3p	0.0314592	H.x1544_871
mmu.miR.539.3p	-0.0314111	H.x708_578
mmu.miR.129b.5p	-0.0313807	H.x1544_871
mmu.miR.129.2.3p	0.0313573	H.x1835_964
mmu.miR.3965	0.0312615	H.x1864_034
mmu.miR.3109.5p	0.0311962	H.x290_087
mmu.miR.212.5p	-0.0311889	H.x1877_974
mmu.miR.450a.1.3p	-0.0311564	H.x1101_743
mmu.miR.187.3p	0.0311547	H.x979_326
mmu.miR.1298.3p	0.031125	H.x883_534
mmu.miR.344b.5p	-0.0310592	H.x708_578
mmu.miR.3473c	0.0310437	H.x581_185
mmu.miR.1188.5p	0.0309875	H.x2127_065
mmu.miR.1981.3p	-0.0309735	H.x1382_816
mmu.miR.467h	0.0309455	H.x2155_093
mmu.miR.136.3p	0.0309074	H.x885_56
mmu.miR.370.5p	0.030906	H.x564_536
mmu.miR.5107.5p	-0.0309036	H.x708_578
mmu.miR.5615.3p	-0.030872	H.x387_026
mmu.miR.496a.3p	0.0308676	H.x979_325
mmu.miR.295.5p	0.0308565	H.x1835_953
mmu.miR.5116	-0.0307266	H.x290_086
mmu.miR.381.5p	0.0306888	H.x1836_002
mmu.miR.3063.5p	-0.0306642	H.x1546_873
mmu.miR.376a.3p	-0.0306624	H.x417_241
mmu.miR.344.3p	-0.0306238	H.x1835_965
mmu.miR.3060.3p	-0.0305992	H.x889_62
mmu.miR.466n.5p	0.0305484	H.x1835_964
mmu.miR.216b.5p	0.030535	H.x682_283
mmu.miR.335.3p	0.0305065	H.x1835_965
mmu.miR.154.3p	0.0304999	H.x708_578
mmu.miR.129.1.3p	-0.0304898	H.x1545_918
mmu.miR.471.5p	0.0304604	H.x881_518
mmu.miR.219a.1.3p	-0.0304441	H.x1835_965
mmu.miR.211.3p	0.0304069	H.x1835_953
mmu.miR.487b.3p	0.0304057	H.x1572_863
mmu.miR.497a.3p	0.0303852	H.x633_036
mmu.miR.1929.5p	0.0303227	H.x891_633
mmu.miR.137.3p	-0.0303137	H.x579_294
mmu.miR.130c	0.0302988	H.x1101_743
mmu.miR.496a.3p	-0.0302546	H.x1545_918
mmu.miR.488.3p	0.0302118	H.x417_241
mmu.miR.188.3p	-0.030159	H.x1835_964
mmu.miR.1982.3p	0.0301374	H.x1864_034
mmu.miR.467a.5p	-0.0301252	H.x579_294
mmu.miR.3092.5p	-0.0301196	H.x838_56
mmu.miR.1929.5p	-0.030091	H.x883_534
mmu.miR.3066.5p	0.0300732	H.x633_036
mmu.miR.203.3p	0.0300717	H.x889_645
mmu.miR.541.3p	0.0300035	H.x1835_964
mmu.miR.3112.3p	-0.0299544	H.x979_325
mmu.miR.471.3p	0.0299335	H.x788_544
mmu.miR.3061.5p	-0.0299143	H.x1877_975
mmu.miR.135a.1.3p	0.0299111	H.x979_325
mmu.miR.3085.3p	-0.0299002	H.x1835_953
mmu.miR.190b.3p	0.0298776	H.x850_572
mmu.miR.551b.5p	-0.0298756	H.x485_003
mmu.miR.301b.5p	0.029873	H.x877_294
mmu.miR.103.2.5p	0.0298421	H.x1544_871
mmu.miR.3084.5p	-0.0298296	H.x788_544
mmu.miR.1962	-0.0298079	H.x1253_773
mmu.miR.196a.1.3p	-0.0297599	H.x1545_919
mmu.miR.302a.3p	-0.0297493	H.x1253_773
mmu.miR.301b.5p	0.0297447	H.x564_536
mmu.miR.181b.2.3p	0.029734	H.x1775_944
mmu.miR.24.1.5p	0.0297065	H.x320_996
mmu.miR.105	-0.0296743	H.x564_536
mmu.miR.133b.5p	-0.0296675	H.x1545_919
mmu.miR.3960	-0.0296471	H.x2169_072
mmu.miR.3079.3p	-0.0296459	H.x1382_816
mmu.miR.496a.3p	-0.0296378	H.x1835_965
mmu.miR.490.5p	-0.0295465	H.x633_036
mmu.miR.3063.3p	0.0294899	H.x537_192
mmu.miR.302b.5p	-0.0294815	H.x838_56
mmu.miR.147.5p	0.0294749	H.x708_578
mmu.miR.380.3p	0.0294586	H.x979_326
mmu.miR.5119	-0.0294451	H.x2155_091
mmu.miR.2136	0.0294393	H.x1835_953
mmu.miR.1839.3p	-0.0294275	H.x485_003
mmu.miR.465b.5p	-0.0294249	H.x1382_816
[truncated: 1,333 more rows]

## Sheet: lasso_coeff_miRNA_vs_lipidA
input_variable	lasso_coeff	lipid_name(amygdala)
time_pointTP2_6_month	-0.859807	A.x419_253
sexM	0.806487	A.x419_253
strainC3H	-0.728698	A.x419_253
strainC3H	0.683611	A.x710_314
mmu.miR.466a.5p.mmu.miR.466p.5p	0.674882	A.x1546_854
time_pointTP3_12_month	0.635844	A.x710_314
mmu.miR.466d.5p	0.558867	A.x1253_777
sexM	0.538303	A.x710_314
time_pointTP2_6_month	0.419604	A.x1835_931
mmu.miR.466d.5p	0.414954	A.x1544_87
mmu.miR.3544.5p	0.374794	A.x582_979
mmu.miR.466d.5p	0.370993	A.x917_676
mmu.miR.295.5p	0.365622	A.x682_283
strainC3H	-0.355658	A.x283_264
mmu.miR.367.5p	0.347646	A.x1835_965
mmu.miR.181a.2.3p	0.34698	A.x1053_711
mmu.miR.412.3p	0.344379	A.x524_297
mmu.miR.154.3p	0.343696	A.x283_264
mmu.miR.463.5p	-0.338659	A.x419_253
time_pointTP3_12_month	0.33168	A.x682_282
mmu.miR.466d.5p	0.32436	A.x537_194
mmu.miR.299b.5p	0.316952	A.x419_253
mmu.miR.299b.5p	0.315654	A.x2127_111
irrY	-0.310038	A.x889_645
mmu.miR.466d.5p	0.309299	A.x886_607
irrY	-0.307412	A.x1253_775
time_pointTP3_12_month	-0.305997	A.x419_253
mmu.miR.1190	0.296488	A.x1053_711
mmu.miR.3073a.5p	0.287534	A.x1863_981
mmu.miR.466a.5p.mmu.miR.466p.5p	0.286157	A.x747_492
mmu.miR.338.5p	0.280141	A.x710_314
mmu.miR.376c.5p	0.279517	A.x1572_862
mmu.miR.100.3p	0.277933	A.x1835_931
mmu.miR.3473f	0.273162	A.x1835_965
mmu.miR.467e.3p	-0.267698	A.x1835_99
mmu.miR.466a.5p.mmu.miR.466p.5p	0.267158	A.x308_097
mmu.miR.467c.3p	0.264152	A.x582_187
mmu.miR.295.5p	0.263315	A.x710_314
strainC3H	0.262764	A.x485_003
mmu.miR.1943.3p	0.258033	A.x1572_862
mmu.miR.467g	0.25801	A.x269_211
mmu.miR.3475.3p	-0.254492	A.x1253_775
mmu.miR.466d.5p	0.254064	A.x1544_834
mmu.miR.485.5p	-0.250931	A.x886_607
mmu.miR.344i	-0.250604	A.x582_979
mmu.miR.32.3p	0.249159	A.x2155_089
mmu.miR.3960	0.247028	A.x1863_981
mmu.miR.137.5p	0.24607	A.x2155_089
mmu.miR.1197.3p	0.245683	A.x1053_721
mmu.miR.467g	0.244043	A.x2149_022
mmu.miR.5124a	-0.240706	A.x2127_111
mmu.miR.3470a	-0.226175	A.x524_297
mmu.miR.1197.3p	0.225145	A.x918_679
mmu.miR.1982.3p	-0.224683	A.x1253_775
time_pointTP3_12_month	0.223538	A.x682_283
time_pointTP3_12_month	0.222315	A.x1837_98
mmu.miR.299b.5p	0.219508	A.x889_617
mmu.miR.5129.3p	0.218239	A.x1835_99
mmu.miR.466e.5p	0.217203	A.x1835_917
mmu.miR.466d.5p	0.215089	A.x290_086
mmu.miR.467c.5p	-0.214938	A.x889_645
mmu.miR.5124a	-0.214746	A.x1543_863
mmu.miR.448.5p	-0.213519	A.x524_297
mmu.miR.183.3p	0.213129	A.x582_187
mmu.miR.181b.2.3p	-0.212696	A.x419_253
mmu.miR.483.3p	0.212508	A.x835_277
mmu.miR.299b.5p	0.211942	A.x885_549
mmu.miR.18b.3p	0.211455	A.x283_264
mmu.miR.1905	-0.210921	A.x2155_089
mmu.miR.344c.3p	-0.210696	A.x904_619
mmu.miR.496a.3p	-0.210164	A.x1543_863
mmu.miR.3068.3p	0.209814	A.x291_091
mmu.miR.3110.3p	-0.209139	A.x682_282
mmu.miR.1224.3p	-0.205934	A.x1572_899
mmu.miR.330.3p	-0.205759	A.x1572_899
mmu.miR.3112.5p	0.205179	A.x524_297
mmu.miR.367.5p	0.204966	A.x347_295
mmu.miR.290a.3p	0.204829	A.x586_199
mmu.miR.376a.3p	-0.204463	A.x1253_775
mmu.miR.1298.5p	0.203962	A.x835_277
mmu.miR.3082.3p	-0.203887	A.x291_09
time_pointTP3_12_month	0.203033	A.x283_264
time_pointTP2_6_month	-0.202702	A.x710_314
mmu.miR.466c.5p	0.201859	A.x1835_99
mmu.miR.3103.3p	0.20138	A.x835_277
mmu.miR.3473f	0.200169	A.x1572_899
mmu.miR.216b.3p	-0.199816	A.x1572_862
mmu.miR.3084.5p	-0.199744	A.x682_282
mmu.miR.1958	-0.198893	A.x582_979
mmu.miR.551b.5p	-0.198024	A.x885_543
mmu.miR.1187	0.197731	A.x582_187
mmu.miR.1946b	0.197428	A.x1572_899
mmu.miR.467b.5p	-0.19742	A.x710_314
mmu.miR.5132.5p	-0.196927	A.x1572_899
mmu.miR.3547.3p	0.19625	A.x1025_691
mmu.miR.5615.3p	0.195556	A.x485_003
mmu.miR.181a.2.3p	0.195388	A.x736_605
mmu.miR.3073a.5p	0.194161	A.x345_015
mmu.miR.218.2.3p	0.19287	A.x682_282
mmu.miR.201.5p	-0.192673	A.x528_515
mmu.miR.5119	-0.191623	A.x1543_863
mmu.miR.1982.3p	0.191029	A.x890_648
mmu.miR.1955.3p	-0.190845	A.x581_306
mmu.miR.466c.5p	0.190397	A.x736_605
mmu.miR.146a.5p	-0.189327	A.x917_669
mmu.miR.466h.5p	-0.189143	A.x1835_988
mmu.miR.1961	-0.188449	A.x345_015
mmu.miR.125a.3p	-0.188322	A.x524_297
time_pointTP3_12_month	-0.188047	A.x1572_899
mmu.miR.467a.5p	0.187909	A.x586_199
mmu.miR.467g	0.187723	A.x1835_998
mmu.miR.346.3p	0.187365	A.x1572_855
mmu.miR.3618.3p	0.187081	A.x1253_775
mmu.miR.1948.3p	0.186212	A.x682_283
mmu.miR.466a.5p.mmu.miR.466p.5p	0.185922	A.x979_318
mmu.miR.344d.2.5p	0.185867	A.x1572_899
mmu.miR.124.5p	-0.185059	A.x2155_089
mmu.miR.511.3p	0.184616	A.x682_283
mmu.miR.344g.3p	-0.184406	A.x1837_98
mmu.miR.3547.3p	0.184375	A.x345_015
mmu.miR.127.5p	0.184107	A.x564_536
mmu.miR.1912.3p	-0.183614	A.x291_09
mmu.miR.3078.3p	-0.182798	A.x797_042
mmu.miR.184.5p	0.182315	A.x419_253
mmu.miR.1948.3p	-0.18185	A.x2155_089
mmu.miR.290a.3p	0.181075	A.x836_287
mmu.miR.344g.3p	-0.17975	A.x1546_926
mmu.miR.329.5p	0.179728	A.x889_645
mmu.miR.3113.5p	0.179003	A.x889_645
mmu.miR.1188.3p	0.178841	A.x283_264
mmu.miR.20a.3p	0.1782	A.x2137_08
mmu.miR.470.3p	-0.178153	A.x835_277
mmu.miR.3544.3p	0.178152	A.x682_283
mmu.miR.201.3p	-0.177866	A.x524_297
mmu.miR.1933.3p	-0.177733	A.x2137_08
mmu.miR.346.3p	0.17769	A.x2137_08
mmu.miR.3073b.3p	0.177689	A.x835_277
mmu.miR.3068.3p	-0.177661	A.x1053_711
mmu.miR.1a.2.5p	0.177631	A.x345_015
mmu.miR.3569.3p	-0.176774	A.x524_297
mmu.miR.16.1.3p	0.176372	A.x1544_869
mmu.miR.344d.3p	0.175793	A.x347_295
mmu.miR.3544.3p	-0.175659	A.x2155_092
mmu.miR.3076.3p	-0.175495	A.x2155_089
mmu.miR.467c.3p	0.175294	A.x1253_775
mmu.miR.291b.3p	-0.17466	A.x537_194
mmu.miR.3078.3p	-0.174492	A.x649_009
mmu.miR.543.5p	-0.17396	A.x2169_069
mmu.miR.3475.5p	0.173572	A.x528_515
mmu.miR.412.3p	-0.173572	A.x1863_981
mmu.miR.29c.5p	0.173431	A.x1835_931
mmu.miR.367.3p	0.173177	A.x2169_069
mmu.miR.201.5p	-0.173039	A.x893_622
mmu.miR.3063.5p	0.172721	A.x1053_711
mmu.miR.3110.5p	0.172016	A.x1572_898
mmu.miR.214.3p	0.17164	A.x886_605
mmu.miR.375.5p	-0.171341	A.x918_679
mmu.miR.410.5p	-0.171113	A.x345_015
mmu.miR.3620.3p	0.1708	A.x1544_869
mmu.miR.1251.5p	-0.170097	A.x835_277
mmu.miR.129.2.3p	-0.16952	A.x485_003
mmu.miR.5119	0.16941	A.x1835_99
mmu.miR.494.3p	0.16889	A.x1835_988
mmu.miR.3057.5p	0.168832	A.x1572_899
mmu.miR.344c.5p	-0.168208	A.x524_297
mmu.miR.351.3p	-0.167861	A.x1863_981
mmu.miR.3618.5p	-0.167856	A.x1835_917
mmu.miR.467d.5p	-0.167774	A.x624_963
mmu.miR.1941.5p	0.167389	A.x682_283
mmu.miR.540.3p	-0.166947	A.x1835_99
mmu.miR.5101	-0.166756	A.x345_015
mmu.miR.1191b.5p	0.166581	A.x1053_711
mmu.miR.301a.5p	0.166313	A.x291_091
mmu.miR.3108.5p	0.165918	A.x649_009
mmu.miR.5129.5p	0.165647	A.x835_277
mmu.miR.1912.3p	-0.165502	A.x582_187
mmu.miR.3618.3p	0.165325	A.x1544_869
mmu.miR.3100.3p	-0.165047	A.x682_282
mmu.miR.34a.3p	0.164915	A.x345_015
mmu.miR.3547.5p	-0.164446	A.x783_573
mmu.miR.3073b.5p	-0.164029	A.x1572_862
mmu.miR.465b.5p	-0.163928	A.x1544_824
mmu.miR.182.3p	-0.163839	A.x291_091
mmu.miR.326.5p	0.163727	A.x2127_059
mmu.miR.1191b.3p	0.163652	A.x463_011
mmu.miR.3059.3p	0.163543	A.x345_015
mmu.miR.1927	0.162952	A.x886_605
mmu.miR.1968.3p	0.162522	A.x345_015
mmu.miR.363.5p	0.16243	A.x2155_089
mmu.miR.153.5p	0.162116	A.x2155_089
mmu.miR.129b.5p	0.161204	A.x889_645
mmu.miR.467h	0.160916	A.x916_665
mmu.miR.496a.3p	-0.160791	A.x2127_111
mmu.miR.217.3p	-0.160265	A.x345_015
mmu.miR.483.3p	0.160119	A.x1572_899
mmu.miR.3089.5p	0.159969	A.x1546_926
mmu.miR.3074.2.3p	-0.15958	A.x345_015
mmu.miR.5107.3p	-0.159543	A.x889_645
mmu.miR.491.3p	-0.159456	A.x682_283
mmu.miR.1907	0.159427	A.x1025_691
mmu.miR.409.5p	0.158896	A.x347_295
mmu.miR.5615.3p	0.158564	A.x1544_824
mmu.miR.3104.3p	0.158563	A.x736_605
mmu.miR.496b	-0.158436	A.x345_015
mmu.miR.302d.3p	-0.158056	A.x2169_069
mmu.miR.195a.3p	-0.157827	A.x916_672
irrY	0.157791	A.x1572_899
mmu.miR.135a.1.3p	0.157618	A.x1835_931
mmu.miR.463.5p	0.157548	A.x485_003
mmu.miR.34a.3p	0.15736	A.x528_512
mmu.miR.483.5p	0.15706	A.x835_277
mmu.miR.202.3p	-0.15692	A.x682_283
strainC3H	0.156817	A.x1835_931
mmu.miR.124.3p	0.1568	A.x586_199
mmu.miR.367.5p	0.156295	A.x904_619
mmu.miR.330.3p	0.156208	A.x835_277
mmu.miR.3108.5p	-0.156036	A.x1835_99
mmu.miR.208b.3p	-0.155229	A.x888_617
mmu.miR.3108.3p	-0.155104	A.x485_003
mmu.miR.3078.3p	-0.154686	A.x485_003
mmu.miR.3069.3p	-0.154584	A.x1255_789
mmu.miR.3473b	-0.154552	A.x582_979
mmu.miR.1190	0.15307	A.x1863_981
mmu.miR.1251.5p	-0.15304	A.x1835_965
mmu.miR.302b.5p	0.152902	A.x889_645
mmu.miR.291b.5p	-0.152854	A.x1835_99
mmu.miR.381.5p	0.152839	A.x305_023
mmu.miR.152.5p	-0.152817	A.x291_091
mmu.miR.125a.3p	-0.152376	A.x283_264
mmu.miR.335.3p	-0.151907	A.x1837_98
mmu.miR.188.5p	-0.151657	A.x889_645
mmu.miR.3470a	0.151457	A.x1837_98
mmu.miR.452.5p	0.151416	A.x983_678
mmu.miR.466n.3p	-0.151111	A.x890_648
mmu.miR.129.2.3p	0.151047	A.x1253_761
mmu.miR.294.3p	-0.150915	A.x347_295
mmu.miR.1950	0.150669	A.x2155_089
mmu.miR.463.5p	0.150478	A.x347_295
mmu.miR.200b.5p	-0.150289	A.x2155_089
mmu.miR.346.3p	0.149904	A.x582_187
mmu.miR.451b	0.149488	A.x2127_059
mmu.miR.337.5p	-0.149343	A.x345_015
mmu.miR.195b	0.148839	A.x1544_824
mmu.miR.216b.5p	0.148825	A.x890_648
mmu.miR.376b.3p	0.148761	A.x1546_854
mmu.miR.338.5p	0.148316	A.x1572_862
mmu.miR.29c.3p	-0.148103	A.x493_165
mmu.miR.202.5p	-0.147908	A.x582_979
mmu.miR.3089.5p	-0.147873	A.x1546_881
mmu.miR.34c.5p	0.147832	A.x2155_089
mmu.miR.145a.3p	0.147557	A.x888_617
mmu.miR.509.5p	0.147462	A.x736_605
mmu.miR.301a.5p	0.146689	A.x917_669
mmu.miR.433.5p	0.146485	A.x1053_711
mmu.miR.467b.5p	-0.145622	A.x682_283
mmu.miR.141.5p	0.145381	A.x682_282
mmu.miR.467a.3p	0.14513	A.x886_605
mmu.miR.1955.3p	0.145114	A.x1837_98
mmu.miR.295.5p	-0.145048	A.x283_264
mmu.miR.3073b.5p	0.145001	A.x682_282
mmu.miR.1930.5p	-0.144652	A.x710_314
mmu.miR.147.5p	-0.144629	A.x347_295
mmu.miR.374b.3p	-0.143579	A.x2127_04
mmu.miR.5135	-0.143541	A.x1281_804
mmu.miR.297a.5p	0.143347	A.x1835_917
mmu.miR.181d.3p	-0.143188	A.x682_282
mmu.miR.3064.3p	0.142883	A.x1253_775
time_pointTP2_6_month	0.142667	A.x916_672
mmu.miR.3475.5p	0.142657	A.x979_326
mmu.miR.190b.3p	-0.142428	A.x345_015
mmu.miR.3470a	0.142426	A.x857_518
mmu.miR.466h.3p	-0.142106	A.x1572_899
mmu.miR.150.3p	-0.142082	A.x682_279
mmu.miR.3077.5p	-0.142033	A.x624_963
mmu.miR.551b.5p	0.141916	A.x582_979
mmu.miR.3070.2.3p	-0.141606	A.x2155_089
mmu.miR.410.5p	0.141455	A.x2155_089
mmu.miR.466m.3p	-0.141173	A.x345_015
mmu.miR.1931	-0.141147	A.x582_979
mmu.miR.218.2.3p	0.140855	A.x890_648
mmu.miR.1251.5p	-0.140794	A.x886_607
mmu.miR.374b.3p	0.140783	A.x586_199
mmu.miR.344d.3.5p	-0.140765	A.x305_023
mmu.miR.466h.5p	0.14043	A.x291_091
mmu.miR.5124a	-0.140268	A.x419_253
mmu.miR.3072.3p	-0.140143	A.x1572_899
mmu.miR.224.3p	0.140132	A.x1253_775
mmu.miR.379.3p	0.139746	A.x1281_804
mmu.miR.148a.5p	-0.1397	A.x1863_981
mmu.miR.216a.3p	-0.139594	A.x886_605
mmu.miR.1948.3p	0.139574	A.x710_314
mmu.miR.1900	0.139467	A.x524_297
mmu.miR.3074.2.3p	0.138984	A.x1572_862
mmu.miR.342.5p	0.138928	A.x1863_981
mmu.miR.5120	0.138458	A.x1544_824
mmu.miR.34b.5p	-0.138143	A.x1835_931
mmu.miR.323.3p	0.138117	A.x485_003
mmu.miR.195b	0.137289	A.x2155_092
mmu.miR.1967	-0.137246	A.x291_091
mmu.miR.465c.5p	-0.13717	A.x2137_061
mmu.miR.135b.3p	-0.137169	A.x885_543
mmu.miR.3475.5p	0.136992	A.x2127_111
mmu.miR.467a.5p	0.136753	A.x291_091
mmu.miR.126a.5p	0.136641	A.x1837_98
mmu.miR.302d.3p	0.136415	A.x682_282
mmu.miR.3064.3p	0.136414	A.x1835_965
mmu.miR.181c.3p	0.136118	A.x682_283
mmu.miR.302a.5p	-0.135982	A.x1572_899
mmu.miR.216c.5p	0.135942	A.x710_314
mmu.miR.26a.1.3p	0.135832	A.x347_295
mmu.miR.3475.5p	0.135696	A.x586_199
mmu.miR.129.2.3p	0.135518	A.x1025_681
mmu.miR.448.5p	-0.135357	A.x1572_899
mmu.miR.127.5p	0.135093	A.x283_264
mmu.miR.200c.3p	0.135033	A.x783_573
mmu.miR.1941.3p	0.135006	A.x1835_99
mmu.miR.1929.5p	-0.134883	A.x916_665
mmu.miR.1839.3p	-0.13464	A.x1835_99
mmu.miR.34c.3p	-0.134319	A.x1544_869
mmu.miR.3101.3p	-0.133805	A.x272_077
mmu.miR.3060.3p	-0.133631	A.x1281_804
mmu.miR.126b.3p	0.133415	A.x2155_089
mmu.miR.3082.3p	-0.13304	A.x2137_08
mmu.miR.138.1.3p	0.132955	A.x1835_99
mmu.miR.1298.3p	-0.132786	A.x269_211
mmu.miR.299b.5p	0.132311	A.x581_19
mmu.miR.504.5p	-0.132255	A.x682_283
mmu.miR.5107.5p	-0.13209	A.x886_605
mmu.miR.3473c	-0.132032	A.x1837_98
mmu.miR.544.5p	0.131666	A.x1545_871
mmu.miR.495.5p	-0.131518	A.x347_295
mmu.miR.1941.5p	-0.131416	A.x291_091
mmu.miR.18b.3p	0.131106	A.x1835_917
mmu.miR.205.3p	-0.130967	A.x835_277
mmu.miR.3075.5p	0.130711	A.x1572_862
mmu.miR.466a.5p.mmu.miR.466p.5p	0.130385	A.x564_533
mmu.miR.30b.3p	0.130325	A.x682_282
mmu.miR.5119	0.130134	A.x1544_869
mmu.miR.467b.3p	0.130098	A.x1572_862
mmu.miR.3103.5p	0.130072	A.x293_175
mmu.miR.1929.5p	-0.129997	A.x537_193
mmu.miR.338.5p	0.129964	A.x850_572
mmu.miR.1192	0.129846	A.x345_015
mmu.miR.3104.3p	0.129444	A.x1835_931
mmu.miR.3471	0.128526	A.x2137_08
mmu.miR.21a.3p	-0.128435	A.x291_091
mmu.miR.330.3p	0.1284	A.x1544_824
mmu.miR.1941.3p	-0.127875	A.x1572_862
mmu.miR.19b.2.5p	0.127554	A.x835_277
mmu.miR.1894.3p	-0.127419	A.x997_327
mmu.miR.511.3p	0.127199	A.x485_003
mmu.miR.138.2.3p	0.126872	A.x2127_059
mmu.miR.483.3p	0.126858	A.x893_622
mmu.miR.1903	-0.126731	A.x283_264
mmu.miR.346.5p	0.125919	A.x634_037
mmu.miR.448.5p	-0.125733	A.x619_285
mmu.miR.3080.5p	0.125634	A.x283_264
mmu.miR.150.3p	0.12544	A.x1835_931
mmu.miR.299b.3p	0.125391	A.x2137_08
mmu.miR.3087.5p	-0.125389	A.x582_979
irrY	0.125372	A.x708_578
mmu.miR.322.3p	-0.125033	A.x1544_869
mmu.let.7f.2.3p	0.124841	A.x485_003
mmu.miR.3073a.5p	0.124639	A.x1835_912
mmu.miR.1894.3p	0.1244	A.x1053_711
mmu.miR.106a.3p	-0.124314	A.x586_199
mmu.miR.3103.5p	0.124243	A.x835_277
mmu.miR.1197.3p	-0.123977	A.x1253_775
mmu.miR.1940	-0.123967	A.x2109_053
mmu.miR.544.3p	-0.123699	A.x1545_871
mmu.miR.489.5p	0.123649	A.x1253_775
mmu.miR.107.5p	0.123284	A.x2155_089
mmu.miR.195b	0.123221	A.x889_645
mmu.miR.467d.3p	0.123219	A.x664_983
mmu.miR.299b.3p	0.123019	A.x1025_691
mmu.miR.509.5p	0.122942	A.x997_328
mmu.miR.1941.5p	0.122735	A.x347_295
mmu.miR.1896	-0.122558	A.x485_003
mmu.miR.291a.5p	0.122472	A.x682_282
mmu.miR.344c.5p	-0.122391	A.x1546_926
mmu.miR.3068.3p	0.122347	A.x1253_775
mmu.miR.182.3p	-0.122251	A.x1253_775
mmu.miR.1187	0.122179	A.x917_676
mmu.miR.290a.5p	0.122175	A.x682_273
mmu.miR.3095.3p	0.121998	A.x893_622
time_pointTP3_12_month	0.121871	A.x2155_089
mmu.miR.3109.3p	-0.121821	A.x2155_089
mmu.miR.135a.1.3p	-0.121805	A.x736_605
mmu.miR.3569.3p	-0.121716	A.x291_091
mmu.miR.292a.5p	-0.121708	A.x1544_824
mmu.miR.376c.5p	0.12151	A.x485_003
mmu.miR.181a.2.3p	0.121498	A.x283_264
mmu.miR.1982.3p	0.121416	A.x582_979
mmu.miR.467g	0.121369	A.x619_285
mmu.miR.5136	0.121353	A.x347_295
mmu.miR.183.3p	-0.121239	A.x1544_866
mmu.miR.485.5p	0.121127	A.x524_297
mmu.miR.205.3p	0.121044	A.x1572_899
mmu.miR.31.5p	0.121001	A.x889_645
mmu.miR.1947.3p	0.120734	A.x1863_981
mmu.miR.188.5p	-0.120456	A.x2137_08
mmu.miR.193b.3p	0.120312	A.x1572_899
mmu.miR.3069.5p	0.120258	A.x1835_931
mmu.miR.1967	0.119936	A.x2155_089
mmu.miR.302c.3p	0.119824	A.x1835_99
mmu.miR.467f	0.119525	A.x1053_711
mmu.miR.466d.5p	-0.119423	A.x1572_862
mmu.miR.3066.3p	-0.119403	A.x1053_711
mmu.miR.450a.5p	-0.11938	A.x524_297
mmu.miR.381.3p	-0.11907	A.x736_605
mmu.miR.465c.5p	-0.119021	A.x682_282
mmu.miR.1929.3p	0.118992	A.x582_979
mmu.miR.292a.3p	-0.118852	A.x1863_981
mmu.miR.328.5p	0.118839	A.x1835_988
mmu.miR.3087.5p	0.118812	A.x1053_711
mmu.miR.466d.5p	0.118744	A.x918_679
mmu.miR.337.3p	-0.118619	A.x917_669
mmu.miR.466d.5p	0.118596	A.x290_088
mmu.miR.511.3p	0.118563	A.x710_314
mmu.miR.5136	-0.11849	A.x1544_866
sexM	-0.118311	A.x283_264
mmu.miR.465d.3p	0.118189	A.x889_645
mmu.miR.126b.3p	-0.118148	A.x1835_99
mmu.miR.365.1.5p	-0.117415	A.x1863_98
mmu.miR.3474	-0.117295	A.x1863_981
mmu.miR.1843b.3p	-0.117133	A.x1863_981
mmu.miR.3060.5p	0.116922	A.x524_297
mmu.miR.1a.2.5p	0.116661	A.x619_285
mmu.miR.3088.3p	-0.11651	A.x2169_071
mmu.miR.1966.3p	-0.116398	A.x1025_691
mmu.miR.3069.5p	0.116229	A.x345_015
mmu.miR.1964.3p	-0.116142	A.x2127_059
mmu.miR.3100.3p	-0.116009	A.x888_617
mmu.miR.219a.2.3p	0.11549	A.x1543_863
mmu.miR.337.3p	0.115207	A.x710_314
mmu.miR.1962	0.115179	A.x537_194
mmu.miR.3086.5p	-0.115145	A.x1253_775
mmu.miR.1963	0.115135	A.x524_297
mmu.miR.1893	-0.115135	A.x886_561
mmu.miR.543.5p	-0.11496	A.x305_023
mmu.miR.150.3p	0.114863	A.x783_573
mmu.miR.3091.3p	0.114862	A.x1572_862
mmu.miR.1905	-0.114771	A.x1544_869
mmu.miR.1957b	-0.114551	A.x889_645
mmu.miR.410.5p	-0.114484	A.x682_282
mmu.miR.193a.3p	0.114149	A.x485_003
mmu.miR.1933.3p	-0.113782	A.x889_645
mmu.miR.30c.2.3p	0.113702	A.x1835_931
mmu.miR.466d.5p	0.11353	A.x419_257
mmu.miR.1191b.3p	0.113471	A.x1835_988
mmu.miR.5108	-0.113434	A.x890_648
mmu.miR.3618.3p	0.113384	A.x537_194
mmu.miR.201.5p	-0.11323	A.x586_199
mmu.miR.365.2.5p	-0.113143	A.x1053_711
mmu.miR.5136	-0.113138	A.x904_619
mmu.miR.547.3p	0.113048	A.x581_183
mmu.miR.1943.3p	0.112982	A.x1835_99
mmu.miR.204.5p	-0.112956	A.x283_264
mmu.miR.100.5p	-0.112585	A.x1546_854
mmu.miR.184.5p	0.112552	A.x1863_981
mmu.miR.135a.5p	0.112539	A.x1572_899
mmu.miR.3473a	-0.112433	A.x1544_869
mmu.miR.294.3p	0.112414	A.x710_314
mmu.miR.3618.5p	0.112402	A.x835_277
mmu.miR.3470a	-0.112379	A.x345_015
mmu.miR.466d.5p	0.112212	A.x2109_053
mmu.miR.3073a.5p	0.112208	A.x1835_99
mmu.miR.369.3p	-0.112107	A.x582_979
mmu.miR.467d.3p	0.112094	A.x582_979
mmu.miR.1198.3p	0.112042	A.x347_295
mmu.miR.541.3p	0.112036	A.x2127_059
mmu.miR.1927	-0.112019	A.x1253_775
mmu.miR.467f	-0.111975	A.x2169_069
mmu.miR.344d.1.5p	0.111947	A.x2127_062
mmu.miR.201.3p	-0.111927	A.x291_09
mmu.miR.3620.3p	0.111907	A.x1544_87
mmu.miR.3099.5p	-0.111799	A.x2169_071
mmu.miR.1247.3p	0.111795	A.x347_295
mmu.miR.293.5p	0.111666	A.x1835_99
mmu.miR.195b	0.111595	A.x682_279
mmu.miR.1258.5p	0.111507	A.x1544_869
mmu.miR.3620.5p	-0.111458	A.x1572_862
mmu.miR.467d.3p	0.111451	A.x649_009
mmu.miR.3089.5p	0.111252	A.x886_605
mmu.miR.3082.3p	0.111226	A.x1253_775
mmu.miR.218.1.3p	-0.111113	A.x528_515
mmu.miR.1971	0.111037	A.x345_015
mmu.miR.344d.3p	-0.111028	A.x345_015
mmu.miR.466a.5p.mmu.miR.466p.5p	0.111002	A.x1544_891
mmu.miR.5130	-0.110957	A.x904_619
mmu.miR.224.3p	-0.110612	A.x485_003
mmu.miR.26b.3p	0.110554	A.x664_983
mmu.miR.218.1.3p	0.110528	A.x419_253
mmu.miR.3102.5p.2.5p	-0.110293	A.x1835_965
mmu.miR.3065.3p	-0.110158	A.x710_314
time_pointTP3_12_month	0.110079	A.x586_199
mmu.miR.467b.3p	-0.110006	A.x754_62
mmu.miR.1929.3p	-0.109914	A.x1053_711
mmu.miR.1981.3p	-0.109865	A.x2169_069
mmu.miR.467b.5p	0.109863	A.x1863_98
mmu.miR.466a.5p.mmu.miR.466p.5p	0.109853	A.x463_223
mmu.miR.466a.5p.mmu.miR.466p.5p	0.109747	A.x1835_988
mmu.miR.3618.3p	-0.109655	A.x682_273
mmu.miR.3101.5p	0.109655	A.x345_015
mmu.miR.1199.5p	-0.109642	A.x710_314
mmu.miR.5615.3p	0.109642	A.x715_039
sexM	0.109326	A.x682_283
mmu.miR.1947.3p	0.10912	A.x2137_08
mmu.miR.466d.5p	0.108993	A.x2149_042
mmu.miR.344e.5p.mmu.miR.344h.5p	0.108866	A.x493_165
mmu.miR.374b.3p	-0.108324	A.x1604_879
mmu.miR.376c.5p	0.108291	A.x917_669
mmu.miR.497a.3p	-0.108269	A.x886_607
mmu.miR.20a.3p	0.108065	A.x305_023
mmu.miR.466d.5p	0.107879	A.x884_537
mmu.miR.1298.5p	0.10757	A.x1835_964
mmu.miR.344c.3p	-0.107531	A.x682_283
mmu.miR.103.1.5p	-0.107508	A.x485_003
mmu.miR.329.5p	0.107445	A.x1544_824
mmu.miR.3552	-0.107234	A.x885_543
mmu.miR.411.3p	0.107045	A.x917_669
mmu.miR.26a.1.3p	0.106648	A.x283_264
mmu.miR.448.3p	0.106613	A.x347_295
time_pointTP2_6_month	-0.106507	A.x682_283
mmu.miR.466l.3p	0.106141	A.x1253_775
mmu.miR.290b.5p	0.106033	A.x1877_975
mmu.miR.103.2.5p	0.1059	A.x2155_089
mmu.miR.3108.5p	0.105728	A.x485_003
mmu.miR.488.5p	-0.105699	A.x835_277
mmu.miR.302d.3p	0.105692	A.x736_605
mmu.miR.3098.3p	-0.105154	A.x917_669
mmu.miR.1934.3p	-0.105118	A.x291_091
mmu.miR.3094.3p	-0.105082	A.x537_193
mmu.miR.138.5p	-0.104864	A.x736_605
mmu.miR.299b.5p	-0.104823	A.x1572_862
mmu.miR.26a.2.3p	0.10481	A.x2155_092
mmu.miR.3962	-0.104676	A.x1545_878
mmu.miR.342.5p	-0.104665	A.x582_979
mmu.miR.3470b	-0.104603	A.x835_277
mmu.miR.547.3p	0.1046	A.x345_015
mmu.miR.5107.3p	0.104431	A.x2155_089
mmu.miR.3112.5p	0.104127	A.x419_253
mmu.miR.219b.5p	0.103868	A.x582_979
mmu.miR.344c.5p	-0.103849	A.x291_091
mmu.miR.294.3p	0.103658	A.x1835_99
mmu.miR.466m.3p	0.103579	A.x682_282
mmu.miR.3082.5p	0.103297	A.x1572_899
mmu.miR.26b.3p	0.103281	A.x1253_775
mmu.miR.105	0.103091	A.x1544_824
mmu.miR.34a.3p	0.103066	A.x493_165
mmu.miR.3112.5p	-0.102702	A.x889_62
mmu.miR.297a.5p	-0.102648	A.x1572_899
mmu.miR.344e.5p.mmu.miR.344h.5p	0.102624	A.x736_605
mmu.miR.376c.3p	-0.102596	A.x997_336
mmu.miR.467e.5p	0.102586	A.x582_979
mmu.miR.5107.3p	-0.102312	A.x1053_711
mmu.miR.3090.3p	0.10231	A.x835_277
mmu.miR.362.3p	-0.102292	A.x797_038
mmu.miR.107.5p	-0.102102	A.x1546_881
mmu.miR.3076.5p	0.101926	A.x682_283
mmu.miR.1963	-0.101529	A.x582_187
mmu.miR.126b.3p	-0.10144	A.x345_015
mmu.miR.547.3p	-0.101263	A.x1544_866
mmu.miR.3475.3p	0.101253	A.x2127_059
mmu.miR.344d.3p	0.101245	A.x2155_089
mmu.miR.3063.3p	-0.101218	A.x283_264
mmu.miR.3103.5p	0.101199	A.x797_038
mmu.miR.3076.5p	-0.100965	A.x1544_869
mmu.miR.485.5p	0.100864	A.x1863_981
mmu.miR.1258.5p	-0.100863	A.x997_328
mmu.miR.325.5p	-0.100665	A.x893_622
mmu.miR.149.3p	0.100653	A.x710_314
mmu.miR.5130	-0.100614	A.x682_273
mmu.miR.204.3p	0.100459	A.x886_625
mmu.miR.466d.5p	-0.10033	A.x1281_804
mmu.miR.133b.5p	-0.100266	A.x419_253
mmu.miR.134.3p	-0.100081	A.x682_282
mmu.miR.551b.3p	-0.100018	A.x889_645
mmu.miR.3086.3p	-0.0999594	A.x624_963
mmu.miR.383.5p	0.099947	A.x1544_824
mmu.miR.432	0.0998906	A.x1544_87
mmu.miR.1955.3p	0.0998135	A.x1835_987
mmu.miR.338.5p	0.0997617	A.x1572_944
mmu.miR.1906	0.0995454	A.x283_264
mmu.miR.1967	-0.0992075	A.x835_277
mmu.miR.5107.3p	-0.09918	A.x2109_053
mmu.miR.3618.3p	-0.0991229	A.x715_039
mmu.miR.292a.3p	-0.0990936	A.x917_669
mmu.miR.344c.3p	-0.0989827	A.x1863_981
mmu.miR.450a.2.3p	-0.0988576	A.x682_282
mmu.miR.466i.5p	0.0986268	A.x736_605
mmu.miR.466d.5p	0.0986157	A.x1053_721
mmu.miR.1258.5p	0.0984906	A.x916_665
mmu.miR.3062.5p	0.0983602	A.x890_648
mmu.miR.10b.5p	-0.0983369	A.x537_194
mmu.miR.431.3p	-0.0981422	A.x1835_965
mmu.miR.216b.5p	0.0980036	A.x682_282
mmu.miR.541.3p	0.097976	A.x582_979
mmu.miR.3070.2.3p	0.097873	A.x345_015
mmu.miR.1843b.3p	-0.0977674	A.x710_314
mmu.miR.1190	0.0975767	A.x917_669
mmu.miR.30b.3p	0.0974248	A.x885_549
mmu.miR.3569.5p	0.0973202	A.x889_645
mmu.miR.466h.3p	0.0973041	A.x581_306
mmu.miR.3475.3p	-0.0971116	A.x710_314
mmu.miR.137.5p	0.0969192	A.x1281_804
mmu.miR.452.5p	0.0967515	A.x917_669
mmu.miR.3063.5p	0.0966004	A.x2169_071
mmu.miR.1941.5p	-0.0965877	A.x1053_711
mmu.miR.1197.3p	0.0964933	A.x586_199
mmu.miR.146b.3p	-0.096406	A.x2127_059
mmu.miR.450a.5p	0.0963623	A.x1835_988
mmu.miR.216b.5p	0.096238	A.x1053_711
mmu.miR.1958	0.0961978	A.x1543_863
mmu.miR.344b.3p	0.0961778	A.x551_032
mmu.miR.195a.3p	-0.0959295	A.x345_015
mmu.miR.3066.3p	-0.0958074	A.x682_283
mmu.miR.103.2.5p	0.0957858	A.x528_512
mmu.miR.329.5p	0.0956683	A.x1053_711
mmu.miR.297b.5p	0.0956286	A.x283_264
mmu.miR.1197.5p	-0.095552	A.x347_295
mmu.miR.3070.5p	0.0955434	A.x1253_775
mmu.miR.511.3p	-0.0954827	A.x581_176
mmu.miR.551b.5p	-0.095458	A.x524_297
mmu.miR.1930.5p	0.0953799	A.x1544_869
mmu.miR.465a.5p	0.0953738	A.x918_679
mmu.miR.342.5p	0.0953734	A.x917_669
mmu.miR.29b.2.5p	0.0951944	A.x736_605
mmu.miR.1949	-0.0950265	A.x283_264
mmu.miR.465d.5p	-0.0949729	A.x586_199
mmu.miR.3097.3p	0.094968	A.x878_603
mmu.miR.3086.5p	0.0949247	A.x582_979
mmu.miR.201.5p	-0.0946362	A.x524_297
mmu.miR.3109.5p	-0.0945116	A.x1835_931
mmu.miR.32.3p	0.0944604	A.x537_195
mmu.miR.301b.3p	-0.0943238	A.x419_253
mmu.miR.299b.3p	0.0943099	A.x291_09
mmu.miR.24.1.5p	0.094126	A.x493_165
mmu.miR.3103.3p	-0.0941147	A.x1253_775
mmu.miR.331.3p	0.0941116	A.x893_622
mmu.miR.3084.5p	-0.0940552	A.x1253_775
mmu.miR.344c.3p	-0.094002	A.x1837_98
mmu.miR.1191b.3p	0.093794	A.x634_037
mmu.miR.1971	0.0937775	A.x1053_711
mmu.miR.323.5p	-0.0937638	A.x1053_711
mmu.miR.187.5p	0.0937007	A.x886_607
mmu.miR.193a.5p	-0.0934643	A.x451_305
mmu.miR.30f	0.0934001	A.x649_009
mmu.miR.1231.5p	0.0932993	A.x524_297
mmu.miR.3080.5p	-0.0932714	A.x2155_089
mmu.miR.292b.5p	0.0931788	A.x2127_111
mmu.miR.1298.3p	-0.0931637	A.x893_622
mmu.miR.363.5p	-0.0930417	A.x283_264
mmu.miR.3060.3p	0.0929253	A.x347_295
mmu.miR.292a.5p	0.0928772	A.x347_295
mmu.miR.34b.5p	-0.0928652	A.x917_669
mmu.miR.3089.5p	0.0928528	A.x1572_862
mmu.miR.3961	-0.0928157	A.x1863_981
mmu.miR.3471	0.092778	A.x1572_899
mmu.miR.3067.3p	0.0925508	A.x634_037
mmu.miR.376b.5p	0.0924569	A.x710_314
mmu.miR.374b.3p	-0.0923748	A.x1863_98
mmu.miR.192.3p	-0.0922831	A.x2169_069
mmu.miR.3473e	0.0921334	A.x347_295
mmu.miR.551b.5p	0.0920723	A.x1253_775
mmu.miR.3470a	0.0920407	A.x682_283
mmu.miR.466a.3p.mmu.miR.466e.3p	0.0920017	A.x885_543
mmu.miR.295.5p	-0.0919649	A.x524_297
mmu.miR.5118	-0.0917949	A.x582_979
mmu.miR.450b.3p	0.0917821	A.x1863_981
mmu.miR.3113.5p	0.0917731	A.x1544_869
mmu.miR.450a.1.3p	-0.091698	A.x1255_789
mmu.miR.5108	0.0916502	A.x291_091
mmu.miR.376b.5p	0.0915875	A.x528_515
mmu.miR.103.2.5p	0.0915256	A.x493_165
mmu.miR.539.3p	-0.0914598	A.x682_283
mmu.miR.3080.5p	0.0914479	A.x345_015
mmu.miR.218.1.3p	0.0914333	A.x886_608
mmu.miR.1943.5p	0.0913987	A.x710_314
mmu.miR.2139	0.091339	A.x1544_869
mmu.miR.3961	-0.0912372	A.x917_669
mmu.miR.147.5p	-0.091225	A.x2137_08
mmu.miR.182.3p	0.0909741	A.x1863_981
mmu.miR.467g	0.0907625	A.x890_642
mmu.miR.1930.5p	-0.0907452	A.x710_325
mmu.miR.3087.3p	-0.0905915	A.x1863_981
mmu.miR.3473a	0.0905799	A.x528_515
mmu.miR.3102.5p.2.5p	-0.0905742	A.x347_295
time_pointTP2_6_month	-0.0904967	A.x2169_069
mmu.miR.448.5p	-0.0902517	A.x291_091
mmu.miR.488.5p	-0.0900884	A.x682_282
mmu.miR.216a.5p	-0.0900838	A.x1544_869
mmu.miR.3061.3p	0.0900764	A.x345_015
mmu.let.7k	-0.0900235	A.x1863_981
mmu.miR.471.3p	-0.0898835	A.x322_166
mmu.miR.200b.3p	-0.0898607	A.x1544_824
mmu.miR.21a.3p	0.0898126	A.x1053_711
mmu.miR.138.1.3p	-0.0897724	A.x1053_711
mmu.miR.544.3p	0.0897646	A.x485_003
mmu.miR.135a.5p	0.0896841	A.x1835_917
mmu.miR.3084.3p	0.0896402	A.x835_277
mmu.miR.1892	0.0896346	A.x2155_092
mmu.miR.1931	0.0896039	A.x857_518
mmu.miR.5615.3p	0.0895915	A.x1253_775
mmu.miR.3087.5p	0.0895512	A.x904_619
mmu.miR.337.3p	0.0894591	A.x886_605
mmu.miR.3076.5p	0.0894169	A.x485_003
mmu.miR.1932	-0.0891592	A.x291_09
mmu.miR.202.5p	0.0891293	A.x835_277
mmu.miR.1940	0.0890739	A.x1053_711
mmu.miR.23b.5p	0.0889986	A.x1025_691
mmu.miR.301a.5p	0.0886949	A.x682_282
mmu.miR.3090.3p	-0.0886936	A.x1835_917
mmu.miR.344e.5p.mmu.miR.344h.5p	-0.0886869	A.x1572_899
mmu.miR.467e.3p	0.0886793	A.x582_979
mmu.miR.5127	0.0886573	A.x582_187
mmu.miR.1929.3p	0.0886106	A.x381_008
mmu.miR.290b.3p	0.0883919	A.x1544_824
mmu.miR.383.5p	0.0883655	A.x345_015
mmu.miR.5129.3p	0.0882886	A.x582_979
mmu.miR.3473f	-0.0882735	A.x528_515
mmu.miR.2183	-0.0879535	A.x1544_87
mmu.miR.337.3p	0.0879512	A.x1835_988
mmu.miR.453	-0.0879184	A.x347_295
mmu.miR.5107.3p	-0.0878829	A.x305_023
mmu.miR.466n.3p	0.087834	A.x835_277
mmu.miR.2183	-0.0878123	A.x537_194
mmu.miR.465a.3p.mmu.miR.465b.3p.mmu.miR.465c.3p	0.0875687	A.x1835_931
mmu.miR.299b.5p	0.0875662	A.x893_622
mmu.miR.205.3p	-0.0875471	A.x916_672
mmu.miR.292a.5p	-0.0874536	A.x889_645
mmu.miR.3475.3p	0.0874505	A.x1572_862
mmu.miR.344e.3p	0.0874473	A.x890_648
mmu.miR.466a.3p.mmu.miR.466e.3p	0.0874334	A.x582_979
mmu.miR.101b.5p	-0.0873349	A.x524_297
mmu.miR.3062.5p	0.0873331	A.x835_277
mmu.miR.3069.3p	0.0870315	A.x524_297
mmu.miR.3097.3p	0.0869394	A.x2155_092
mmu.miR.551b.5p	-0.0869378	A.x1546_854
strainC3H	-0.0868944	A.x2155_089
mmu.miR.1941.3p	0.0868642	A.x1835_988
mmu.miR.1a.2.5p	-0.0868218	A.x736_605
mmu.miR.181a.2.3p	-0.0867969	A.x1546_881
mmu.miR.195b	0.0867809	A.x1544_91
mmu.miR.3078.5p	0.0866737	A.x1053_711
mmu.miR.466i.3p	0.0866212	A.x1053_711
mmu.miR.181b.2.3p	0.0864406	A.x1572_862
mmu.miR.207	-0.0863237	A.x320_996
mmu.miR.5136	0.086307	A.x2109_053
mmu.miR.1191b.3p	0.0862449	A.x545_014
mmu.miR.203.5p	-0.0862012	A.x886_608
mmu.miR.299b.5p	-0.0860831	A.x891_634
mmu.miR.10b.3p	0.0860457	A.x2155_089
mmu.miR.2139	-0.0859873	A.x888_641
mmu.miR.467c.5p	-0.0859722	A.x1544_869
mmu.miR.488.5p	-0.0858886	A.x710_314
mmu.miR.450a.1.3p	0.0858409	A.x347_295
mmu.miR.511.5p	-0.0858038	A.x586_199
mmu.miR.411.3p	-0.0857977	A.x419_253
mmu.miR.138.1.3p	0.0857447	A.x1835_917
mmu.miR.1951	-0.0857065	A.x2169_069
mmu.miR.23a.5p	-0.0856713	A.x889_645
mmu.miR.3569.3p	0.0855936	A.x528_515
mmu.miR.124.5p	0.0855113	A.x1835_965
mmu.miR.410.5p	0.0853217	A.x582_979
mmu.miR.466a.5p.mmu.miR.466p.5p	0.0853063	A.x586_196
mmu.miR.3083.5p	0.085306	A.x1835_931
mmu.miR.124.3p	0.0852246	A.x347_295
mmu.miR.3088.5p	0.0851068	A.x736_605
mmu.miR.466d.3p	0.085083	A.x710_314
mmu.miR.5103	0.0850809	A.x1835_99
mmu.miR.218.1.3p	0.0849744	A.x889_645
mmu.miR.3063.3p	-0.0848614	A.x649_009
mmu.miR.193b.5p	0.0848436	A.x1053_711
mmu.miR.1933.5p	0.0848264	A.x878_603
mmu.miR.490.5p	0.0847631	A.x381_008
mmu.miR.467a.3p	0.0846511	A.x537_195
mmu.miR.3088.3p	0.0846025	A.x2127_059
mmu.miR.344b.3p	0.0845986	A.x649_009
mmu.miR.465a.3p.mmu.miR.465b.3p.mmu.miR.465c.3p	-0.0844538	A.x2155_089
mmu.miR.466m.3p	0.0843211	A.x736_605
mmu.miR.5136	0.0842741	A.x537_194
mmu.miR.342.5p	0.084178	A.x345_015
mmu.miR.5116	-0.0841244	A.x272_077
mmu.miR.3110.5p	-0.0839356	A.x1835_965
mmu.miR.1291	-0.0838413	A.x878_603
mmu.miR.468.3p	0.0838324	A.x890_648
mmu.miR.200b.5p	-0.0837387	A.x582_187
mmu.miR.24.1.5p	0.0836916	A.x528_512
mmu.miR.1962	0.0835826	A.x290_086
mmu.miR.201.5p	0.0835376	A.x1253_775
mmu.miR.1954	0.0835198	A.x1546_926
mmu.miR.301a.5p	-0.083307	A.x305_023
mmu.miR.342.3p	0.0831874	A.x682_283
mmu.miR.3569.3p	-0.0830947	A.x1543_863
mmu.miR.466m.3p	-0.0830945	A.x1544_869
mmu.miR.216b.3p	0.0830615	A.x885_549
mmu.miR.466d.5p	0.0830438	A.x886_605
mmu.miR.295.5p	0.0830325	A.x291_091
mmu.miR.30c.1.3p	0.0830264	A.x1572_862
mmu.miR.5046	0.0828777	A.x886_605
mmu.miR.411.3p	-0.0828459	A.x2127_04
mmu.miR.1955.3p	-0.0828299	A.x886_605
mmu.miR.208b.3p	0.0825224	A.x291_091
mmu.miR.1197.5p	0.0825084	A.x493_165
mmu.miR.103.2.5p	-0.0823251	A.x291_091
mmu.miR.1932	0.0822132	A.x2155_089
mmu.miR.147.5p	-0.0821297	A.x682_283
mmu.miR.3086.5p	-0.0820521	A.x1863_981
mmu.miR.376c.5p	0.0820415	A.x1543_863
mmu.miR.450a.2.3p	0.0820239	A.x2109_053
mmu.miR.543.5p	-0.081933	A.x710_314
mmu.miR.3091.3p	-0.0819144	A.x2155_089
mmu.miR.493.5p	-0.0818937	A.x715_039
mmu.miR.1899	0.0818132	A.x524_297
mmu.miR.295.3p	-0.0817827	A.x2155_089
mmu.miR.3106.5p	0.0817767	A.x2155_089
mmu.miR.124.3p	-0.0817747	A.x1835_931
mmu.miR.3475.5p	-0.0817658	A.x1253_777
mmu.miR.31.5p	0.0816215	A.x581_306
mmu.miR.200c.5p	0.0816056	A.x917_669
mmu.miR.5116	-0.0815123	A.x283_264
mmu.miR.135b.5p	-0.0814999	A.x1544_866
mmu.miR.302b.3p	0.0814712	A.x889_645
mmu.miR.323.5p	-0.0813993	A.x1835_965
mmu.miR.1b.3p	0.0813272	A.x485_003
mmu.miR.3473d	0.0813007	A.x890_648
mmu.miR.103.1.5p	-0.0812593	A.x710_314
mmu.miR.1930.5p	0.0811787	A.x537_194
mmu.miR.1247.3p	0.081022	A.x1835_917
mmu.miR.134.3p	0.0809145	A.x1544_869
mmu.miR.302c.3p	0.0808413	A.x886_607
mmu.miR.5121	0.0807424	A.x2169_071
mmu.miR.453	0.0807383	A.x537_194
mmu.miR.3105.3p	-0.0806646	A.x485_003
mmu.miR.149.3p	-0.0806116	A.x2155_089
mmu.miR.3092.3p	-0.0805707	A.x682_273
mmu.miR.181a.2.3p	-0.0805346	A.x345_015
mmu.miR.29c.3p	-0.0804643	A.x1254_764
mmu.miR.3960	0.0804405	A.x916_665
mmu.miR.1258.3p	0.0804117	A.x886_607
mmu.miR.1902	0.0804032	A.x345_015
mmu.miR.367.3p	0.0803518	A.x857_518
mmu.miR.466a.5p.mmu.miR.466p.5p	0.080316	A.x997_328
mmu.miR.153.5p	-0.0803027	A.x893_622
mmu.miR.1258.3p	-0.0802487	A.x1572_862
mmu.miR.135a.5p	0.0802277	A.x1572_862
mmu.miR.3076.5p	0.0802196	A.x305_023
mmu.miR.1957b	-0.0802099	A.x890_648
mmu.miR.28b	-0.0801595	A.x291_091
mmu.miR.374b.3p	0.0801263	A.x1835_988
mmu.miR.346.3p	0.0800565	A.x983_678
mmu.miR.26b.3p	-0.0799975	A.x1835_931
mmu.miR.5119	0.0797774	A.x1863_981
mmu.miR.135a.1.3p	0.0796728	A.x291_091
mmu.miR.344d.1.5p	-0.0796719	A.x283_264
mmu.miR.1195	-0.0796427	A.x291_091
mmu.miR.1950	-0.0796259	A.x1543_863
mmu.miR.3112.3p	-0.079593	A.x2169_069
mmu.miR.1947.3p	0.0795877	A.x2155_092
mmu.miR.539.5p	-0.0795874	A.x889_645
mmu.miR.155.3p	-0.0795511	A.x283_264
mmu.miR.3068.3p	0.0794833	A.x1544_87
mmu.miR.3059.5p	-0.0792438	A.x1544_87
mmu.miR.543.5p	0.0792382	A.x1572_899
mmu.miR.5128	-0.0792066	A.x1572_899
mmu.miR.1957b	0.0790679	A.x1053_711
mmu.miR.490.5p	-0.0790328	A.x2155_089
mmu.miR.412.5p	0.0789808	A.x888_617
mmu.miR.465a.5p	0.0789534	A.x524_297
mmu.miR.190b.3p	-0.0789349	A.x1543_863
mmu.miR.20a.3p	0.0789328	A.x485_003
mmu.miR.290a.3p	0.0788223	A.x528_515
mmu.miR.1896	-0.0788111	A.x305_023
mmu.miR.323.5p	0.0787134	A.x2127_059
mmu.miR.344d.2.5p	0.0786795	A.x581_177
mmu.miR.365.2.5p	0.0786003	A.x1572_899
mmu.miR.3070.5p	-0.0785508	A.x291_091
mmu.miR.374b.3p	-0.0785462	A.x889_645
mmu.miR.504.3p	-0.0785337	A.x1835_931
mmu.miR.224.5p	-0.0784624	A.x736_605
mmu.miR.302c.3p	-0.0782858	A.x345_015
mmu.miR.30b.3p	0.0782817	A.x419_253
mmu.miR.205.3p	-0.0782704	A.x524_297
mmu.miR.294.3p	0.0782641	A.x1835_931
mmu.miR.377.5p	0.0782442	A.x2169_069
mmu.miR.30b.3p	0.0781063	A.x857_518
mmu.miR.432	-0.078094	A.x1544_824
mmu.miR.1893	-0.0780908	A.x623_194
mmu.miR.3109.5p	0.0780827	A.x347_295
mmu.miR.290b.5p	-0.0780193	A.x586_199
mmu.miR.3059.5p	0.077975	A.x1053_711
mmu.let.7f.2.3p	0.0779662	A.x347_295
mmu.miR.3112.5p	0.0779617	A.x682_279
mmu.miR.3105.3p	0.0779229	A.x347_295
mmu.miR.344d.2.5p	0.0778072	A.x1544_87
mmu.miR.327	-0.0777871	A.x537_194
mmu.miR.3078.3p	-0.0776317	A.x715_039
mmu.miR.467g	0.077356	A.x983_671
mmu.let.7f.2.3p	0.0773354	A.x1572_899
mmu.miR.466d.5p	0.0773247	A.x2109_051
mmu.miR.344d.2.5p	0.0773108	A.x1544_866
mmu.miR.351.5p	0.0772984	A.x1546_881
mmu.miR.450a.2.3p	0.0772946	A.x1544_869
mmu.miR.3088.3p	0.0772931	A.x1835_965
mmu.miR.18b.3p	0.0772832	A.x255_232
mmu.miR.411.5p	0.077253	A.x582_979
mmu.miR.412.3p	-0.0772076	A.x283_264
mmu.miR.3620.3p	-0.0771942	A.x836_287
mmu.miR.344g.5p	0.077161	A.x419_253
mmu.miR.1953	0.0770822	A.x2137_061
mmu.miR.30f	0.0770496	A.x746_986
mmu.miR.367.5p	0.0770068	A.x890_648
mmu.miR.1224.3p	-0.0769733	A.x2155_089
mmu.miR.1947.3p	-0.0769524	A.x1255_789
mmu.miR.3112.3p	0.0769454	A.x664_292
mmu.miR.466k	0.0768758	A.x682_282
mmu.miR.184.5p	0.0768735	A.x1543_863
mmu.miR.5108	0.0768627	A.x1544_872
mmu.miR.3569.3p	0.0767604	A.x586_199
mmu.miR.344c.3p	-0.0766353	A.x1835_965
mmu.miR.466c.5p	0.0766308	A.x582_979
mmu.miR.302d.3p	0.0765157	A.x889_617
mmu.miR.3104.3p	0.0764307	A.x1835_99
mmu.miR.346.5p	0.0763328	A.x1863_981
mmu.miR.3088.3p	-0.0763031	A.x1572_899
mmu.miR.327	-0.0762738	A.x918_679
mmu.miR.5135	0.0760857	A.x1835_99
mmu.miR.1231.3p	0.0759423	A.x917_669
mmu.miR.219b.5p	0.0759247	A.x2127_111
mmu.miR.2183	0.0759205	A.x886_605
mmu.miR.3065.3p	0.0757093	A.x1863_981
mmu.miR.1197.5p	0.0756921	A.x917_669
mmu.miR.380.5p	0.0756099	A.x917_669
mmu.miR.3063.5p	0.0756099	A.x1835_99
mmu.let.7c.1.3p	0.0755467	A.x904_619
mmu.miR.377.3p	0.0754908	A.x2155_089
mmu.miR.5107.3p	0.0754405	A.x1546_854
mmu.miR.3091.5p	-0.0753962	A.x1572_899
mmu.miR.1955.3p	0.075384	A.x682_282
mmu.miR.3089.5p	0.0753162	A.x891_661
mmu.miR.147.5p	-0.0752181	A.x890_648
mmu.miR.493.5p	0.0752105	A.x797_038
mmu.miR.188.3p	-0.0750718	A.x682_282
mmu.miR.409.5p	-0.074967	A.x2109_053
mmu.miR.1190	0.0749466	A.x1546_926
mmu.miR.466b.3p.mmu.miR.466c.3p.mmu.miR.466p.3p	0.0748739	A.x582_979
mmu.miR.290a.3p	-0.0747407	A.x322_166
mmu.miR.466a.3p.mmu.miR.466e.3p	-0.0747371	A.x1544_869
mmu.miR.466d.5p	0.0746029	A.x1544_819
mmu.miR.203.3p	0.0745802	A.x345_015
mmu.miR.3572.5p	0.0745351	A.x1835_965
mmu.miR.1247.3p	-0.0744047	A.x1837_98
mmu.miR.379.3p	-0.0742819	A.x1543_863
mmu.miR.1927	0.0742705	A.x682_282
mmu.miR.5100	-0.0742344	A.x419_253
mmu.miR.1197.3p	0.0742343	A.x291_091
mmu.miR.3069.5p	-0.0742006	A.x1546_926
mmu.miR.146b.3p	0.0741647	A.x1835_99
mmu.miR.2183	-0.0741567	A.x1864_044
mmu.miR.429.5p	-0.0741118	A.x528_515
mmu.miR.184.5p	-0.0740542	A.x1544_866
mmu.miR.3077.5p	0.0740099	A.x2169_071
mmu.miR.290a.5p	0.074001	A.x682_282
mmu.miR.3102.5p	-0.0739904	A.x1572_862
mmu.miR.1892	0.0739034	A.x835_277
mmu.miR.1963	-0.0738691	A.x528_515
mmu.miR.382.3p	0.0738366	A.x347_295
mmu.miR.103.2.5p	0.0736784	A.x754_615
mmu.miR.130c	0.0736688	A.x1835_931
mmu.miR.3471	-0.0736291	A.x1835_931
mmu.miR.466b.3p.mmu.miR.466c.3p.mmu.miR.466p.3p	0.0736155	A.x1572_899
mmu.miR.301b.5p	0.0735688	A.x682_283
mmu.miR.490.5p	0.073463	A.x736_605
mmu.miR.1982.3p	-0.0734576	A.x537_194
mmu.miR.1197.3p	-0.0734302	A.x1546_926
mmu.miR.1231.5p	0.0734019	A.x326_186
mmu.miR.302c.3p	0.0733646	A.x582_979
mmu.miR.3960	0.0733266	A.x917_669
mmu.miR.487b.3p	-0.0732331	A.x2127_111
mmu.miR.20a.3p	0.0732279	A.x715_039
mmu.miR.466h.3p	-0.0731327	A.x2137_08
mmu.miR.376c.5p	-0.0731153	A.x1544_87
mmu.miR.467a.5p	0.0730931	A.x2169_069
mmu.miR.500.5p	0.0730858	A.x1863_981
mmu.miR.5131	-0.0730353	A.x682_283
mmu.miR.3077.5p	-0.0729587	A.x2137_061
mmu.miR.344c.5p	-0.072941	A.x682_282
mmu.miR.1927	-0.072924	A.x1835_988
mmu.miR.337.3p	0.0728658	A.x1544_869
mmu.miR.3094.3p	0.0728044	A.x916_672
mmu.miR.150.3p	0.0727888	A.x857_518
mmu.miR.3106.5p	-0.0727072	A.x710_314
mmu.miR.3102.5p.2.5p	-0.0725401	A.x1835_99
mmu.miR.1899	0.0725202	A.x835_277
mmu.miR.203.5p	-0.0724958	A.x917_676
mmu.miR.3070.3p	0.0724299	A.x1572_862
mmu.miR.127.3p	0.0722856	A.x1835_965
mmu.miR.1930.5p	0.0722631	A.x1544_87
mmu.miR.202.3p	-0.0722424	A.x1544_824
mmu.miR.3095.3p	0.0721472	A.x347_295
mmu.miR.211.5p	-0.0720796	A.x1011_71
mmu.miR.148a.5p	-0.0720123	A.x916_672
mmu.miR.499.3p	-0.0719508	A.x419_253
mmu.miR.494.3p	0.0718511	A.x291_091
mmu.miR.335.3p	-0.0717472	A.x682_283
mmu.miR.1968.5p	0.0717405	A.x269_211
mmu.miR.367.3p	0.071669	A.x682_283
mmu.miR.3064.3p	-0.071621	A.x1835_99
mmu.miR.467b.3p	-0.0716195	A.x886_607
mmu.miR.1943.3p	0.0715931	A.x2137_08
mmu.miR.3618.3p	0.0715471	A.x1544_87
mmu.miR.3473c	-0.0714863	A.x283_264
mmu.miR.3104.5p	-0.0714821	A.x889_645
mmu.miR.3112.5p	-0.0714554	A.x2127_059
mmu.miR.302a.5p	-0.0713796	A.x1546_854
mmu.miR.3083.5p	-0.0713453	A.x1835_99
mmu.miR.466i.3p	0.071334	A.x582_979
mmu.miR.467a.3p	-0.0713308	A.x889_645
mmu.miR.380.5p	0.0712391	A.x736_605
mmu.miR.5136	0.0712305	A.x1544_87
mmu.miR.129.2.3p	0.0712099	A.x528_512
mmu.miR.466e.5p	-0.0712061	A.x1835_916
mmu.miR.34c.3p	-0.0711826	A.x916_672
mmu.miR.5121	-0.0711184	A.x1255_789
mmu.miR.1951	-0.0710998	A.x835_277
mmu.miR.1231.5p	-0.0710314	A.x1835_99
mmu.miR.124.5p	0.0710094	A.x1544_869
mmu.miR.449b	-0.0709986	A.x708_578
mmu.miR.24.1.5p	0.0709557	A.x582_979
mmu.miR.1929.5p	0.0709219	A.x682_283
mmu.miR.19a.5p	-0.0708017	A.x1544_824
mmu.miR.127.3p	0.0707996	A.x736_605
mmu.miR.466n.5p	0.0707899	A.x1053_721
mmu.miR.129.5p	0.0707832	A.x710_325
mmu.miR.3098.3p	-0.0707586	A.x1835_988
mmu.miR.201.3p	-0.0707538	A.x1544_869
mmu.miR.1964.5p	-0.0707535	A.x283_264
mmu.miR.219a.1.3p	0.0707136	A.x291_091
mmu.miR.26b.3p	-0.0707042	A.x1053_711
mmu.miR.3105.3p	0.0706725	A.x1544_866
mmu.miR.153.3p	0.0706711	A.x904_619
mmu.miR.3093.5p	0.0705884	A.x2155_089
mmu.miR.1894.3p	-0.0705743	A.x381_008
mmu.miR.5124a	-0.0703859	A.x710_314
mmu.miR.3569.3p	-0.0702918	A.x1253_775
mmu.miR.3068.3p	-0.0702632	A.x889_645
mmu.miR.1894.5p	-0.070224	A.x2169_071
mmu.miR.3085.3p	0.0701232	A.x524_297
mmu.miR.19b.1.5p	0.0700015	A.x1835_931
mmu.miR.208b.5p	0.0699497	A.x345_015
mmu.miR.3100.3p	-0.0699247	A.x291_091
mmu.miR.1187	0.0698512	A.x2109_053
mmu.miR.202.3p	-0.0697151	A.x381_008
mmu.miR.291b.5p	0.0695934	A.x1835_964
mmu.miR.483.5p	0.0694641	A.x2169_071
mmu.miR.3088.3p	-0.0693979	A.x1053_711
mmu.miR.124.5p	0.0693179	A.x889_645
mmu.miR.3471	-0.0692855	A.x2155_089
mmu.miR.34c.3p	0.0692681	A.x1572_862
mmu.miR.337.5p	0.0692535	A.x1837_98
mmu.miR.3470a	0.0692038	A.x2155_089
mmu.miR.5128	-0.0691895	A.x888_617
mmu.miR.1933.3p	0.0691782	A.x345_015
mmu.miR.26a.2.3p	0.0691664	A.x2137_08
mmu.miR.3618.3p	0.0691558	A.x2109_051
mmu.miR.302b.5p	-0.0691012	A.x1572_944
mmu.miR.466d.5p	0.068974	A.x1544_869
mmu.miR.540.5p	-0.0689657	A.x345_015
mmu.miR.1904	0.0688011	A.x889_645
mmu.miR.3089.3p	-0.0687401	A.x582_978
mmu.miR.299b.5p	-0.0687266	A.x541_359
mmu.miR.1929.5p	0.0686913	A.x1835_99
mmu.miR.300.3p	0.0686796	A.x1835_917
mmu.miR.1251.5p	-0.0686379	A.x1544_869
mmu.miR.219b.5p	0.0686219	A.x255_232
mmu.miR.3076.3p	0.0685863	A.x1025_691
mmu.miR.3073a.3p	0.0685822	A.x797_038
mmu.miR.3471	0.0684556	A.x537_193
mmu.miR.3475.5p	0.0684283	A.x290_086
mmu.miR.1938	-0.0683466	A.x1835_99
mmu.miR.3473e	0.0683395	A.x582_187
mmu.miR.5120	0.0683385	A.x2127_059
mmu.miR.1932	0.0683282	A.x582_979
mmu.miR.3087.5p	0.0682703	A.x1835_931
mmu.miR.494.3p	-0.0681813	A.x1835_917
mmu.miR.126b.5p	0.0680361	A.x885_549
mmu.miR.346.3p	0.0680069	A.x891_661
mmu.miR.3471	0.0679523	A.x889_645
mmu.miR.381.5p	0.0679416	A.x345_015
mmu.miR.203.5p	0.0678903	A.x1835_99
mmu.miR.3962	0.0678274	A.x649_009
mmu.miR.466k	0.0677484	A.x272_077
mmu.miR.3063.5p	0.0676853	A.x345_015
mmu.miR.206.3p	-0.0676173	A.x1053_711
mmu.miR.494.3p	-0.0676135	A.x1544_91
mmu.miR.181b.2.3p	-0.0674507	A.x1544_866
mmu.miR.1903	-0.0674192	A.x682_282
mmu.miR.5125	-0.0673864	A.x1546_926
mmu.miR.216a.5p	-0.067304	A.x2109_051
mmu.miR.290b.5p	0.0672478	A.x582_187
mmu.miR.3102.5p	-0.0672257	A.x878_603
mmu.miR.465d.3p	-0.0671856	A.x682_282
mmu.miR.1901	0.0671767	A.x886_625
mmu.miR.298.5p	-0.0671038	A.x419_253
mmu.miR.467e.5p	-0.0670453	A.x524_297
mmu.miR.3099.3p	-0.0670124	A.x885_549
mmu.miR.544.5p	-0.0669946	A.x836_287
mmu.miR.3090.5p	-0.066927	A.x886_607
mmu.miR.485.5p	-0.066887	A.x1544_869
mmu.miR.146b.3p	0.0667647	A.x291_091
mmu.miR.3112.3p	0.0667623	A.x889_645
mmu.miR.329.3p	-0.0667215	A.x1833_903
mmu.miR.453	0.0665167	A.x581_183
mmu.miR.34c.3p	0.0665032	A.x886_605
mmu.miR.466n.5p	0.0664533	A.x1835_971
mmu.miR.376c.5p	-0.0664423	A.x1572_899
mmu.miR.5104	0.0664329	A.x419_253
mmu.miR.344i	-0.0663905	A.x345_015
mmu.miR.202.5p	-0.0663461	A.x890_648
mmu.miR.331.3p	0.066335	A.x1863_981
mmu.miR.129.2.3p	0.0660949	A.x888_617
mmu.miR.346.3p	-0.0660876	A.x1253_777
mmu.miR.107.5p	-0.0660362	A.x291_091
mmu.miR.290b.5p	-0.0659542	A.x1470_834
mmu.miR.543.5p	-0.0658751	A.x485_003
mmu.miR.449c.5p	-0.0658737	A.x889_645
mmu.miR.190a.3p	-0.0658683	A.x1544_824
mmu.miR.467d.3p	0.0658633	A.x551_032
mmu.miR.3102.3p.2.3p	-0.0658488	A.x1572_862
mmu.miR.3070.5p	-0.0658063	A.x1863_981
mmu.miR.3547.5p	-0.0657545	A.x269_211
mmu.miR.1893	-0.0657519	A.x997_327
mmu.miR.3620.3p	-0.0655888	A.x586_199
mmu.miR.370.5p	-0.0655644	A.x269_211
mmu.miR.380.3p	-0.0655568	A.x2169_071
mmu.miR.1962	0.0655066	A.x835_277
mmu.miR.129.5p	-0.065474	A.x917_669
mmu.miR.206.3p	0.0654096	A.x997_336
mmu.miR.1264.3p	0.0654056	A.x283_264
mmu.miR.3544.5p	0.0652218	A.x890_648
mmu.miR.365.1.5p	0.0652133	A.x1835_988
mmu.miR.3084.3p	-0.0652042	A.x917_669
mmu.miR.3572.3p	0.0651174	A.x291_091
mmu.miR.3544.5p	-0.0650939	A.x291_091
mmu.miR.344d.3p	-0.0650785	A.x537_194
mmu.miR.1251.5p	-0.0650298	A.x582_979
mmu.miR.29b.2.5p	0.0649932	A.x493_165
mmu.miR.490.5p	0.0649461	A.x682_279
mmu.miR.367.5p	-0.064942	A.x586_199
mmu.miR.3620.3p	0.0648988	A.x2109_053
mmu.miR.190b.3p	-0.0647126	A.x682_273
mmu.miR.491.3p	-0.0646615	A.x682_282
mmu.miR.219a.2.3p	0.0645533	A.x888_617
mmu.miR.146b.3p	-0.0645376	A.x886_607
mmu.miR.182.3p	0.0645033	A.x1835_965
mmu.miR.489.5p	-0.0644833	A.x2127_059
mmu.miR.500.5p	-0.0644118	A.x682_282
mmu.miR.1947.3p	0.064407	A.x2127_111
mmu.miR.5136	-0.0643736	A.x885_549
mmu.miR.129.2.3p	0.0643155	A.x581_181
mmu.miR.3106.3p	0.0642606	A.x2109_053
mmu.miR.1197.3p	-0.0642512	A.x1572_862
mmu.miR.500.3p	0.0641722	A.x283_264
mmu.miR.3062.5p	-0.0641267	A.x1863_981
mmu.miR.3076.5p	0.0641066	A.x524_297
mmu.miR.34c.3p	-0.0640972	A.x710_314
mmu.miR.1194	0.0639651	A.x1053_711
mmu.miR.468.5p	-0.0637291	A.x2155_089
mmu.miR.543.3p	-0.0636684	A.x1546_854
mmu.miR.374b.3p	-0.0636004	A.x581_306
mmu.miR.183.3p	0.0635924	A.x624_963
mmu.miR.3070.5p	-0.0635638	A.x1572_899
mmu.miR.496a.5p	-0.0635543	A.x1544_869
mmu.miR.488.3p	-0.0635309	A.x1835_99
mmu.miR.3544.3p	0.0635064	A.x2169_069
mmu.miR.449c.3p	-0.0633848	A.x1053_711
mmu.miR.29b.1.5p	0.0633015	A.x305_023
mmu.miR.465b.5p	-0.0632517	A.x1544_869
mmu.miR.3081.5p	0.0631768	A.x1543_863
mmu.miR.193a.3p	0.0631677	A.x524_297
mmu.miR.3080.5p	-0.0630851	A.x582_187
mmu.miR.331.5p	0.0630417	A.x345_015
mmu.miR.3475.5p	-0.0629841	A.x886_607
mmu.miR.1904	0.0629794	A.x710_314
mmu.miR.465c.5p	-0.06292	A.x895_02
mmu.miR.467b.5p	-0.0628918	A.x624_963
mmu.miR.467f	0.0628778	A.x917_669
mmu.miR.3061.3p	0.062697	A.x419_253
mmu.miR.3112.3p	0.0626698	A.x818_591
mmu.miR.28b	0.0626626	A.x582_187
mmu.miR.195b	-0.0624814	A.x291_091
mmu.miR.192.3p	-0.0623679	A.x706_968
mmu.miR.450b.3p	-0.0623466	A.x682_279
mmu.miR.346.3p	0.0622915	A.x1544_873
mmu.miR.3078.3p	-0.0622874	A.x537_193
mmu.miR.218.2.3p	0.0622125	A.x682_283
mmu.miR.29b.2.5p	-0.0621795	A.x345_015
mmu.miR.129.1.3p	-0.0621084	A.x746_986
mmu.miR.31.5p	0.0619316	A.x886_561
mmu.miR.466a.5p.mmu.miR.466p.5p	0.0619228	A.x437_265
mmu.miR.3077.5p	0.0619036	A.x419_253
mmu.miR.1966.5p	0.0618584	A.x2137_08
mmu.miR.543.5p	-0.0618508	A.x715_039
mmu.miR.291b.3p	0.0618133	A.x347_295
mmu.miR.3065.3p	-0.0616308	A.x682_282
mmu.miR.3112.3p	0.0615492	A.x1546_926
mmu.miR.3470a	0.0615399	A.x1835_931
mmu.miR.3075.5p	0.0614536	A.x889_645
mmu.miR.10a.3p	-0.0614352	A.x710_314
mmu.miR.5104	-0.0614174	A.x736_605
mmu.miR.1895	-0.0613588	A.x347_295
mmu.miR.302a.3p	-0.0613572	A.x1572_899
mmu.miR.3071.5p	0.0613326	A.x917_669
mmu.miR.433.5p	0.0612559	A.x736_605
mmu.miR.410.5p	0.0612073	A.x1835_965
mmu.miR.302b.3p	0.0611857	A.x835_277
mmu.miR.485.3p	0.0611041	A.x1053_711
mmu.miR.1955.3p	0.0610606	A.x419_253
mmu.miR.1898	-0.0610533	A.x1835_965
mmu.miR.293.5p	0.0609636	A.x1544_871
mmu.miR.294.3p	-0.06096	A.x916_672
mmu.miR.1899	0.0609391	A.x1837_98
mmu.miR.467c.3p	0.0608931	A.x419_253
mmu.miR.5107.5p	-0.0608688	A.x528_512
mmu.miR.219a.2.3p	0.0608456	A.x485_003
mmu.miR.453	0.0608178	A.x1544_87
mmu.miR.3091.3p	0.0607662	A.x485_003
mmu.miR.384.5p	0.0606006	A.x889_645
mmu.miR.216a.5p	-0.0605996	A.x290_086
mmu.miR.3094.5p	0.0605448	A.x291_091
mmu.miR.1955.3p	0.060537	A.x524_297
mmu.miR.3618.5p	0.0604726	A.x283_264
mmu.miR.1963	0.0604673	A.x1053_711
mmu.miR.1258.5p	0.060446	A.x1253_775
mmu.miR.103.2.5p	0.0601579	A.x890_641
mmu.miR.453	0.0601196	A.x2109_053
mmu.miR.294.5p	-0.0599327	A.x345_015
mmu.miR.3083.3p	0.0599073	A.x283_264
mmu.miR.155.3p	0.0599014	A.x1835_99
mmu.miR.129b.5p	-0.0598806	A.x345_015
mmu.miR.370.5p	0.0598724	A.x524_297
mmu.miR.3065.5p	-0.0598263	A.x1025_691
mmu.miR.30c.2.3p	0.059778	A.x1544_824
mmu.miR.511.3p	0.0597427	A.x1837_98
mmu.miR.341.3p	-0.0596856	A.x1544_87
mmu.miR.24.2.5p	0.0596652	A.x2155_089
mmu.miR.412.5p	0.0596002	A.x682_282
mmu.miR.3620.5p	-0.0594733	A.x305_023
mmu.miR.3063.5p	0.0594382	A.x917_669
mmu.miR.290b.5p	0.0594338	A.x710_314
mmu.miR.465c.5p	-0.0593626	A.x917_669
mmu.miR.145b	-0.0593606	A.x2127_059
mmu.miR.100.3p	-0.0593343	A.x2169_069
mmu.miR.299a.5p	-0.0593146	A.x835_277
mmu.miR.494.3p	-0.0593117	A.x1544_824
mmu.miR.190a.5p	-0.0592811	A.x1572_862
mmu.miR.302b.5p	-0.059278	A.x291_091
mmu.miR.152.5p	0.059247	A.x889_645
mmu.miR.551b.3p	0.0592307	A.x1572_862
mmu.miR.181a.2.3p	-0.0592264	A.x1546_854
mmu.miR.219b.5p	-0.059224	A.x682_282
mmu.miR.3090.5p	0.0591149	A.x916_672
mmu.miR.365.1.5p	-0.0591107	A.x269_211
mmu.miR.471.5p	-0.0591087	A.x886_605
mmu.miR.1188.5p	-0.0590712	A.x1253_777
mmu.miR.128.2.5p	-0.0589762	A.x1544_86
mmu.miR.181d.3p	0.0589506	A.x485_003
mmu.miR.146b.3p	0.0589313	A.x2155_089
mmu.miR.375.3p	0.0588688	A.x272_077
mmu.miR.341.5p	-0.058816	A.x345_015
mmu.miR.369.3p	-0.0588078	A.x878_603
mmu.miR.103.2.5p	0.0587315	A.x736_605
mmu.miR.3102.5p.2.5p	0.0587253	A.x419_253
mmu.miR.5107.3p	-0.0586481	A.x649_009
mmu.miR.331.3p	0.0585221	A.x783_573
mmu.miR.133c	-0.0585043	A.x2127_059
mmu.miR.1a.2.5p	-0.058431	A.x917_669
mmu.miR.338.5p	-0.0584205	A.x1255_789
mmu.miR.497a.3p	-0.0583885	A.x283_264
mmu.let.7f.2.3p	0.0583494	A.x320_996
mmu.miR.216a.3p	-0.0582321	A.x835_277
mmu.miR.3106.3p	-0.0581293	A.x2127_059
mmu.miR.3471	0.0581096	A.x835_277
mmu.miR.100.3p	0.0580838	A.x283_264
mmu.miR.376b.3p	-0.0580225	A.x2155_089
mmu.miR.302a.3p	0.0580176	A.x1544_866
mmu.miR.453	-0.0579715	A.x916_672
mmu.miR.290a.5p	0.0579304	A.x391_225
mmu.miR.1962	-0.0578799	A.x649_009
mmu.miR.375.5p	0.0578773	A.x904_619
mmu.miR.448.5p	0.0578246	A.x736_605
mmu.miR.211.5p	-0.0577609	A.x1053_721
mmu.miR.149.5p	0.0577548	A.x345_015
mmu.miR.3067.5p	0.0576542	A.x347_295
mmu.miR.1949	0.057528	A.x291_091
mmu.miR.3569.3p	-0.0575267	A.x1544_87
mmu.miR.2139	0.057514	A.x485_003
mmu.miR.302d.3p	-0.057502	A.x706_968
mmu.miR.330.3p	0.0574722	A.x1281_804
mmu.miR.216b.3p	-0.0574479	A.x1544_87
mmu.miR.5127	-0.0573955	A.x835_277
mmu.miR.5126	0.0573635	A.x1253_777
mmu.miR.101b.5p	0.0573516	A.x1253_775
mmu.miR.323.5p	0.057332	A.x419_253
mmu.miR.431.3p	-0.0573151	A.x2169_069
mmu.miR.3087.5p	0.0573028	A.x886_605
mmu.miR.448.5p	-0.0572856	A.x1546_854
mmu.miR.5046	-0.0572726	A.x886_607
mmu.miR.323.5p	0.05727	A.x1253_775
mmu.miR.1953	0.0572461	A.x564_536
mmu.miR.1902	-0.0571906	A.x889_645
mmu.miR.495.5p	0.0571534	A.x1837_98
mmu.miR.1936	0.0570298	A.x1572_855
mmu.miR.467e.5p	0.0569593	A.x708_578
mmu.miR.155.3p	0.0568992	A.x1863_981
mmu.miR.3471	-0.0568438	A.x682_283
mmu.miR.452.3p	-0.056843	A.x1835_931
mmu.miR.467g	0.0568294	A.x1863_972
mmu.miR.3108.3p	0.0568014	A.x419_253
mmu.miR.3057.5p	-0.0567874	A.x916_672
mmu.miR.1894.3p	0.0567845	A.x1572_899
mmu.miR.154.3p	0.0566985	A.x2169_069
mmu.miR.3110.5p	-0.056681	A.x347_295
mmu.miR.3473a	0.0566566	A.x904_619
mmu.miR.448.5p	-0.056626	A.x1863_981
mmu.miR.216a.5p	0.0565689	A.x293_175
mmu.miR.1224.5p	-0.0565517	A.x797_042
strainC3H	-0.0564758	A.x1572_862
mmu.miR.3103.5p	-0.0564631	A.x736_605
mmu.miR.1a.2.5p	0.0564552	A.x885_543
mmu.miR.539.5p	0.0562755	A.x857_518
mmu.miR.3088.3p	0.0562477	A.x1572_898
mmu.miR.467h	0.0561975	A.x888_617
mmu.miR.344d.2.5p	0.0561913	A.x537_194
mmu.miR.135a.1.3p	0.0561698	A.x1572_899
mmu.miR.5133	0.0561425	A.x272_077
mmu.miR.19b.1.5p	0.0561217	A.x1835_987
mmu.miR.1912.5p	0.05609	A.x2169_069
mmu.miR.3569.3p	0.0560816	A.x391_28
mmu.miR.551b.5p	-0.0560789	A.x997_328
mmu.miR.1839.3p	-0.0559917	A.x710_314
mmu.miR.201.5p	-0.0559441	A.x682_273
mmu.miR.331.5p	-0.0559385	A.x305_023
mmu.miR.412.5p	0.0559245	A.x2109_053
mmu.miR.1981.3p	0.055868	A.x419_253
mmu.miR.497a.3p	-0.0557035	A.x2155_089
mmu.miR.1928	0.0557002	A.x2169_069
mmu.miR.370.5p	-0.0556871	A.x1546_854
mmu.miR.188.5p	-0.0556759	A.x682_282
mmu.miR.5099	-0.0556751	A.x537_193
mmu.miR.326.5p	0.0556668	A.x345_015
mmu.miR.3061.3p	-0.055659	A.x582_979
mmu.miR.335.3p	-0.0556543	A.x857_518
mmu.miR.496a.3p	-0.0556165	A.x419_253
mmu.miR.201.5p	-0.0556134	A.x2155_089
mmu.miR.223.5p	0.0554958	A.x1253_775
mmu.miR.1943.3p	0.0554521	A.x2155_092
mmu.miR.1969	0.0554443	A.x1835_931
mmu.miR.129.2.3p	-0.0554304	A.x1572_862
mmu.miR.1a.1.5p	0.055378	A.x582_979
mmu.miR.487b.3p	-0.0553654	A.x885_549
mmu.miR.1905	-0.0552805	A.x1544_87
mmu.miR.467c.5p	-0.055202	A.x283_264
mmu.miR.129.2.3p	-0.0551822	A.x320_996
mmu.miR.3062.5p	-0.0551635	A.x917_669
mmu.miR.3092.3p	-0.0551485	A.x272_077
mmu.miR.551b.5p	-0.0550884	A.x886_561
mmu.miR.1298.3p	-0.0550439	A.x419_253
mmu.miR.1951	0.0550416	A.x1544_87
mmu.miR.1952	-0.0549998	A.x1053_711
mmu.miR.3069.3p	-0.054942	A.x917_669
mmu.miR.138.2.3p	0.0549396	A.x710_314
mmu.miR.216c.5p	-0.0549174	A.x582_979
time_pointTP2_6_month	0.0548308	A.x783_582
mmu.miR.3960	0.0547899	A.x283_264
mmu.miR.409.5p	-0.0547181	A.x2137_08
mmu.miR.218.1.3p	0.0546992	A.x917_676
mmu.miR.3075.5p	-0.0546352	A.x283_264
mmu.miR.1948.5p	-0.0546168	A.x524_297
mmu.miR.3063.3p	0.0545688	A.x291_091
mmu.miR.3076.5p	-0.0545388	A.x916_672
mmu.miR.3102.3p.2.3p	-0.054395	A.x682_283
mmu.miR.133b.5p	0.0543683	A.x2155_089
mmu.miR.5116	0.0543251	A.x706_968
mmu.miR.499.3p	-0.0542043	A.x1543_863
mmu.miR.3090.3p	0.0541509	A.x917_669
mmu.miR.539.5p	0.054061	A.x1025_691
mmu.miR.3078.3p	-0.0540285	A.x682_282
mmu.miR.547.3p	-0.0539383	A.x2155_089
mmu.miR.3067.5p	-0.0539206	A.x524_297
mmu.miR.302c.5p	0.0539172	A.x2127_059
mmu.miR.292b.3p	0.0539019	A.x586_199
mmu.miR.3473e	0.0538727	A.x736_605
mmu.miR.363.5p	-0.0537883	A.x1835_931
mmu.miR.216a.5p	-0.0537549	A.x1835_931
mmu.miR.138.1.3p	0.0536838	A.x886_607
mmu.miR.376c.5p	-0.0536397	A.x1025_691
mmu.miR.3091.3p	-0.0536197	A.x682_282
mmu.miR.3104.3p	-0.0535883	A.x283_264
mmu.miR.203.5p	0.0535622	A.x979_326
mmu.miR.1904	-0.0535592	A.x1253_775
mmu.miR.181b.2.3p	-0.0535557	A.x1543_863
mmu.miR.219a.2.3p	0.0535225	A.x524_297
mmu.miR.3962	0.053486	A.x1864_044
mmu.miR.3064.3p	-0.053462	A.x710_314
mmu.miR.344c.5p	-0.0534161	A.x916_672
mmu.miR.129.2.3p	0.0534129	A.x997_328
mmu.miR.299b.5p	0.0533756	A.x1833_95
mmu.miR.205.5p	0.0533415	A.x581_306
mmu.miR.466j	-0.053294	A.x582_187
mmu.miR.135a.1.3p	-0.053233	A.x345_015
mmu.miR.141.5p	0.0532024	A.x485_003
mmu.miR.450a.2.3p	0.0531871	A.x1544_87
mmu.miR.1955.3p	-0.0531221	A.x624_963
mmu.miR.410.5p	-0.0531214	A.x1835_988
mmu.miR.485.5p	-0.0531091	A.x1572_944
mmu.miR.19a.5p	-0.0530993	A.x283_264
mmu.miR.540.5p	-0.0530347	A.x1544_87
mmu.miR.1967	0.0530248	A.x582_979
mmu.miR.150.3p	0.0530066	A.x682_283
mmu.miR.301a.5p	0.0529906	A.x1835_988
mmu.miR.377.3p	0.0529448	A.x1053_711
mmu.miR.3072.5p	-0.052944	A.x582_187
mmu.miR.471.3p	0.0529421	A.x1835_929
mmu.miR.18b.3p	0.0529071	A.x1544_869
mmu.miR.494.3p	-0.0528811	A.x682_283
mmu.miR.19b.2.5p	0.0528717	A.x1544_869
mmu.miR.467d.3p	0.0528713	A.x836_287
mmu.miR.3105.3p	-0.0528682	A.x710_314
mmu.miR.145a.3p	-0.05279	A.x889_645
mmu.miR.489.3p	0.0527747	A.x2155_089
mmu.miR.28b	0.0527361	A.x1253_775
mmu.miR.219c.5p	-0.0526458	A.x1572_862
mmu.miR.300.5p	-0.0526145	A.x1835_931
mmu.miR.329.3p	0.0525944	A.x918_679
mmu.miR.3106.5p	-0.0525865	A.x682_283
mmu.miR.1963	-0.0525811	A.x586_199
mmu.miR.146b.3p	-0.0525448	A.x889_645
mmu.miR.214.5p	0.0525095	A.x2137_08
mmu.miR.291a.3p	0.0524598	A.x682_282
mmu.miR.292b.3p	-0.0524034	A.x710_314
mmu.miR.331.5p	-0.052403	A.x889_645
mmu.miR.5134.3p	0.0523716	A.x1025_691
mmu.miR.466q	0.0522725	A.x524_297
mmu.miR.470.5p	-0.0522188	A.x485_003
mmu.miR.127.5p	0.052182	A.x886_605
mmu.miR.219a.1.3p	-0.0521697	A.x1835_931
mmu.miR.3073b.3p	-0.0521567	A.x888_617
mmu.miR.465d.5p	-0.0520992	A.x886_607
mmu.miR.30b.3p	0.0520603	A.x485_003
mmu.let.7c.1.3p	-0.0519968	A.x1544_866
mmu.miR.182.3p	-0.0519736	A.x1544_87
mmu.miR.34b.3p	0.0519676	A.x1572_899
time_pointTP3_12_month	0.0519654	A.x1253_775
mmu.miR.19b.2.5p	-0.0518804	A.x916_672
mmu.miR.217.3p	-0.0518767	A.x710_314
mmu.miR.429.5p	-0.0518537	A.x524_297
mmu.miR.300.5p	0.0518319	A.x419_253
mmu.miR.290a.3p	0.0517979	A.x1546_854
mmu.miR.216a.3p	-0.0517887	A.x291_091
mmu.miR.3470b	0.0517857	A.x283_264
mmu.miR.190a.5p	-0.0517828	A.x493_165
mmu.miR.124.5p	-0.0517391	A.x710_314
mmu.miR.103.1.5p	0.0517221	A.x1253_775
mmu.miR.216a.5p	0.0516734	A.x391_225
mmu.miR.1951	0.0516544	A.x918_679
mmu.miR.291b.3p	-0.0516352	A.x1544_87
mmu.miR.188.3p	-0.0515712	A.x524_297
mmu.miR.1948.5p	-0.051527	A.x582_979
mmu.miR.3572.3p	-0.0514805	A.x1281_804
mmu.miR.216b.3p	-0.0514197	A.x1253_775
mmu.miR.183.3p	-0.0513381	A.x1253_777
mmu.miR.3109.5p	0.0513198	A.x835_277
mmu.miR.433.3p	0.0512905	A.x2155_089
mmu.miR.299b.3p	-0.0512685	A.x1546_854
mmu.miR.483.5p	0.0512461	A.x1835_965
mmu.miR.3100.3p	0.0512459	A.x1835_988
mmu.miR.3080.3p	0.0512256	A.x1835_931
mmu.miR.367.5p	0.0511992	A.x1546_881
mmu.miR.1668	-0.0511624	A.x537_194
mmu.miR.344i	0.0511297	A.x1253_775
mmu.miR.376c.3p	-0.0511174	A.x528_515
mmu.miR.298.3p	-0.0510981	A.x1572_899
mmu.miR.1982.5p	-0.0510542	A.x1835_99
mmu.miR.3100.3p	0.0510513	A.x1053_711
mmu.miR.504.3p	-0.0510502	A.x2127_059
mmu.let.7f.1.3p	0.0510339	A.x664_983
mmu.miR.344c.5p	-0.0509595	A.x322_166
mmu.miR.1929.5p	0.0509297	A.x2137_061
mmu.miR.1190	0.0508558	A.x551_032
mmu.miR.342.5p	0.0507831	A.x2109_049
mmu.miR.219a.5p	-0.0507712	A.x291_091
mmu.miR.466h.3p	-0.0507234	A.x2127_111
mmu.miR.467b.3p	-0.0506891	A.x419_253
mmu.miR.3081.5p	-0.0506809	A.x582_979
mmu.miR.3084.3p	0.0506422	A.x997_328
mmu.miR.1930.5p	0.0506375	A.x1053_711
mmu.miR.153.3p	0.0506339	A.x1546_926
mmu.miR.465c.5p	-0.0505746	A.x586_199
mmu.miR.195b	0.0505549	A.x2137_08
mmu.miR.1191b.5p	-0.0505476	A.x1546_854
mmu.miR.1892	-0.0504794	A.x884_537
mmu.miR.365.2.5p	-0.0503932	A.x345_015
mmu.miR.181b.1.3p	0.050296	A.x1835_931
mmu.miR.103.2.5p	0.0502789	A.x1835_931
mmu.miR.1190	0.050277	A.x633_035
mmu.miR.130c	-0.0502608	A.x889_645
mmu.miR.3073a.3p	-0.0500916	A.x347_295
mmu.miR.222.5p	-0.0500307	A.x1835_964
mmu.miR.183.3p	0.0500273	A.x1544_824
mmu.miR.453	0.0498926	A.x290_086
mmu.miR.1298.5p	0.0498451	A.x345_015
mmu.miR.501.5p	-0.0498379	A.x886_607
mmu.miR.5121	0.0498246	A.x682_282
mmu.miR.409.5p	0.0498146	A.x1543_863
mmu.miR.544.3p	0.0497639	A.x649_009
mmu.miR.1197.3p	0.0496802	A.x290_085
mmu.miR.138.2.3p	0.0496693	A.x1253_775
mmu.miR.377.3p	-0.0496565	A.x886_607
mmu.miR.5107.5p	-0.0495693	A.x886_553
mmu.miR.367.3p	0.0495523	A.x1877_975
mmu.miR.1839.3p	-0.0494199	A.x485_003
mmu.miR.367.5p	0.0494174	A.x1544_868
mmu.miR.3073b.5p	0.0494139	A.x917_669
mmu.miR.466a.5p.mmu.miR.466p.5p	0.0494027	A.x546_523
mmu.miR.146a.5p	-0.0493854	A.x1053_711
mmu.miR.216a.3p	-0.0492573	A.x322_166
mmu.miR.28c	-0.0491666	A.x1835_99
mmu.miR.1191b.3p	-0.0491549	A.x1863_98
mmu.miR.129b.5p	-0.0490528	A.x283_264
mmu.miR.302c.3p	-0.0490517	A.x835_277
mmu.miR.5125	-0.0490487	A.x2127_111
mmu.miR.3057.3p	-0.0490375	A.x2169_069
mmu.miR.337.3p	0.0489411	A.x581_306
mmu.miR.466j	0.0489187	A.x2169_071
mmu.miR.1197.3p	0.0488668	A.x886_607
mmu.miR.1668	0.0488445	A.x1546_854
mmu.miR.149.3p	0.0488435	A.x345_015
mmu.miR.1195	0.0486091	A.x2127_059
mmu.miR.3544.5p	-0.0485419	A.x345_015
mmu.miR.3105.5p	0.0484936	A.x524_297
mmu.miR.124.5p	-0.0484864	A.x528_515
mmu.miR.3094.5p	0.0484454	A.x283_264
mmu.miR.1894.5p	-0.0484011	A.x582_979
mmu.miR.367.5p	0.0483681	A.x344_075
mmu.miR.1943.3p	0.0483623	A.x485_003
mmu.miR.344e.3p	-0.0483263	A.x524_297
mmu.miR.3072.5p	0.0483145	A.x1835_988
mmu.miR.344g.3p	-0.0483081	A.x682_282
mmu.miR.3094.5p	-0.0481971	A.x1053_711
mmu.miR.5122	-0.0481935	A.x1837_98
mmu.miR.193b.5p	0.04819	A.x886_605
mmu.miR.290a.3p	0.0481659	A.x2137_08
mmu.miR.204.3p	0.0481177	A.x878_603
mmu.miR.20b.3p	-0.0481051	A.x345_015
mmu.miR.3102.5p	0.0480535	A.x1544_869
mmu.miR.466c.5p	-0.0479763	A.x391_28
mmu.miR.5116	0.0479	A.x347_295
mmu.miR.1231.3p	-0.0478999	A.x524_297
mmu.miR.218.2.3p	-0.0478996	A.x269_211
mmu.miR.467f	0.0478377	A.x1253_775
mmu.miR.466k	0.0478044	A.x682_283
mmu.miR.452.3p	0.0478013	A.x485_003
mmu.miR.1197.3p	-0.0477985	A.x322_166
mmu.miR.410.3p	-0.0477883	A.x916_672
mmu.miR.1900	0.0477793	A.x1544_87
mmu.miR.3475.3p	-0.0477513	A.x524_297
mmu.miR.219a.2.3p	0.0477239	A.x893_622
mmu.miR.468.5p	-0.0476701	A.x710_314
mmu.miR.344b.3p	-0.0476319	A.x2137_08
mmu.miR.149.3p	-0.0476208	A.x624_963
mmu.miR.181b.1.3p	-0.0476081	A.x582_979
mmu.miR.135a.1.3p	0.0475347	A.x1546_854
mmu.miR.471.5p	-0.0475222	A.x682_273
mmu.miR.412.3p	0.0474928	A.x1835_917
mmu.miR.3092.3p	-0.0474295	A.x682_283
mmu.miR.21a.3p	-0.0472894	A.x343_071
mmu.miR.378b	-0.0472673	A.x917_669
mmu.miR.137.3p	-0.0472209	A.x1546_854
mmu.miR.3070.2.3p	0.0472193	A.x889_645
mmu.miR.485.3p	-0.0472019	A.x381_008
mmu.miR.466d.3p	-0.0471998	A.x1546_854
mmu.miR.344d.2.5p	0.0471766	A.x918_679
mmu.miR.465c.5p	0.0470784	A.x1546_854
mmu.miR.299a.3p	0.047067	A.x1544_824
mmu.miR.141.5p	0.0470545	A.x649_009
mmu.miR.5103	0.0470513	A.x2149_042
mmu.miR.3113.3p	-0.0469949	A.x2169_069
mmu.miR.3081.3p	0.0469247	A.x888_617
mmu.miR.1929.5p	0.046893	A.x916_672
mmu.miR.543.3p	-0.0468763	A.x2127_041
mmu.miR.154.5p	0.0468752	A.x291_091
mmu.miR.302b.3p	-0.0468656	A.x1546_926
mmu.miR.296.5p	0.0468536	A.x493_165
mmu.miR.344d.3p	0.0467714	A.x1863_981
mmu.miR.26a.2.3p	0.0467244	A.x1572_899
mmu.miR.196a.1.3p	-0.0466654	A.x736_605
mmu.miR.5134.3p	0.0466093	A.x886_605
mmu.miR.449c.3p	-0.0464775	A.x1863_981
mmu.miR.31.3p	-0.0463993	A.x710_314
mmu.miR.433.5p	0.046373	A.x1253_775
mmu.miR.376c.5p	0.0463581	A.x893_622
mmu.miR.3067.5p	-0.0463216	A.x1546_881
mmu.miR.3073b.3p	-0.046311	A.x1572_862
mmu.miR.3064.5p	0.0462007	A.x582_979
mmu.miR.193b.3p	-0.0461725	A.x1546_926
mmu.miR.3057.3p	-0.0461382	A.x1835_99
mmu.miR.365.2.5p	-0.0461153	A.x1835_99
mmu.miR.1982.5p	-0.0460733	A.x885_543
mmu.miR.5118	0.046013	A.x1863_981
mmu.miR.362.3p	0.0459835	A.x524_297
mmu.miR.3085.5p	0.0459276	A.x1025_691
mmu.miR.30c.2.3p	0.0458951	A.x838_56
mmu.miR.299a.5p	-0.0457658	A.x2127_111
mmu.miR.429.5p	0.0457453	A.x1572_862
mmu.miR.466h.3p	0.0457396	A.x624_963
mmu.miR.29b.1.5p	-0.045706	A.x1544_866
mmu.miR.495.5p	-0.0456822	A.x582_979
mmu.miR.467f	-0.0456629	A.x916_672
mmu.miR.3473f	0.0456475	A.x2137_08
mmu.miR.3066.5p	0.0455746	A.x581_176
mmu.miR.1264.3p	0.0454977	A.x1543_863
mmu.miR.3474	0.0454969	A.x835_277
mmu.miR.3552	-0.045471	A.x835_283
mmu.miR.374b.3p	0.0454599	A.x345_015
mmu.miR.3966	-0.0454338	A.x888_617
mmu.miR.3544.3p	-0.0454174	A.x878_603
mmu.miR.1930.5p	-0.0453735	A.x1546_926
mmu.miR.3099.3p	-0.0452976	A.x850_572
mmu.miR.504.3p	0.0452685	A.x582_979
mmu.miR.1197.3p	0.0452205	A.x528_515
mmu.miR.485.3p	-0.0452166	A.x889_645
mmu.miR.299b.3p	0.0451656	A.x1574_906
mmu.miR.3069.5p	-0.0451568	A.x283_264
mmu.miR.1945	0.0451471	A.x1025_681
mmu.miR.26a.2.3p	0.0451075	A.x682_279
mmu.miR.497a.3p	-0.0450781	A.x736_605
mmu.miR.1901	-0.045046	A.x347_295
mmu.miR.1197.3p	0.0450261	A.x1572_899
mmu.miR.1936	0.045021	A.x889_645
mmu.miR.5101	-0.0449813	A.x524_297
mmu.miR.3544.3p	0.0449602	A.x710_314
mmu.miR.338.5p	0.0449069	A.x878_603
mmu.miR.20a.3p	0.044878	A.x1835_99
mmu.miR.467a.3p	0.0448292	A.x1025_691
mmu.miR.544.3p	0.0447713	A.x715_039
mmu.miR.344g.5p	0.0447659	A.x2127_111
mmu.miR.3073b.3p	0.0447347	A.x1572_899
mmu.miR.297b.5p	0.0447299	A.x551_032
mmu.miR.344d.3.5p	-0.0445331	A.x2155_089
mmu.miR.412.3p	-0.0445268	A.x2137_061
mmu.miR.1971	0.0445226	A.x736_605
mmu.miR.376c.3p	-0.0445051	A.x564_536
mmu.miR.433.3p	-0.0444215	A.x1025_691
mmu.miR.1963	-0.0443449	A.x835_277
mmu.miR.466f.3p	0.0442883	A.x1546_926
mmu.miR.344c.3p	-0.0442238	A.x682_273
mmu.miR.1224.3p	-0.0442203	A.x524_297
mmu.miR.3104.3p	-0.0442195	A.x1546_854
mmu.miR.1938	-0.0442073	A.x1572_899
mmu.miR.344i	0.0441991	A.x886_607
mmu.miR.34b.3p	0.044192	A.x419_253
mmu.miR.452.5p	-0.0441904	A.x682_282
mmu.miR.195b	0.0441715	A.x2127_059
mmu.miR.338.5p	0.0441425	A.x682_283
mmu.miR.3547.3p	0.0441199	A.x889_645
mmu.miR.493.5p	-0.0440917	A.x524_297
mmu.miR.1964.3p	-0.0440424	A.x1835_964
mmu.miR.3098.3p	0.043973	A.x1544_869
mmu.miR.3544.5p	0.0439264	A.x2155_089
mmu.miR.467g	0.0439256	A.x885_543
mmu.miR.145b	-0.0439114	A.x886_605
mmu.miR.509.3p	0.0438643	A.x1835_964
mmu.miR.1893	-0.043833	A.x1544_866
sexM	0.0438154	A.x1835_965
mmu.miR.193b.3p	-0.0437606	A.x2169_071
mmu.miR.193a.5p	0.0437114	A.x283_264
mmu.miR.5136	-0.0436637	A.x1837_98
mmu.miR.134.3p	0.0436523	A.x2127_059
mmu.miR.5107.5p	-0.0435909	A.x345_015
mmu.miR.3073a.3p	-0.0435071	A.x345_015
mmu.miR.337.3p	0.043505	A.x524_297
mmu.miR.133a.5p	0.0434768	A.x345_015
mmu.miR.206.3p	0.0434723	A.x528_515
mmu.miR.344g.3p	-0.0434544	A.x1835_99
mmu.miR.544.5p	0.0434407	A.x419_253
mmu.miR.449c.3p	0.0434183	A.x582_979
mmu.miR.504.3p	0.0433456	A.x1572_899
mmu.miR.3961	-0.0432934	A.x283_264
time_pointTP3_12_month	-0.0432908	A.x291_091
mmu.miR.544.5p	-0.0431999	A.x1253_775
mmu.miR.346.3p	0.0431822	A.x524_297
mmu.miR.1966.3p	-0.0431284	A.x586_199
mmu.miR.200c.5p	-0.0430998	A.x586_199
mmu.miR.3473b	0.0429963	A.x886_625
mmu.miR.547.5p	-0.0429865	A.x736_605
mmu.miR.290a.5p	0.0429747	A.x553_278
mmu.miR.3065.3p	0.04297	A.x2155_092
mmu.miR.1906	0.0429694	A.x485_003
mmu.miR.3091.3p	-0.0429159	A.x1546_854
mmu.miR.467h	-0.0429062	A.x1835_988
mmu.miR.103.1.5p	0.0428604	A.x1835_965
mmu.miR.1949	0.0428482	A.x1572_899
mmu.miR.511.5p	-0.042847	A.x1053_721
mmu.miR.1954	0.0428321	A.x1543_863
mmu.miR.24.2.5p	0.0427963	A.x283_264
mmu.miR.1906	0.0427943	A.x2155_089
mmu.miR.196a.2.3p	-0.0427763	A.x889_645
mmu.miR.365.2.5p	0.0427481	A.x624_963
mmu.miR.362.5p	0.04269	A.x736_605
mmu.miR.103.1.5p	-0.0426807	A.x682_283
mmu.miR.3572.5p	0.0426245	A.x917_669
mmu.miR.496a.3p	0.0426089	A.x682_283
mmu.miR.1947.3p	-0.0425756	A.x582_979
mmu.miR.1247.3p	0.0425428	A.x1835_965
mmu.miR.344f.5p	-0.0425251	A.x1546_854
mmu.miR.3618.5p	-0.0425169	A.x682_283
mmu.miR.466n.5p	0.0424913	A.x1544_832
mmu.miR.3473f	-0.0424635	A.x586_199
mmu.miR.3091.5p	0.0424585	A.x835_277
mmu.miR.466q	0.0424493	A.x1572_862
mmu.miR.295.5p	0.0424347	A.x682_282
mmu.miR.1955.3p	-0.0424275	A.x2137_061
mmu.miR.344d.2.5p	0.0424125	A.x1863_981
mmu.miR.344d.1.5p	-0.0423866	A.x582_187
mmu.miR.3620.3p	-0.0423427	A.x893_622
mmu.miR.3061.3p	-0.0422875	A.x1025_691
mmu.miR.1968.5p	-0.042273	A.x524_297
mmu.miR.136.3p	-0.0422716	A.x885_543
mmu.miR.467c.5p	0.042261	A.x682_282
mmu.miR.302c.3p	0.0421984	A.x2155_089
mmu.miR.5120	-0.042177	A.x917_669
mmu.miR.190b.3p	0.0421036	A.x1572_862
mmu.miR.343	0.0420914	A.x682_282
mmu.miR.3102.5p.2.5p	-0.0420863	A.x1863_981
mmu.miR.504.5p	-0.0420437	A.x1543_863
mmu.miR.3572.3p	-0.0420295	A.x1835_99
mmu.miR.337.5p	-0.0419932	A.x710_314
mmu.miR.190a.5p	0.0419468	A.x916_665
mmu.miR.3073b.5p	0.0419326	A.x1253_775
mmu.miR.1188.5p	-0.0419061	A.x2137_061
mmu.miR.5133	0.041751	A.x1572_862
mmu.miR.212.5p	-0.0417365	A.x419_253
mmu.miR.1940	-0.0417242	A.x835_277
mmu.miR.497a.5p	0.0416469	A.x886_561
mmu.miR.344d.3.5p	-0.0416448	A.x1544_824
mmu.miR.10b.5p	0.0416267	A.x1837_98
mmu.miR.27b.5p	-0.0415949	A.x1544_824
mmu.miR.3105.3p	-0.0415946	A.x582_979
mmu.miR.448.5p	0.0415618	A.x1835_964
mmu.miR.509.3p	-0.0415432	A.x2155_092
mmu.miR.496a.3p	0.041524	A.x917_669
mmu.miR.5099	-0.041523	A.x485_003
mmu.miR.466n.3p	-0.0414928	A.x582_187
mmu.miR.3103.3p	0.0414801	A.x1543_863
mmu.miR.34a.3p	-0.041453	A.x586_199
mmu.miR.216b.5p	0.0414446	A.x710_314
mmu.miR.540.5p	0.0414426	A.x888_617
mmu.miR.1929.5p	0.0414399	A.x283_264
mmu.miR.1898	0.0414054	A.x485_003
mmu.miR.3105.3p	0.041396	A.x1546_854
mmu.miR.1946a	0.0413632	A.x1281_804
mmu.miR.3473a	-0.0413618	A.x1253_775
mmu.miR.1912.3p	0.0413344	A.x582_979
mmu.miR.3470a	0.0412773	A.x2137_061
mmu.miR.3093.3p	0.0412711	A.x886_605
mmu.miR.3106.3p	0.041265	A.x291_091
mmu.miR.291a.3p	0.0412627	A.x1835_99
mmu.miR.1298.5p	-0.0412453	A.x1544_869
mmu.miR.467c.5p	-0.0412189	A.x1281_804
mmu.miR.3475.5p	0.0412074	A.x291_091
mmu.miR.290a.5p	0.0411745	A.x682_283
mmu.miR.1197.3p	0.0411541	A.x1253_777
mmu.miR.467b.5p	-0.0410202	A.x682_282
mmu.miR.1900	0.040957	A.x835_277
mmu.miR.383.3p	-0.040953	A.x524_297
mmu.miR.193a.3p	0.0409383	A.x1253_775
mmu.miR.299a.5p	-0.0409125	A.x537_194
mmu.miR.488.5p	-0.0409018	A.x2155_089
mmu.miR.467e.3p	-0.0408797	A.x917_669
mmu.miR.3106.3p	0.0408716	A.x682_282
mmu.miR.5103	0.040793	A.x664_292
mmu.miR.450a.2.3p	-0.0407869	A.x1544_91
mmu.miR.3962	0.0407741	A.x1837_98
mmu.miR.1898	-0.0406627	A.x1545_871
mmu.miR.34c.3p	-0.0406626	A.x1544_866
mmu.miR.127.3p	0.0406065	A.x1835_931
mmu.miR.544.5p	-0.0405625	A.x1025_691
mmu.miR.2183	-0.0405179	A.x838_56
mmu.miR.3076.3p	0.0405038	A.x320_996
mmu.miR.466j	0.0404926	A.x884_537
mmu.miR.1843b.3p	-0.0403716	A.x2155_089
mmu.miR.3059.5p	-0.0403683	A.x291_091
mmu.miR.204.3p	0.0402824	A.x1572_862
mmu.miR.1194	0.0402714	A.x1835_99
mmu.miR.1231.5p	0.0402435	A.x1835_917
mmu.miR.292a.5p	-0.0401331	A.x710_314
mmu.miR.193b.3p	0.0400797	A.x918_679
mmu.miR.5132.5p	0.0400524	A.x682_283
mmu.miR.1933.3p	0.04003	A.x710_314
mmu.miR.147.3p	-0.0399851	A.x1835_99
mmu.miR.1188.3p	0.0399768	A.x2127_059
mmu.miR.367.3p	0.0399259	A.x485_003
mmu.miR.199b.5p	0.039819	A.x1835_99
mmu.miR.344f.5p	0.0398041	A.x2169_069
mmu.let.7e.3p	0.0397727	A.x1835_99
mmu.miR.1943.3p	-0.0397138	A.x1053_721
mmu.miR.219c.5p	0.0396935	A.x1546_854
mmu.miR.188.5p	0.039692	A.x2137_061
mmu.miR.26b.3p	0.0396741	A.x283_264
mmu.miR.466n.5p	0.0396312	A.x2155_089
mmu.miR.381.5p	0.0396127	A.x917_669
mmu.miR.219b.3p	-0.0395995	A.x1835_988
mmu.miR.3109.3p	0.0395474	A.x2155_092
mmu.miR.5107.3p	-0.0395461	A.x485_003
mmu.miR.1190	-0.0395449	A.x2169_069
mmu.miR.377.5p	0.0395054	A.x1053_711
mmu.miR.1905	-0.0394665	A.x283_264
mmu.miR.490.5p	-0.0393807	A.x916_672
mmu.miR.1251.5p	-0.0393725	A.x1572_944
mmu.miR.551b.5p	-0.0393268	A.x493_165
mmu.miR.468.3p	0.0393113	A.x2155_089
mmu.miR.193a.3p	0.0392072	A.x649_009
mmu.let.7f.2.3p	-0.0391442	A.x524_297
mmu.miR.5103	-0.039101	A.x1835_931
mmu.miR.3473c	-0.0390907	A.x857_518
mmu.miR.106a.3p	0.0390786	A.x1546_854
mmu.miR.201.3p	0.0390328	A.x2169_069
mmu.miR.127.5p	0.0390184	A.x528_515
mmu.miR.302d.3p	-0.0390029	A.x1253_775
mmu.miR.1966.5p	0.0389823	A.x736_605
mmu.miR.1188.5p	-0.038982	A.x485_003
mmu.miR.3082.3p	-0.0389673	A.x886_605
mmu.miR.293.3p	-0.0389493	A.x1837_98
mmu.miR.468.5p	-0.0389124	A.x715_575
mmu.miR.3057.3p	0.0389108	A.x1835_988
mmu.miR.1b.5p	-0.0388955	A.x283_264
mmu.miR.137.3p	-0.0388791	A.x1544_824
mmu.miR.466n.5p	-0.0387938	A.x1546_854
mmu.miR.5133	0.0387235	A.x1544_866
mmu.miR.3535	0.0387083	A.x582_187
mmu.miR.290b.5p	-0.038676	A.x2169_071
mmu.miR.203.5p	-0.0384753	A.x624_963
mmu.miR.467e.3p	-0.0384719	A.x1863_981
mmu.miR.483.5p	0.0384405	A.x419_253
mmu.miR.329.3p	-0.0384056	A.x2127_059
mmu.miR.3087.3p	-0.0383764	A.x682_283
mmu.miR.195a.3p	-0.0383372	A.x2169_069
mmu.miR.335.3p	-0.0383222	A.x1572_862
mmu.miR.384.3p	-0.0382642	A.x2137_08
mmu.miR.344d.3p	0.0380898	A.x1835_988
mmu.miR.344i	-0.0380848	A.x485_003
mmu.miR.1962	0.0380407	A.x291_091
mmu.miR.467c.5p	0.0380096	A.x682_283
mmu.miR.381.5p	-0.0379512	A.x291_091
mmu.miR.3086.3p	0.0379153	A.x1544_866
mmu.miR.290b.5p	0.037911	A.x2169_069
mmu.miR.3084.3p	0.0378902	A.x885_543
mmu.miR.2139	-0.03789	A.x835_277
sexM	0.0378799	A.x1053_711
mmu.miR.466c.5p	-0.0378457	A.x835_277
mmu.miR.412.3p	0.0378426	A.x1253_777
mmu.miR.124.3p	0.0378374	A.x291_09
mmu.miR.3960	-0.0378116	A.x682_282
irrY	0.0377978	A.x783_582
mmu.miR.344b.3p	-0.0377775	A.x1255_789
mmu.miR.1231.5p	0.0377167	A.x619_285
mmu.miR.450b.3p	-0.0376916	A.x1544_866
mmu.miR.5104	0.0376242	A.x682_282
mmu.miR.377.3p	-0.0375949	A.x345_015
mmu.miR.224.3p	0.0375822	A.x1544_869
mmu.miR.28b	-0.0375816	A.x493_165
mmu.miR.204.5p	0.0375813	A.x582_979
mmu.miR.3105.5p	-0.0375372	A.x682_283
mmu.miR.193a.5p	-0.0375175	A.x2155_089
mmu.miR.3070.3p	-0.0374849	A.x886_607
mmu.miR.335.3p	-0.0374677	A.x710_314
mmu.miR.216a.5p	0.0373645	A.x553_278
mmu.miR.3098.3p	-0.0373354	A.x1837_98
mmu.miR.10b.3p	0.0373167	A.x1837_98
mmu.miR.376b.5p	0.037303	A.x586_199
mmu.miR.540.5p	0.0372944	A.x682_283
mmu.miR.188.5p	0.0372901	A.x528_515
mmu.miR.1198.3p	0.0372888	A.x885_543
mmu.miR.19a.5p	0.0372727	A.x1544_869
mmu.miR.467a.5p	-0.0372677	A.x347_295
mmu.miR.1946b	0.0372611	A.x582_979
mmu.miR.496b	0.0372335	A.x2155_089
mmu.miR.187.5p	-0.037219	A.x1544_87
mmu.miR.1930.5p	-0.037204	A.x1837_98
mmu.miR.367.5p	0.0371944	A.x1253_775
mmu.miR.5124b	0.0371734	A.x649_009
mmu.miR.291b.3p	-0.0371542	A.x1253_777
mmu.miR.3109.3p	0.0371059	A.x291_091
mmu.miR.3080.5p	-0.0369227	A.x305_023
mmu.miR.5103	-0.0369226	A.x528_515
mmu.miR.130c	0.036893	A.x305_023
mmu.miR.5135	0.0368192	A.x682_282
mmu.miR.3473f	-0.0367002	A.x979_326
mmu.miR.3093.5p	-0.0366872	A.x1255_789
mmu.miR.3092.3p	-0.0366743	A.x1253_775
mmu.miR.5124b	0.0366695	A.x1572_899
mmu.miR.181a.5p	0.0366596	A.x537_195
mmu.miR.1900	0.0366383	A.x682_282
mmu.miR.1912.5p	-0.0366358	A.x1835_965
mmu.miR.344b.3p	0.0366092	A.x485_003
mmu.miR.3073b.3p	-0.0366011	A.x1835_99
mmu.miR.511.3p	-0.036596	A.x1281_804
mmu.miR.468.3p	-0.036589	A.x1253_775
mmu.miR.3473b	0.0365889	A.x835_277
mmu.miR.1188.3p	0.0365552	A.x682_283
mmu.miR.1934.3p	0.0365132	A.x682_283
mmu.miR.3086.3p	-0.036488	A.x2127_059
mmu.miR.3083.3p	-0.0364872	A.x886_607
mmu.miR.292b.5p	-0.0364801	A.x524_297
mmu.miR.295.5p	0.0364137	A.x710_325
mmu.miR.367.3p	0.0363848	A.x797_042
mmu.miR.468.5p	0.0362998	A.x736_605
mmu.miR.376c.5p	0.0362545	A.x1863_981
mmu.miR.3070.3p	-0.0362255	A.x710_314
mmu.miR.421.5p	0.0361756	A.x1253_775
mmu.miR.341.5p	0.036158	A.x1863_981
mmu.miR.3100.3p	-0.0361502	A.x1544_869
mmu.miR.5121	-0.0361203	A.x2169_069
mmu.miR.3065.3p	-0.0361185	A.x997_328
mmu.let.7f.2.3p	-0.0361158	A.x2127_059
mmu.miR.466c.5p	0.0360624	A.x1572_899
mmu.miR.466d.5p	0.0360353	A.x581_177
mmu.miR.375.5p	-0.0360007	A.x1572_899
mmu.miR.1298.5p	-0.0359992	A.x710_314
mmu.miR.467c.5p	0.0359874	A.x1053_711
mmu.miR.133b.5p	-0.0359859	A.x345_015
mmu.miR.449a.3p	-0.035975	A.x290_086
mmu.miR.301b.3p	0.0359637	A.x582_979
mmu.miR.20b.3p	-0.03586	A.x305_023
mmu.miR.135b.3p	0.0358076	A.x2155_092
mmu.miR.293.3p	-0.0357889	A.x1835_931
mmu.miR.135a.5p	-0.0357775	A.x345_015
mmu.miR.190a.5p	-0.0357601	A.x736_605
mmu.miR.467d.5p	0.0357569	A.x582_979
mmu.miR.3077.5p	0.0357072	A.x1835_965
mmu.miR.1953	0.0356821	A.x528_515
mmu.miR.1193.3p	0.035623	A.x582_187
mmu.miR.299b.3p	0.0355785	A.x917_669
mmu.miR.196a.1.3p	-0.0355328	A.x1053_711
mmu.miR.337.5p	-0.0354762	A.x2169_069
mmu.miR.499.5p	0.0354686	A.x886_553
mmu.miR.1188.5p	-0.0354389	A.x1053_711
mmu.miR.299a.5p	-0.0354021	A.x682_282
mmu.miR.181b.1.3p	0.0353429	A.x2155_092
mmu.miR.487b.5p	-0.0353334	A.x886_605
mmu.miR.3097.5p	0.0353188	A.x2155_092
mmu.miR.1195	-0.0352887	A.x1544_87
mmu.miR.465a.3p.mmu.miR.465b.3p.mmu.miR.465c.3p	-0.0352883	A.x2137_08
mmu.miR.302b.5p	-0.0351408	A.x1835_931
mmu.miR.344b.3p	0.0351405	A.x850_572
mmu.miR.1843b.3p	0.0351397	A.x1572_899
mmu.miR.370.5p	0.0351316	A.x1863_981
mmu.miR.1930.3p	0.0351178	A.x524_297
mmu.miR.544.3p	-0.0350662	A.x1543_863
mmu.miR.3473b	-0.0349864	A.x623_194
mmu.miR.1953	-0.0349782	A.x1835_931
mmu.miR.1946a	-0.0349688	A.x886_607
mmu.miR.429.5p	-0.034958	A.x886_607
mmu.miR.411.3p	0.0349557	A.x736_605
mmu.miR.3106.3p	0.0348788	A.x1544_87
mmu.miR.1197.3p	0.0348702	A.x1544_849
mmu.miR.1943.3p	0.0347391	A.x649_009
mmu.miR.362.5p	0.0346294	A.x2137_061
mmu.miR.290a.5p	0.034578	A.x272_077
mmu.miR.19b.1.5p	-0.0345707	A.x524_297
mmu.miR.1905	0.034559	A.x1546_926
mmu.miR.3961	-0.034556	A.x1053_711
mmu.miR.3081.3p	0.034514	A.x1546_854
mmu.miR.216c.3p	0.0344948	A.x1835_931
mmu.miR.344.5p	-0.0344583	A.x886_605
mmu.miR.203.5p	0.0343953	A.x419_253
mmu.miR.301b.5p	0.034393	A.x1863_981
mmu.miR.3112.3p	0.0343503	A.x1837_98
mmu.miR.3544.5p	0.0343432	A.x1544_824
mmu.miR.187.5p	0.0343322	A.x524_297
irrY	0.0342845	A.x524_297
mmu.miR.295.3p	-0.0342527	A.x1835_99
mmu.miR.205.5p	-0.0342276	A.x582_979
mmu.miR.467c.5p	0.034202	A.x1837_98
mmu.miR.1966.3p	0.0341651	A.x291_091
mmu.miR.1946a	-0.0341044	A.x347_295
mmu.miR.1251.5p	-0.0340896	A.x918_679
mmu.miR.3110.5p	0.0340823	A.x2127_059
mmu.miR.344g.5p	0.0340821	A.x893_622
mmu.miR.1964.5p	0.0340754	A.x1544_866
mmu.miR.3473c	0.0340536	A.x2155_092
mmu.miR.3620.3p	0.033899	A.x537_194
mmu.miR.1927	0.0338921	A.x682_283
mmu.miR.153.3p	0.0338707	A.x419_253
mmu.miR.329.3p	0.033852	A.x1835_931
mmu.miR.216a.5p	-0.0338437	A.x537_194
mmu.miR.337.3p	0.0338242	A.x1835_917
[truncated: 1,620 more rows]
