# Supplementary material for: Associations between lipids in selected brain regions, plasma miRNA, and behavioral and cognitive measures following 28Si ion irradiation
Source: Sci Rep. 2021 Jul 21;11:14899. doi: 10.1038/s41598-021-93869-3 (PMC8295277; doi:10.1038/s41598-021-93869-3)
Supplement: Supplementary file 8 — Supplementary Information 8. [file 41598_2021_93869_MOESM8_ESM.xlsx]

## Sheet: Info
Each sheet represents a pathway/disease analysis from MIEAA for a set of analyses
Each set of analysis is sparse canonical correlation analysis of miRNA with either:
	cog = cognitive measures
	beh = behavioral measures
	lipid = lipidomics
miRNAs found in each pathway are separated into separate columns, miRNA#

## Sheet: mirna_cog_tp1_irr_f1
Category	Subcategory	Enrichment	P-value	P-adjusted	Q-value	Expected	Observed	miRNA1	miRNA2	miRNA3	miRNA4	miRNA5	miRNA6	miRNA7	miRNA8	miRNA9	miRNA10	miRNA11	miRNA12	miRNA13	miRNA14	miRNA15	miRNA16	miRNA17	miRNA18	miRNA19	miRNA20	miRNA21	miRNA22	miRNA23	miRNA24	miRNA25	miRNA26	miRNA27	miRNA28	miRNA29	miRNA30	miRNA31	miRNA32	miRNA33	miRNA34	miRNA35	miRNA36	miRNA37	miRNA38	miRNA39	miRNA40	miRNA41	miRNA42
Diseases (MNDR)	Peripheral Nerve Injuries	over-represented	1.95e-05	0.0019332	0.0019332	58.7869	82	mmu-let-7a-5p	mmu-let-7d-5p	mmu-let-7f-5p	mmu-let-7i-5p	mmu-miR-100-5p	mmu-miR-103-3p	mmu-miR-107-3p	mmu-miR-1195	mmu-miR-134-5p	mmu-miR-138-5p	mmu-miR-140-3p	mmu-miR-140-5p	mmu-miR-142a-3p	mmu-miR-143-3p	mmu-miR-145a-5p	mmu-miR-146b-5p	mmu-miR-151-5p	mmu-miR-15a-5p	mmu-miR-16-5p	mmu-miR-17-5p	mmu-miR-181a-5p	mmu-miR-181b-5p	mmu-miR-182-5p	mmu-miR-183-5p	mmu-miR-186-5p	mmu-miR-187-3p	mmu-miR-188-5p	mmu-miR-18a-5p	mmu-miR-193b-3p	mmu-miR-212-3p	mmu-miR-214-3p	mmu-miR-21a-5p	mmu-miR-22-3p	mmu-miR-221-3p	mmu-miR-222-3p	mmu-miR-223-3p	mmu-miR-23b-3p	mmu-miR-25-3p	mmu-miR-296-5p	mmu-miR-30a-3p	mmu-miR-30a-5p	mmu-miR-30e-5p
Diseases (MNDR)	medulloblastoma	over-represented	1.11e-05	0.0019332	0.0019332	66.0398	91	mmu-let-7a-5p	mmu-let-7d-5p	mmu-let-7f-5p	mmu-let-7g-5p	mmu-let-7i-5p	mmu-miR-101a-3p	mmu-miR-101b-3p	mmu-miR-103-3p	mmu-miR-106a-5p	mmu-miR-106b-5p	mmu-miR-107-3p	mmu-miR-10b-5p	mmu-miR-1198-5p	mmu-miR-1224-5p	mmu-miR-125a-3p	mmu-miR-129-5p	mmu-miR-130b-3p	mmu-miR-134-5p	mmu-miR-138-5p	mmu-miR-140-5p	mmu-miR-143-3p	mmu-miR-144-3p	mmu-miR-145a-5p	mmu-miR-146b-5p	mmu-miR-148b-3p	mmu-miR-151-5p	mmu-miR-153-3p	mmu-miR-155-5p	mmu-miR-15b-5p	mmu-miR-17-5p	mmu-miR-181a-5p	mmu-miR-182-5p	mmu-miR-183-5p	mmu-miR-185-5p	mmu-miR-1898	mmu-miR-18a-5p	mmu-miR-18b-5p	mmu-miR-1902	mmu-miR-196b-5p	mmu-miR-19a-3p	mmu-miR-19b-3p	mmu-miR-20a-3p
Diseases (MNDR)	Encephalomyelitis, Autoimmune, Experimental	over-represented	5.7e-05	0.0022582	0.0022582	42.7541	62	mmu-let-7a-5p	mmu-let-7d-5p	mmu-let-7f-5p	mmu-let-7g-5p	mmu-let-7i-5p	mmu-miR-101a-3p	mmu-miR-101b-3p	mmu-miR-103-3p	mmu-miR-106a-5p	mmu-miR-106b-5p	mmu-miR-107-3p	mmu-miR-134-5p	mmu-miR-140-5p	mmu-miR-142a-3p	mmu-miR-144-3p	mmu-miR-145a-5p	mmu-miR-146b-5p	mmu-miR-155-5p	mmu-miR-15a-5p	mmu-miR-15b-5p	mmu-miR-16-5p	mmu-miR-17-5p	mmu-miR-181a-5p	mmu-miR-18a-5p	mmu-miR-18b-5p	mmu-miR-193b-3p	mmu-miR-194-5p	mmu-miR-195a-5p	mmu-miR-19a-3p	mmu-miR-19b-3p	mmu-miR-203-3p	mmu-miR-20a-5p	mmu-miR-20b-5p	mmu-miR-212-3p	mmu-miR-21a-5p	mmu-miR-22-3p	mmu-miR-221-3p	mmu-miR-222-3p	mmu-miR-23b-3p	mmu-miR-25-3p	mmu-miR-301a-3p	mmu-miR-30a-5p
Diseases (MNDR)	acute disseminated encephalomyelitis	over-represented	5.7e-05	0.0022582	0.0022582	42.7541	62	mmu-let-7a-5p	mmu-let-7d-5p	mmu-let-7f-5p	mmu-let-7g-5p	mmu-let-7i-5p	mmu-miR-101a-3p	mmu-miR-101b-3p	mmu-miR-103-3p	mmu-miR-106a-5p	mmu-miR-106b-5p	mmu-miR-107-3p	mmu-miR-134-5p	mmu-miR-140-5p	mmu-miR-142a-3p	mmu-miR-144-3p	mmu-miR-145a-5p	mmu-miR-146b-5p	mmu-miR-155-5p	mmu-miR-15a-5p	mmu-miR-15b-5p	mmu-miR-16-5p	mmu-miR-17-5p	mmu-miR-181a-5p	mmu-miR-18a-5p	mmu-miR-18b-5p	mmu-miR-193b-3p	mmu-miR-194-5p	mmu-miR-195a-5p	mmu-miR-19a-3p	mmu-miR-19b-3p	mmu-miR-203-3p	mmu-miR-20a-5p	mmu-miR-20b-5p	mmu-miR-212-3p	mmu-miR-21a-5p	mmu-miR-22-3p	mmu-miR-221-3p	mmu-miR-222-3p	mmu-miR-23b-3p	mmu-miR-25-3p	mmu-miR-301a-3p	mmu-miR-30a-5p
Diseases (MNDR)	encephalomyelitis	over-represented	5.7e-05	0.0022582	0.0022582	42.7541	62	mmu-let-7a-5p	mmu-let-7d-5p	mmu-let-7f-5p	mmu-let-7g-5p	mmu-let-7i-5p	mmu-miR-101a-3p	mmu-miR-101b-3p	mmu-miR-103-3p	mmu-miR-106a-5p	mmu-miR-106b-5p	mmu-miR-107-3p	mmu-miR-134-5p	mmu-miR-140-5p	mmu-miR-142a-3p	mmu-miR-144-3p	mmu-miR-145a-5p	mmu-miR-146b-5p	mmu-miR-155-5p	mmu-miR-15a-5p	mmu-miR-15b-5p	mmu-miR-16-5p	mmu-miR-17-5p	mmu-miR-181a-5p	mmu-miR-18a-5p	mmu-miR-18b-5p	mmu-miR-193b-3p	mmu-miR-194-5p	mmu-miR-195a-5p	mmu-miR-19a-3p	mmu-miR-19b-3p	mmu-miR-203-3p	mmu-miR-20a-5p	mmu-miR-20b-5p	mmu-miR-212-3p	mmu-miR-21a-5p	mmu-miR-22-3p	mmu-miR-221-3p	mmu-miR-222-3p	mmu-miR-23b-3p	mmu-miR-25-3p	mmu-miR-301a-3p	mmu-miR-30a-5p
Diseases (MNDR)	Multiple Sclerosis, Chronic Progressive	over-represented	8.98e-05	0.0026335	0.0026335	42.3724	61	mmu-let-7a-5p	mmu-let-7d-5p	mmu-let-7f-5p	mmu-let-7g-5p	mmu-let-7i-5p	mmu-miR-101a-3p	mmu-miR-101b-3p	mmu-miR-106a-5p	mmu-miR-106b-5p	mmu-miR-107-3p	mmu-miR-134-5p	mmu-miR-140-5p	mmu-miR-142a-3p	mmu-miR-144-3p	mmu-miR-145a-5p	mmu-miR-146b-5p	mmu-miR-155-5p	mmu-miR-15a-5p	mmu-miR-15b-5p	mmu-miR-16-5p	mmu-miR-17-5p	mmu-miR-181a-5p	mmu-miR-18a-5p	mmu-miR-18b-5p	mmu-miR-193b-3p	mmu-miR-194-5p	mmu-miR-195a-5p	mmu-miR-19a-3p	mmu-miR-19b-3p	mmu-miR-203-3p	mmu-miR-20a-5p	mmu-miR-20b-5p	mmu-miR-212-3p	mmu-miR-21a-5p	mmu-miR-22-3p	mmu-miR-221-3p	mmu-miR-222-3p	mmu-miR-23b-3p	mmu-miR-25-3p	mmu-miR-301a-3p	mmu-miR-30a-5p	mmu-miR-30e-5p
Diseases (MNDR)	relapsing-remitting multiple sclerosis	over-represented	9.31e-05	0.0026335	0.0026335	55.3513	76	mmu-let-7a-5p	mmu-let-7d-5p	mmu-let-7f-5p	mmu-let-7g-5p	mmu-let-7i-5p	mmu-miR-101a-3p	mmu-miR-101b-3p	mmu-miR-103-3p	mmu-miR-106a-5p	mmu-miR-106b-5p	mmu-miR-107-3p	mmu-miR-130b-3p	mmu-miR-134-5p	mmu-miR-140-5p	mmu-miR-142a-3p	mmu-miR-144-3p	mmu-miR-145a-5p	mmu-miR-146b-5p	mmu-miR-155-3p	mmu-miR-155-5p	mmu-miR-15a-5p	mmu-miR-15b-5p	mmu-miR-16-5p	mmu-miR-17-5p	mmu-miR-181a-5p	mmu-miR-181b-5p	mmu-miR-182-5p	mmu-miR-186-5p	mmu-miR-18a-5p	mmu-miR-18b-5p	mmu-miR-193b-3p	mmu-miR-194-5p	mmu-miR-195a-5p	mmu-miR-19a-3p	mmu-miR-19b-3p	mmu-miR-203-3p	mmu-miR-20a-5p	mmu-miR-20b-5p	mmu-miR-212-3p	mmu-miR-21a-5p	mmu-miR-22-3p	mmu-miR-221-3p
Diseases (MNDR)	Heart Failure	over-represented	0.000141	0.0034968	0.0034968	7.63466	16	mmu-miR-106a-5p	mmu-miR-106b-5p	mmu-miR-17-5p	mmu-miR-18a-5p	mmu-miR-18b-5p	mmu-miR-19a-3p	mmu-miR-20a-5p	mmu-miR-20b-5p	mmu-miR-212-3p	mmu-miR-21a-5p	mmu-miR-221-3p	mmu-miR-222-3p	mmu-miR-25-3p	mmu-miR-92a-1-5p	mmu-miR-92a-3p	mmu-miR-93-5p
Diseases (MNDR)	Rett syndrome	over-represented	0.000326	0.0071693	0.0071693	160.328	185	mmu-let-7a-5p	mmu-let-7d-5p	mmu-let-7f-5p	mmu-let-7g-5p	mmu-let-7i-5p	mmu-miR-100-5p	mmu-miR-101a-3p	mmu-miR-101a-5p	mmu-miR-101b-3p	mmu-miR-101c	mmu-miR-103-3p	mmu-miR-106a-5p	mmu-miR-106b-3p	mmu-miR-106b-5p	mmu-miR-107-3p	mmu-miR-10a-5p	mmu-miR-10b-5p	mmu-miR-1198-5p	mmu-miR-1264-5p	mmu-miR-129-1-3p	mmu-miR-130b-3p	mmu-miR-130b-5p	mmu-miR-132-5p	mmu-miR-134-5p	mmu-miR-138-2-3p	mmu-miR-138-5p	mmu-miR-139-3p	mmu-miR-140-3p	mmu-miR-140-5p	mmu-miR-142a-3p	mmu-miR-143-3p	mmu-miR-144-3p	mmu-miR-145a-5p	mmu-miR-146b-5p	mmu-miR-148b-3p	mmu-miR-148b-5p	mmu-miR-151-5p	mmu-miR-153-3p	mmu-miR-155-5p	mmu-miR-15a-3p	mmu-miR-15a-5p	mmu-miR-15b-5p
Diseases (MNDR)	Alzheimers disease	over-represented	0.0012503	0.0190438	0.0190438	63.3677	81	mmu-let-7a-5p	mmu-let-7d-5p	mmu-let-7g-5p	mmu-let-7i-5p	mmu-miR-100-5p	mmu-miR-101a-3p	mmu-miR-101b-3p	mmu-miR-103-3p	mmu-miR-106b-5p	mmu-miR-107-3p	mmu-miR-10b-5p	mmu-miR-129-1-3p	mmu-miR-132-5p	mmu-miR-134-5p	mmu-miR-138-5p	mmu-miR-143-3p	mmu-miR-144-3p	mmu-miR-146b-5p	mmu-miR-147-3p	mmu-miR-153-3p	mmu-miR-155-5p	mmu-miR-15a-3p	mmu-miR-15a-5p	mmu-miR-15b-3p	mmu-miR-15b-5p	mmu-miR-16-5p	mmu-miR-181a-5p	mmu-miR-181b-5p	mmu-miR-181c-3p	mmu-miR-181d-3p	mmu-miR-182-5p	mmu-miR-183-5p	mmu-miR-185-5p	mmu-miR-186-5p	mmu-miR-187-3p	mmu-miR-188-5p	mmu-miR-193b-3p	mmu-miR-194-5p	mmu-miR-195a-5p	mmu-miR-1983	mmu-miR-20a-5p	mmu-miR-20b-5p
Diseases (MNDR)	Arrhythmias, Cardiac	over-represented	0.0010854	0.0190438	0.0190438	5.726	12	mmu-miR-106a-5p	mmu-miR-106b-5p	mmu-miR-17-5p	mmu-miR-18a-5p	mmu-miR-18b-5p	mmu-miR-19a-3p	mmu-miR-20a-5p	mmu-miR-20b-5p	mmu-miR-25-3p	mmu-miR-92a-1-5p	mmu-miR-92a-3p	mmu-miR-93-5p
Diseases (MNDR)	Epilepsia Partialis Continua	over-represented	0.0011544	0.0190438	0.0190438	68.7119	87	mmu-let-7a-5p	mmu-let-7b-3p	mmu-let-7d-3p	mmu-let-7f-1-3p	mmu-miR-101a-3p	mmu-miR-101a-5p	mmu-miR-101b-3p	mmu-miR-101c	mmu-miR-103-3p	mmu-miR-107-3p	mmu-miR-10b-5p	mmu-miR-1224-5p	mmu-miR-129-5p	mmu-miR-134-5p	mmu-miR-140-3p	mmu-miR-142a-3p	mmu-miR-145a-5p	mmu-miR-146b-5p	mmu-miR-148b-3p	mmu-miR-153-3p	mmu-miR-17-5p	mmu-miR-181a-5p	mmu-miR-181b-5p	mmu-miR-186-5p	mmu-miR-187-3p	mmu-miR-1892	mmu-miR-1895	mmu-miR-1897-5p	mmu-miR-194-5p	mmu-miR-1947-5p	mmu-miR-1983	mmu-miR-19a-3p	mmu-miR-203-3p	mmu-miR-20b-5p	mmu-miR-212-3p	mmu-miR-2137	mmu-miR-21a-5p	mmu-miR-22-3p	mmu-miR-221-3p	mmu-miR-222-3p	mmu-miR-223-3p	mmu-miR-224-5p
Diseases (MNDR)	cardiomyopathy	over-represented	0.0010854	0.0190438	0.0190438	5.726	12	mmu-miR-106a-5p	mmu-miR-106b-5p	mmu-miR-17-5p	mmu-miR-18a-5p	mmu-miR-18b-5p	mmu-miR-19a-3p	mmu-miR-20a-5p	mmu-miR-20b-5p	mmu-miR-25-3p	mmu-miR-92a-1-5p	mmu-miR-92a-3p	mmu-miR-93-5p
Diseases (MNDR)	Hypoxia-Ischemia, Brain	over-represented	0.0022162	0.0292541	0.0292541	13.3607	22	mmu-miR-138-5p	mmu-miR-16-5p	mmu-miR-181b-5p	mmu-miR-182-5p	mmu-miR-186-5p	mmu-miR-1961	mmu-miR-21a-5p	mmu-miR-292a-3p	mmu-miR-32-5p	mmu-miR-325-3p	mmu-miR-328-3p	mmu-miR-330-5p	mmu-miR-338-3p	mmu-miR-339-5p	mmu-miR-34b-5p	mmu-miR-376a-3p	mmu-miR-384-3p	mmu-miR-429-3p	mmu-miR-455-3p	mmu-miR-668-3p	mmu-miR-872-5p	mmu-miR-877-5p
Diseases (MNDR)	Meningitis, Escherichia coli	over-represented	0.0021118	0.0292541	0.0292541	9.54333	17	mmu-miR-106a-5p	mmu-miR-106b-3p	mmu-miR-142a-3p	mmu-miR-155-5p	mmu-miR-15b-5p	mmu-miR-17-5p	mmu-miR-18a-5p	mmu-miR-19a-3p	mmu-miR-19b-3p	mmu-miR-203-3p	mmu-miR-20a-5p	mmu-miR-214-3p	mmu-miR-21a-5p	mmu-miR-223-3p	mmu-miR-451a	mmu-miR-486b-5p	mmu-miR-93-5p
Diseases (MNDR)	Hearing Loss, Bilateral	over-represented	0.0030981	0.038339	0.038339	37.0281	50	mmu-let-7i-5p	mmu-miR-101a-5p	mmu-miR-10b-3p	mmu-miR-129-5p	mmu-miR-130b-3p	mmu-miR-132-5p	mmu-miR-138-5p	mmu-miR-146b-5p	mmu-miR-147-3p	mmu-miR-148b-5p	mmu-miR-155-3p	mmu-miR-15a-3p	mmu-miR-181b-1-3p	mmu-miR-185-5p	mmu-miR-186-3p	mmu-miR-187-3p	mmu-miR-190b-5p	mmu-miR-193a-3p	mmu-miR-193a-5p	mmu-miR-1948-5p	mmu-miR-195a-5p	mmu-miR-1960	mmu-miR-205-5p	mmu-miR-210-5p	mmu-miR-212-3p	mmu-miR-222-5p	mmu-miR-224-5p	mmu-miR-25-3p	mmu-miR-25-5p	mmu-miR-29b-1-5p	mmu-miR-301a-5p	mmu-miR-3057-5p	mmu-miR-3068-5p	mmu-miR-320-3p	mmu-miR-328-3p	mmu-miR-335-3p	mmu-miR-335-5p	mmu-miR-34a-5p	mmu-miR-34b-5p	mmu-miR-365-2-5p	mmu-miR-3963	mmu-miR-425-3p
Pathways (KEGG)	Adipocytokine signaling pathway	over-represented	0.000126	0.040176	0.040176	57.661	78	mmu-miR-101a-3p	mmu-miR-101b-3p	mmu-miR-106a-5p	mmu-miR-106b-5p	mmu-miR-10a-5p	mmu-miR-10b-5p	mmu-miR-1195	mmu-miR-129-5p	mmu-miR-143-3p	mmu-miR-144-3p	mmu-miR-145a-5p	mmu-miR-146b-5p	mmu-miR-155-5p	mmu-miR-15a-5p	mmu-miR-17-5p	mmu-miR-181a-5p	mmu-miR-182-5p	mmu-miR-185-5p	mmu-miR-188-5p	mmu-miR-1941-5p	mmu-miR-1955-3p	mmu-miR-19a-3p	mmu-miR-19b-3p	mmu-miR-203-3p	mmu-miR-20a-5p	mmu-miR-214-3p	mmu-miR-22-3p	mmu-miR-223-3p	mmu-miR-224-5p	mmu-miR-296-3p	mmu-miR-29b-1-5p	mmu-miR-3057-3p	mmu-miR-3065-5p	mmu-miR-3068-5p	mmu-miR-3077-3p	mmu-miR-3089-5p	mmu-miR-3095-3p	mmu-miR-30e-5p	mmu-miR-3106-5p	mmu-miR-327	mmu-miR-329-3p	mmu-miR-335-3p
Diseases (MNDR)	Liver Neoplasms	over-represented	0.0039895	0.0464657	0.0464657	9.92506	17	mmu-let-7a-5p	mmu-let-7b-3p	mmu-let-7d-3p	mmu-let-7d-5p	mmu-let-7e-3p	mmu-let-7f-1-3p	mmu-let-7f-2-3p	mmu-let-7f-5p	mmu-let-7g-5p	mmu-let-7i-3p	mmu-let-7i-5p	mmu-let-7j	mmu-let-7k	mmu-miR-21a-5p	mmu-miR-221-3p	mmu-miR-34a-5p	mmu-miR-98-5p
[truncated: 143 more columns]

## Sheet: mirna_cog_tp1_sham_f1
Category	Subcategory	Enrichment	P-value	P-adjusted	Q-value	Expected	Observed	miRNA1	miRNA2	miRNA3	miRNA4	miRNA5	miRNA6	miRNA7	miRNA8	miRNA9	miRNA10	miRNA11	miRNA12	miRNA13	miRNA14	miRNA15	miRNA16	miRNA17	miRNA18	miRNA19	miRNA20	miRNA21	miRNA22	miRNA23	miRNA24	miRNA25	miRNA26	miRNA27	miRNA28	miRNA29	miRNA30	miRNA31	miRNA32	miRNA33	miRNA34	miRNA35	miRNA36	miRNA37	miRNA38	miRNA39	miRNA40	miRNA41	miRNA42
Diseases (MNDR)	medulloblastoma	over-represented	6.08e-05	0.0058996	0.0058996	72.1171	95	mmu-let-7d-5p	mmu-let-7f-5p	mmu-let-7i-5p	mmu-miR-101b-3p	mmu-miR-106a-5p	mmu-miR-106b-5p	mmu-miR-10b-5p	mmu-miR-1198-5p	mmu-miR-1224-5p	mmu-miR-124-3p	mmu-miR-128-3p	mmu-miR-129-5p	mmu-miR-130b-3p	mmu-miR-132-3p	mmu-miR-133a-3p	mmu-miR-133b-3p	mmu-miR-139-5p	mmu-miR-144-3p	mmu-miR-146b-5p	mmu-miR-148b-3p	mmu-miR-149-5p	mmu-miR-151-3p	mmu-miR-151-5p	mmu-miR-155-5p	mmu-miR-15b-5p	mmu-miR-17-3p	mmu-miR-17-5p	mmu-miR-181c-5p	mmu-miR-182-5p	mmu-miR-183-5p	mmu-miR-185-5p	mmu-miR-1898	mmu-miR-18a-5p	mmu-miR-18b-5p	mmu-miR-190a-5p	mmu-miR-191-5p	mmu-miR-192-5p	mmu-miR-196b-5p	mmu-miR-19a-3p	mmu-miR-19b-3p	mmu-miR-20a-3p	mmu-miR-20a-5p
Diseases (MNDR)	sensorineural hearing loss	over-represented	4.73e-05	0.0058996	0.0058996	55.0258	76	mmu-let-7d-5p	mmu-miR-106b-3p	mmu-miR-124-3p	mmu-miR-125b-1-3p	mmu-miR-130b-3p	mmu-miR-139-3p	mmu-miR-140-3p	mmu-miR-146a-5p	mmu-miR-146b-5p	mmu-miR-148a-3p	mmu-miR-148b-3p	mmu-miR-149-5p	mmu-miR-151-5p	mmu-miR-16-1-3p	mmu-miR-17-3p	mmu-miR-17-5p	mmu-miR-181a-1-3p	mmu-miR-181c-5p	mmu-miR-181d-5p	mmu-miR-182-5p	mmu-miR-183-5p	mmu-miR-195a-5p	mmu-miR-200a-3p	mmu-miR-200b-3p	mmu-miR-200b-5p	mmu-miR-205-5p	mmu-miR-20a-5p	mmu-miR-22-3p	mmu-miR-22-5p	mmu-miR-221-3p	mmu-miR-222-3p	mmu-miR-23a-3p	mmu-miR-23b-3p	mmu-miR-24-3p	mmu-miR-25-3p	mmu-miR-28a-3p	mmu-miR-28a-5p	mmu-miR-296-3p	mmu-miR-298-5p	mmu-miR-300-3p	mmu-miR-301a-3p	mmu-miR-30b-5p
Chromosomal location (miRBase)	Chromosome 1	over-represented	0.000462	0.0092393	0.0092393	34.7091	51	mmu-miR-128-1-5p	mmu-miR-128-3p	mmu-miR-133b-3p	mmu-miR-149-3p	mmu-miR-149-5p	mmu-miR-181a-1-3p	mmu-miR-181b-5p	mmu-miR-1843b-3p	mmu-miR-1843b-5p	mmu-miR-1927	mmu-miR-194-5p	mmu-miR-1981-3p	mmu-miR-1981-5p	mmu-miR-205-5p	mmu-miR-206-5p	mmu-miR-215-3p	mmu-miR-215-5p	mmu-miR-26b-5p	mmu-miR-30a-3p	mmu-miR-30a-5p	mmu-miR-30c-2-3p	mmu-miR-30c-5p	mmu-miR-3473c	mmu-miR-3473f	mmu-miR-350-3p	mmu-miR-350-5p	mmu-miR-3535	mmu-miR-375-3p	mmu-miR-3962	mmu-miR-6341	mmu-miR-6342	mmu-miR-6343	mmu-miR-6344	mmu-miR-6351	mmu-miR-6352	mmu-miR-6353	mmu-miR-6354	mmu-miR-6546-5p	mmu-miR-6897-3p	mmu-miR-6898-5p	mmu-miR-6899-3p	mmu-miR-6900-3p
Drugs (SM2miR)	Hexahydro-1,3,5-trinitro-1,3,5-triazine RDX	over-represented	0.000403	0.013352	0.013352	50.5405	66	mmu-let-7d-5p	mmu-let-7f-5p	mmu-let-7i-5p	mmu-miR-101b-3p	mmu-miR-10b-5p	mmu-miR-122-5p	mmu-miR-1224-5p	mmu-miR-124-3p	mmu-miR-126a-3p	mmu-miR-128-3p	mmu-miR-129-5p	mmu-miR-137-3p	mmu-miR-139-5p	mmu-miR-146b-5p	mmu-miR-148a-3p	mmu-miR-151-5p	mmu-miR-15a-5p	mmu-miR-15b-5p	mmu-miR-16-5p	mmu-miR-181b-5p	mmu-miR-181d-5p	mmu-miR-182-5p	mmu-miR-183-5p	mmu-miR-185-5p	mmu-miR-191-5p	mmu-miR-192-5p	mmu-miR-194-5p	mmu-miR-195a-5p	mmu-miR-1a-3p	mmu-miR-200a-3p	mmu-miR-200b-3p	mmu-miR-20a-5p	mmu-miR-22-3p	mmu-miR-222-3p	mmu-miR-23a-3p	mmu-miR-23b-3p	mmu-miR-24-3p	mmu-miR-25-3p	mmu-miR-26a-5p	mmu-miR-26b-5p	mmu-miR-27b-3p	mmu-miR-28a-5p
Drugs (SM2miR)	Tamoxifen	over-represented	0.000524	0.013352	0.013352	12.4054	21	mmu-miR-106a-5p	mmu-miR-15a-5p	mmu-miR-16-5p	mmu-miR-17-5p	mmu-miR-18a-5p	mmu-miR-191-5p	mmu-miR-192-5p	mmu-miR-194-5p	mmu-miR-195a-5p	mmu-miR-20a-5p	mmu-miR-25-3p	mmu-miR-28a-5p	mmu-miR-322-5p	mmu-miR-345-5p	mmu-miR-350-3p	mmu-miR-361-5p	mmu-miR-365-3p	mmu-miR-375-3p	mmu-miR-378a-3p	mmu-miR-92a-3p	mmu-miR-93-5p
Diseases (MNDR)	Alzheimers disease	over-represented	0.000381	0.0214495	0.0214495	69.1991	89	mmu-let-7d-5p	mmu-let-7i-5p	mmu-miR-101b-3p	mmu-miR-106b-5p	mmu-miR-10b-5p	mmu-miR-124-3p	mmu-miR-128-3p	mmu-miR-132-3p	mmu-miR-133a-3p	mmu-miR-133b-3p	mmu-miR-137-3p	mmu-miR-139-5p	mmu-miR-144-3p	mmu-miR-146a-5p	mmu-miR-146b-5p	mmu-miR-147-3p	mmu-miR-148a-3p	mmu-miR-151-3p	mmu-miR-155-5p	mmu-miR-15a-3p	mmu-miR-15a-5p	mmu-miR-15b-3p	mmu-miR-15b-5p	mmu-miR-16-5p	mmu-miR-181b-5p	mmu-miR-181c-5p	mmu-miR-181d-5p	mmu-miR-182-5p	mmu-miR-183-5p	mmu-miR-1843b-3p	mmu-miR-185-5p	mmu-miR-186-5p	mmu-miR-188-5p	mmu-miR-191-5p	mmu-miR-192-5p	mmu-miR-194-5p	mmu-miR-195a-5p	mmu-miR-1983	mmu-miR-1a-3p	mmu-miR-200a-3p	mmu-miR-200b-3p	mmu-miR-20a-5p
Diseases (MNDR)	Meningitis, Escherichia coli	over-represented	0.000442	0.0214495	0.0214495	10.4215	19	mmu-miR-106a-5p	mmu-miR-106b-3p	mmu-miR-142a-3p	mmu-miR-146a-5p	mmu-miR-155-5p	mmu-miR-15b-5p	mmu-miR-16-1-3p	mmu-miR-17-5p	mmu-miR-181a-1-3p	mmu-miR-181c-5p	mmu-miR-18a-5p	mmu-miR-19a-3p	mmu-miR-19b-3p	mmu-miR-20a-5p	mmu-miR-223-3p	mmu-miR-322-5p	mmu-miR-451a	mmu-miR-486b-5p	mmu-miR-93-5p
Diseases (MNDR)	Myotonic Dystrophy	over-represented	0.00058	0.0225154	0.0225154	22.9274	35	mmu-let-7d-5p	mmu-let-7f-5p	mmu-let-7i-5p	mmu-miR-133a-3p	mmu-miR-139-5p	mmu-miR-146b-5p	mmu-miR-148a-3p	mmu-miR-17-5p	mmu-miR-181c-5p	mmu-miR-185-5p	mmu-miR-18a-5p	mmu-miR-194-5p	mmu-miR-195a-5p	mmu-miR-1a-3p	mmu-miR-208a-3p	mmu-miR-215-5p	mmu-miR-223-3p	mmu-miR-23a-3p	mmu-miR-23b-3p	mmu-miR-26a-5p	mmu-miR-26b-5p	mmu-miR-27b-3p	mmu-miR-30a-5p	mmu-miR-30b-5p	mmu-miR-30c-5p	mmu-miR-30e-5p	mmu-miR-322-5p	mmu-miR-335-5p	mmu-miR-34b-3p	mmu-miR-365-3p	mmu-miR-376a-3p	mmu-miR-499-5p	mmu-miR-582-3p	mmu-miR-9-5p	mmu-miR-99a-5p
Diseases (MNDR)	Peripheral Nerve Injuries	over-represented	0.000948	0.026269	0.026269	64.1967	82	mmu-let-7d-5p	mmu-let-7f-5p	mmu-let-7i-5p	mmu-miR-124-3p	mmu-miR-125b-1-3p	mmu-miR-128-3p	mmu-miR-132-3p	mmu-miR-133a-3p	mmu-miR-133b-3p	mmu-miR-140-3p	mmu-miR-142a-3p	mmu-miR-146a-5p	mmu-miR-146b-5p	mmu-miR-149-5p	mmu-miR-151-3p	mmu-miR-151-5p	mmu-miR-15a-5p	mmu-miR-16-5p	mmu-miR-17-5p	mmu-miR-181b-5p	mmu-miR-181c-5p	mmu-miR-182-5p	mmu-miR-183-5p	mmu-miR-186-5p	mmu-miR-188-5p	mmu-miR-18a-5p	mmu-miR-191-5p	mmu-miR-1a-3p	mmu-miR-210-3p	mmu-miR-22-3p	mmu-miR-221-3p	mmu-miR-222-3p	mmu-miR-223-3p	mmu-miR-23a-3p	mmu-miR-23b-3p	mmu-miR-24-3p	mmu-miR-25-3p	mmu-miR-26a-5p	mmu-miR-26b-5p	mmu-miR-27b-3p	mmu-miR-296-5p	mmu-miR-30a-3p
Diseases (MNDR)	relapsing-remitting multiple sclerosis	over-represented	0.000862	0.026269	0.026269	60.445	78	mmu-let-7d-5p	mmu-let-7f-5p	mmu-let-7i-5p	mmu-miR-101b-3p	mmu-miR-106a-5p	mmu-miR-106b-5p	mmu-miR-124-3p	mmu-miR-126a-5p	mmu-miR-128-3p	mmu-miR-130b-3p	mmu-miR-132-3p	mmu-miR-133b-3p	mmu-miR-142a-3p	mmu-miR-144-3p	mmu-miR-146a-5p	mmu-miR-146b-5p	mmu-miR-151-3p	mmu-miR-155-5p	mmu-miR-15a-5p	mmu-miR-15b-5p	mmu-miR-16-5p	mmu-miR-17-5p	mmu-miR-181a-1-3p	mmu-miR-181b-5p	mmu-miR-181c-5p	mmu-miR-181d-5p	mmu-miR-182-5p	mmu-miR-186-5p	mmu-miR-18a-5p	mmu-miR-18b-5p	mmu-miR-194-5p	mmu-miR-195a-5p	mmu-miR-19a-3p	mmu-miR-19b-3p	mmu-miR-20a-5p	mmu-miR-22-3p	mmu-miR-221-3p	mmu-miR-222-3p	mmu-miR-23a-3p	mmu-miR-23b-3p	mmu-miR-24-3p	mmu-miR-25-3p
Localization (RNALocate)	Exosome	over-represented	0.0036958	0.040654	0.040654	168.695	176	mmu-let-7d-3p	mmu-let-7d-5p	mmu-let-7f-5p	mmu-let-7i-5p	mmu-miR-101b-3p	mmu-miR-106a-5p	mmu-miR-106b-3p	mmu-miR-106b-5p	mmu-miR-107-5p	mmu-miR-10a-5p	mmu-miR-1198-5p	mmu-miR-122-5p	mmu-miR-124-3p	mmu-miR-125b-1-3p	mmu-miR-126a-3p	mmu-miR-126a-5p	mmu-miR-128-3p	mmu-miR-129-5p	mmu-miR-130b-3p	mmu-miR-130b-5p	mmu-miR-132-3p	mmu-miR-133a-3p	mmu-miR-137-3p	mmu-miR-139-3p	mmu-miR-139-5p	mmu-miR-140-3p	mmu-miR-142a-3p	mmu-miR-144-3p	mmu-miR-146a-5p	mmu-miR-146b-5p	mmu-miR-147-3p	mmu-miR-148a-3p	mmu-miR-148b-3p	mmu-miR-149-5p	mmu-miR-151-3p	mmu-miR-151-5p	mmu-miR-155-5p	mmu-miR-15a-5p	mmu-miR-15b-3p	mmu-miR-15b-5p	mmu-miR-16-1-3p	mmu-miR-16-5p
Diseases (MNDR)	Encephalomyelitis, Autoimmune, Experimental	over-represented	0.0023884	0.0421227	0.0421227	46.6885	61	mmu-let-7d-5p	mmu-let-7f-5p	mmu-let-7i-5p	mmu-miR-101b-3p	mmu-miR-106a-5p	mmu-miR-106b-5p	mmu-miR-124-3p	mmu-miR-126a-5p	mmu-miR-128-3p	mmu-miR-132-3p	mmu-miR-133b-3p	mmu-miR-142a-3p	mmu-miR-144-3p	mmu-miR-146a-5p	mmu-miR-146b-5p	mmu-miR-151-3p	mmu-miR-155-5p	mmu-miR-15a-5p	mmu-miR-15b-5p	mmu-miR-16-5p	mmu-miR-17-5p	mmu-miR-181a-1-3p	mmu-miR-181c-5p	mmu-miR-181d-5p	mmu-miR-18a-5p	mmu-miR-18b-5p	mmu-miR-194-5p	mmu-miR-195a-5p	mmu-miR-19a-3p	mmu-miR-19b-3p	mmu-miR-20a-5p	mmu-miR-22-3p	mmu-miR-221-3p	mmu-miR-222-3p	mmu-miR-23a-3p	mmu-miR-23b-3p	mmu-miR-24-3p	mmu-miR-25-3p	mmu-miR-26a-5p	mmu-miR-27a-5p	mmu-miR-27b-3p	mmu-miR-298-5p
Diseases (MNDR)	Multiple Sclerosis, Chronic Progressive	over-represented	0.0017643	0.0421227	0.0421227	46.2717	61	mmu-let-7d-5p	mmu-let-7f-5p	mmu-let-7i-5p	mmu-miR-101b-3p	mmu-miR-106a-5p	mmu-miR-106b-5p	mmu-miR-124-3p	mmu-miR-126a-5p	mmu-miR-128-3p	mmu-miR-132-3p	mmu-miR-133b-3p	mmu-miR-142a-3p	mmu-miR-144-3p	mmu-miR-146a-5p	mmu-miR-146b-5p	mmu-miR-151-3p	mmu-miR-155-5p	mmu-miR-15a-5p	mmu-miR-15b-5p	mmu-miR-16-5p	mmu-miR-17-5p	mmu-miR-181a-1-3p	mmu-miR-181c-5p	mmu-miR-181d-5p	mmu-miR-18a-5p	mmu-miR-18b-5p	mmu-miR-194-5p	mmu-miR-195a-5p	mmu-miR-19a-3p	mmu-miR-19b-3p	mmu-miR-20a-5p	mmu-miR-22-3p	mmu-miR-221-3p	mmu-miR-222-3p	mmu-miR-23a-3p	mmu-miR-23b-3p	mmu-miR-24-3p	mmu-miR-25-3p	mmu-miR-26a-5p	mmu-miR-27a-5p	mmu-miR-27b-3p	mmu-miR-298-5p
Diseases (MNDR)	acute disseminated encephalomyelitis	over-represented	0.0023884	0.0421227	0.0421227	46.6885	61	mmu-let-7d-5p	mmu-let-7f-5p	mmu-let-7i-5p	mmu-miR-101b-3p	mmu-miR-106a-5p	mmu-miR-106b-5p	mmu-miR-124-3p	mmu-miR-126a-5p	mmu-miR-128-3p	mmu-miR-132-3p	mmu-miR-133b-3p	mmu-miR-142a-3p	mmu-miR-144-3p	mmu-miR-146a-5p	mmu-miR-146b-5p	mmu-miR-151-3p	mmu-miR-155-5p	mmu-miR-15a-5p	mmu-miR-15b-5p	mmu-miR-16-5p	mmu-miR-17-5p	mmu-miR-181a-1-3p	mmu-miR-181c-5p	mmu-miR-181d-5p	mmu-miR-18a-5p	mmu-miR-18b-5p	mmu-miR-194-5p	mmu-miR-195a-5p	mmu-miR-19a-3p	mmu-miR-19b-3p	mmu-miR-20a-5p	mmu-miR-22-3p	mmu-miR-221-3p	mmu-miR-222-3p	mmu-miR-23a-3p	mmu-miR-23b-3p	mmu-miR-24-3p	mmu-miR-25-3p	mmu-miR-26a-5p	mmu-miR-27a-5p	mmu-miR-27b-3p	mmu-miR-298-5p
Diseases (MNDR)	encephalomyelitis	over-represented	0.0023884	0.0421227	0.0421227	46.6885	61	mmu-let-7d-5p	mmu-let-7f-5p	mmu-let-7i-5p	mmu-miR-101b-3p	mmu-miR-106a-5p	mmu-miR-106b-5p	mmu-miR-124-3p	mmu-miR-126a-5p	mmu-miR-128-3p	mmu-miR-132-3p	mmu-miR-133b-3p	mmu-miR-142a-3p	mmu-miR-144-3p	mmu-miR-146a-5p	mmu-miR-146b-5p	mmu-miR-151-3p	mmu-miR-155-5p	mmu-miR-15a-5p	mmu-miR-15b-5p	mmu-miR-16-5p	mmu-miR-17-5p	mmu-miR-181a-1-3p	mmu-miR-181c-5p	mmu-miR-181d-5p	mmu-miR-18a-5p	mmu-miR-18b-5p	mmu-miR-194-5p	mmu-miR-195a-5p	mmu-miR-19a-3p	mmu-miR-19b-3p	mmu-miR-20a-5p	mmu-miR-22-3p	mmu-miR-221-3p	mmu-miR-222-3p	mmu-miR-23a-3p	mmu-miR-23b-3p	mmu-miR-24-3p	mmu-miR-25-3p	mmu-miR-26a-5p	mmu-miR-27a-5p	mmu-miR-27b-3p	mmu-miR-298-5p
Diseases (MNDR)	scrapie	over-represented	0.002726	0.0440705	0.0440705	6.25293	12	mmu-let-7d-5p	mmu-miR-128-3p	mmu-miR-139-5p	mmu-miR-146a-5p	mmu-miR-181a-1-3p	mmu-miR-191-5p	mmu-miR-320-3p	mmu-miR-337-3p	mmu-miR-338-3p	mmu-miR-339-5p	mmu-miR-342-3p	mmu-miR-370-3p
[truncated: 134 more columns]

## Sheet: mirna_cog_tp1_irr_f2
Category	Subcategory	Enrichment	P-value	P-adjusted	Q-value	Expected	Observed	miRNA1	miRNA2	miRNA3	miRNA4	miRNA5	miRNA6	miRNA7	miRNA8	miRNA9	miRNA10	miRNA11	miRNA12	miRNA13	miRNA14	miRNA15	miRNA16	miRNA17	miRNA18	miRNA19	miRNA20	miRNA21	miRNA22	miRNA23	miRNA24	miRNA25	miRNA26	miRNA27	miRNA28	miRNA29	miRNA30	miRNA31	miRNA32	miRNA33	miRNA34	miRNA35	miRNA36	miRNA37	miRNA38	miRNA39	miRNA40	miRNA41	miRNA42
Localization (RNALocate)	Exosome	under-represented	0.000303	0.0036378	0.0036378	116.151	107	mmu-let-7c-1-3p	mmu-miR-101a-3p	mmu-miR-107-3p	mmu-miR-107-5p	mmu-miR-10a-5p	mmu-miR-1195	mmu-miR-122-5p	mmu-miR-125b-1-3p	mmu-miR-126a-3p	mmu-miR-126a-5p	mmu-miR-126b-5p	mmu-miR-129-2-3p	mmu-miR-133a-3p	mmu-miR-134-5p	mmu-miR-135a-5p	mmu-miR-143-3p	mmu-miR-147-3p	mmu-miR-152-3p	mmu-miR-155-5p	mmu-miR-181a-1-3p	mmu-miR-181a-5p	mmu-miR-182-5p	mmu-miR-187-3p	mmu-miR-188-5p	mmu-miR-1892	mmu-miR-190a-5p	mmu-miR-192-5p	mmu-miR-193a-3p	mmu-miR-193a-5p	mmu-miR-193b-3p	mmu-miR-194-5p	mmu-miR-203-3p	mmu-miR-206-3p	mmu-miR-20a-3p	mmu-miR-2136	mmu-miR-214-3p	mmu-miR-218-5p	mmu-miR-219a-5p	mmu-miR-21a-5p	mmu-miR-23a-3p	mmu-miR-23b-3p	mmu-miR-23b-5p
Annotations derived over miRTarBase (Gene Ontology)	regulatory T cell differentiation GO0045066	under-represented	8.88e-07	0.0108011	0.0108011	17.3476	3	mmu-miR-1b-5p	mmu-miR-466i-5p	mmu-miR-511-3p
Annotations derived over miRTarBase (Gene Ontology)	protein complex involved in cell adhesion GO0098636	under-represented	2.06e-06	0.0125503	0.0125503	16.6094	3	mmu-miR-1b-5p	mmu-miR-466i-5p	mmu-miR-511-3p
Target genes (miRTarBase)	Cd28	under-represented	2.81e-06	0.0147039	0.0147039	16.3241	3	mmu-miR-1b-5p	mmu-miR-466i-5p	mmu-miR-511-3p
Annotations derived over miRTarBase (Gene Ontology)	positive regulation of alpha-beta T cell proliferation GO0046641	under-represented	4.27e-06	0.0173037	0.0173037	17.7167	4	mmu-miR-1b-5p	mmu-miR-26a-5p	mmu-miR-466i-5p	mmu-miR-511-3p
Annotations derived over miRTarBase (Gene Ontology)	positive regulation of inflammatory response to antigenic stimulus GO0002863	under-represented	9.5e-06	0.0239248	0.0239248	16.9785	4	mmu-miR-1b-5p	mmu-miR-466i-5p	mmu-miR-511-3p	mmu-miR-541-5p
Annotations derived over miRTarBase (Gene Ontology)	positive regulation of interleukin-4 production GO0032753	under-represented	9.83e-06	0.0239248	0.0239248	23.2532	8	mmu-miR-152-3p	mmu-miR-155-5p	mmu-miR-1b-5p	mmu-miR-211-5p	mmu-miR-3473d	mmu-miR-378a-3p	mmu-miR-466i-5p	mmu-miR-511-3p
Localization (RNALocate)	Mitochondrion	over-represented	0.0053137	0.0318823	0.0318823	17.3208	26	mmu-miR-101a-3p	mmu-miR-10a-5p	mmu-miR-122-5p	mmu-miR-134-5p	mmu-miR-155-5p	mmu-miR-187-3p	mmu-miR-188-5p	mmu-miR-193b-3p	mmu-miR-1a-3p	mmu-miR-202-5p	mmu-miR-214-3p	mmu-miR-296-5p	mmu-miR-29a-3p	mmu-miR-29c-3p	mmu-miR-344-3p	mmu-miR-370-3p	mmu-miR-432	mmu-miR-434-5p	mmu-miR-494-3p	mmu-miR-682	mmu-miR-703	mmu-miR-705	mmu-miR-721	mmu-miR-760-5p	mmu-miR-762	mmu-miR-763
[truncated: 65 more columns]

## Sheet: mirna_cog_tp2_irr_f1
Category	Subcategory	Enrichment	P-value	P-adjusted	Q-value	Expected	Observed	miRNA1	miRNA2	miRNA3	miRNA4	miRNA5	miRNA6	miRNA7	miRNA8	miRNA9	miRNA10	miRNA11	miRNA12	miRNA13	miRNA14	miRNA15	miRNA16	miRNA17	miRNA18	miRNA19	miRNA20	miRNA21	miRNA22	miRNA23	miRNA24	miRNA25	miRNA26	miRNA27	miRNA28	miRNA29	miRNA30	miRNA31	miRNA32	miRNA33	miRNA34	miRNA35	miRNA36	miRNA37	miRNA38	miRNA39	miRNA40	miRNA41	miRNA42
Localization (RNALocate)	Axon	over-represented	0.0030099	0.0361182	0.0361182	13.3423	21	mmu-let-7e-5p	mmu-miR-125a-5p	mmu-miR-132-3p	mmu-miR-134-5p	mmu-miR-138-5p	mmu-miR-17-5p	mmu-miR-181a-1-3p	mmu-miR-182-5p	mmu-miR-192-5p	mmu-miR-19b-3p	mmu-miR-212-3p	mmu-miR-24-3p	mmu-miR-29a-3p	mmu-miR-30c-5p	mmu-miR-324-3p	mmu-miR-342-3p	mmu-miR-361-5p	mmu-miR-382-5p	mmu-miR-384-5p	mmu-miR-434-3p	mmu-miR-484
Diseases (MNDR)	Down syndrome	over-represented	0.000354	0.0377164	0.0377164	29.8454	44	mmu-let-7b-5p	mmu-let-7g-5p	mmu-miR-10b-5p	mmu-miR-124-3p	mmu-miR-125b-5p	mmu-miR-130a-3p	mmu-miR-130b-5p	mmu-miR-130c	mmu-miR-136-5p	mmu-miR-138-5p	mmu-miR-141-3p	mmu-miR-182-5p	mmu-miR-183-5p	mmu-miR-187-3p	mmu-miR-196a-5p	mmu-miR-196b-5p	mmu-miR-199a-5p	mmu-miR-19a-3p	mmu-miR-200a-3p	mmu-miR-200b-3p	mmu-miR-200c-3p	mmu-miR-203-3p	mmu-miR-214-3p	mmu-miR-223-3p	mmu-miR-224-5p	mmu-miR-23a-3p	mmu-miR-24-3p	mmu-miR-26a-5p	mmu-miR-29b-3p	mmu-miR-30c-5p	mmu-miR-322-3p	mmu-miR-342-5p	mmu-miR-361-5p	mmu-miR-362-3p	mmu-miR-369-5p	mmu-miR-375-3p	mmu-miR-383-5p	mmu-miR-423-5p	mmu-miR-429-3p	mmu-miR-497a-5p	mmu-miR-497b	mmu-miR-541-5p
Diseases (MNDR)	Huntingtons disease	over-represented	0.000341	0.0377164	0.0377164	34.8197	50	mmu-miR-124-3p	mmu-miR-125b-5p	mmu-miR-127-3p	mmu-miR-132-3p	mmu-miR-133a-3p	mmu-miR-135a-5p	mmu-miR-136-5p	mmu-miR-138-5p	mmu-miR-139-5p	mmu-miR-141-3p	mmu-miR-143-3p	mmu-miR-145a-5p	mmu-miR-146a-5p	mmu-miR-150-5p	mmu-miR-152-3p	mmu-miR-154-5p	mmu-miR-182-5p	mmu-miR-183-5p	mmu-miR-18a-3p	mmu-miR-196a-5p	mmu-miR-19a-3p	mmu-miR-200a-3p	mmu-miR-200b-3p	mmu-miR-200c-3p	mmu-miR-205-5p	mmu-miR-212-3p	mmu-miR-214-3p	mmu-miR-218-5p	mmu-miR-22-3p	mmu-miR-221-3p	mmu-miR-222-3p	mmu-miR-299a-5p	mmu-miR-29a-3p	mmu-miR-29b-3p	mmu-miR-29c-3p	mmu-miR-326-3p	mmu-miR-335-5p	mmu-miR-338-3p	mmu-miR-34a-5p	mmu-miR-34b-3p	mmu-miR-361-5p	mmu-miR-365-3p
[truncated: 8 more columns]

## Sheet: mirna_cog_tp2_sham_f1
Category	Subcategory	Enrichment	P-value	P-adjusted	Q-value	Expected	Observed	miRNA1	miRNA2	miRNA3	miRNA4	miRNA5	miRNA6	miRNA7	miRNA8	miRNA9	miRNA10	miRNA11	miRNA12	miRNA13	miRNA14	miRNA15	miRNA16	miRNA17	miRNA18	miRNA19	miRNA20	miRNA21	miRNA22	miRNA23	miRNA24	miRNA25	miRNA26	miRNA27	miRNA28	miRNA29	miRNA30	miRNA31	miRNA32	miRNA33	miRNA34	miRNA35	miRNA36	miRNA37	miRNA38	miRNA39	miRNA40	miRNA41	miRNA42
Diseases (MNDR)	Rett syndrome	over-represented	1.87e-12	3.67e-10	3.67e-10	163.279	213	mmu-let-7a-5p	mmu-let-7b-5p	mmu-let-7c-1-3p	mmu-let-7c-5p	mmu-let-7d-5p	mmu-let-7e-5p	mmu-let-7f-5p	mmu-let-7g-5p	mmu-let-7i-5p	mmu-miR-101a-3p	mmu-miR-101b-3p	mmu-miR-101c	mmu-miR-103-3p	mmu-miR-106a-5p	mmu-miR-106b-3p	mmu-miR-106b-5p	mmu-miR-107-3p	mmu-miR-10b-5p	mmu-miR-1198-5p	mmu-miR-122-5p	mmu-miR-124-3p	mmu-miR-125b-2-3p	mmu-miR-125b-5p	mmu-miR-1264-5p	mmu-miR-127-5p	mmu-miR-128-2-5p	mmu-miR-128-3p	mmu-miR-129-1-3p	mmu-miR-130a-3p	mmu-miR-130a-5p	mmu-miR-130b-3p	mmu-miR-132-5p	mmu-miR-133b-3p	mmu-miR-135a-5p	mmu-miR-135b-5p	mmu-miR-138-2-3p	mmu-miR-138-5p	mmu-miR-140-3p	mmu-miR-140-5p	mmu-miR-142a-3p	mmu-miR-142a-5p	mmu-miR-142b
Diseases (MNDR)	medulloblastoma	over-represented	1.97e-11	1.93e-09	1.93e-09	67.2553	106	mmu-let-7a-5p	mmu-let-7d-5p	mmu-let-7e-5p	mmu-let-7f-5p	mmu-let-7g-5p	mmu-let-7i-5p	mmu-miR-101a-3p	mmu-miR-101b-3p	mmu-miR-103-3p	mmu-miR-106a-5p	mmu-miR-106b-5p	mmu-miR-107-3p	mmu-miR-10b-5p	mmu-miR-1198-5p	mmu-miR-1224-5p	mmu-miR-124-3p	mmu-miR-125b-5p	mmu-miR-127-5p	mmu-miR-128-2-5p	mmu-miR-128-3p	mmu-miR-130a-3p	mmu-miR-130b-3p	mmu-miR-133a-3p	mmu-miR-133b-3p	mmu-miR-138-5p	mmu-miR-140-5p	mmu-miR-143-3p	mmu-miR-144-3p	mmu-miR-148b-3p	mmu-miR-149-5p	mmu-miR-150-5p	mmu-miR-151-5p	mmu-miR-15b-5p	mmu-miR-17-3p	mmu-miR-17-5p	mmu-miR-181c-5p	mmu-miR-182-5p	mmu-miR-183-5p	mmu-miR-185-5p	mmu-miR-18a-5p	mmu-miR-191-5p	mmu-miR-196b-5p
Diseases (MNDR)	Peripheral Nerve Injuries	over-represented	6.48e-10	4.24e-08	4.24e-08	59.8689	94	mmu-let-7a-5p	mmu-let-7b-5p	mmu-let-7c-5p	mmu-let-7d-5p	mmu-let-7e-5p	mmu-let-7f-5p	mmu-let-7i-5p	mmu-miR-103-3p	mmu-miR-107-3p	mmu-miR-124-3p	mmu-miR-125b-5p	mmu-miR-128-3p	mmu-miR-130a-3p	mmu-miR-133a-3p	mmu-miR-133b-3p	mmu-miR-138-5p	mmu-miR-140-3p	mmu-miR-140-5p	mmu-miR-142a-3p	mmu-miR-142a-5p	mmu-miR-143-3p	mmu-miR-149-5p	mmu-miR-150-5p	mmu-miR-151-5p	mmu-miR-15a-5p	mmu-miR-16-5p	mmu-miR-17-5p	mmu-miR-181c-5p	mmu-miR-182-5p	mmu-miR-183-5p	mmu-miR-186-5p	mmu-miR-18a-5p	mmu-miR-191-5p	mmu-miR-193b-3p	mmu-miR-1a-3p	mmu-miR-204-5p	mmu-miR-210-3p	mmu-miR-212-3p	mmu-miR-21a-5p	mmu-miR-22-3p	mmu-miR-221-3p	mmu-miR-222-3p
Diseases (MNDR)	Seizures	over-represented	3.78e-07	1.48e-05	1.48e-05	80.0843	111	mmu-let-7a-2-3p	mmu-let-7a-5p	mmu-let-7b-5p	mmu-let-7c-5p	mmu-let-7d-5p	mmu-let-7e-5p	mmu-let-7f-1-3p	mmu-let-7f-5p	mmu-let-7g-5p	mmu-let-7i-5p	mmu-miR-103-3p	mmu-miR-106a-5p	mmu-miR-106b-3p	mmu-miR-106b-5p	mmu-miR-107-3p	mmu-miR-122-5p	mmu-miR-124-3p	mmu-miR-125b-5p	mmu-miR-127-5p	mmu-miR-128-3p	mmu-miR-129-1-3p	mmu-miR-130a-3p	mmu-miR-130b-3p	mmu-miR-132-5p	mmu-miR-133a-3p	mmu-miR-133b-3p	mmu-miR-135b-5p	mmu-miR-138-5p	mmu-miR-140-3p	mmu-miR-140-5p	mmu-miR-142a-5p	mmu-miR-144-3p	mmu-miR-145a-3p	mmu-miR-148b-3p	mmu-miR-149-5p	mmu-miR-150-5p	mmu-miR-16-5p	mmu-miR-181c-5p	mmu-miR-181d-5p	mmu-miR-1839-5p	mmu-miR-185-5p	mmu-miR-191-5p
Diseases (MNDR)	neurogenic bladder	over-represented	3.37e-07	1.48e-05	1.48e-05	12.829	27	mmu-let-7a-5p	mmu-let-7b-5p	mmu-let-7c-5p	mmu-let-7d-5p	mmu-let-7e-5p	mmu-let-7f-5p	mmu-let-7g-5p	mmu-let-7i-5p	mmu-miR-103-3p	mmu-miR-125b-5p	mmu-miR-133a-3p	mmu-miR-143-3p	mmu-miR-16-5p	mmu-miR-195a-5p	mmu-miR-199b-5p	mmu-miR-1a-3p	mmu-miR-21a-5p	mmu-miR-22-3p	mmu-miR-26a-5p	mmu-miR-26b-5p	mmu-miR-27a-3p	mmu-miR-27b-3p	mmu-miR-30a-5p	mmu-miR-30b-5p	mmu-miR-30c-5p	mmu-miR-378a-3p	mmu-miR-99a-5p
Diseases (MNDR)	sensorineural hearing loss	over-represented	1.75e-06	5.73e-05	5.73e-05	51.3162	76	mmu-let-7d-5p	mmu-let-7e-5p	mmu-let-7g-5p	mmu-miR-106b-3p	mmu-miR-107-3p	mmu-miR-124-3p	mmu-miR-125b-5p	mmu-miR-130a-3p	mmu-miR-130b-3p	mmu-miR-140-3p	mmu-miR-140-5p	mmu-miR-148b-3p	mmu-miR-149-5p	mmu-miR-151-5p	mmu-miR-152-3p	mmu-miR-16-1-3p	mmu-miR-17-3p	mmu-miR-17-5p	mmu-miR-181c-5p	mmu-miR-181d-5p	mmu-miR-182-5p	mmu-miR-183-5p	mmu-miR-193b-3p	mmu-miR-195a-5p	mmu-miR-199a-5p	mmu-miR-199b-5p	mmu-miR-200a-3p	mmu-miR-200a-5p	mmu-miR-206-3p	mmu-miR-20a-5p	mmu-miR-20b-5p	mmu-miR-22-3p	mmu-miR-22-5p	mmu-miR-221-3p	mmu-miR-222-3p	mmu-miR-24-2-5p	mmu-miR-25-3p	mmu-miR-296-3p	mmu-miR-298-5p	mmu-miR-301a-3p	mmu-miR-30b-3p	mmu-miR-30b-5p
Diseases (MNDR)	Down syndrome	over-represented	6.47e-06	0.000181	0.000181	27.9906	46	mmu-let-7b-5p	mmu-let-7c-5p	mmu-let-7d-5p	mmu-let-7g-5p	mmu-miR-10b-5p	mmu-miR-124-3p	mmu-miR-125b-5p	mmu-miR-128-3p	mmu-miR-130a-3p	mmu-miR-130a-5p	mmu-miR-130b-3p	mmu-miR-135b-5p	mmu-miR-138-5p	mmu-miR-16-5p	mmu-miR-181c-5p	mmu-miR-182-5p	mmu-miR-183-5p	mmu-miR-18a-5p	mmu-miR-195a-5p	mmu-miR-196b-5p	mmu-miR-199a-5p	mmu-miR-19a-3p	mmu-miR-200a-3p	mmu-miR-210-3p	mmu-miR-224-5p	mmu-miR-26a-5p	mmu-miR-27b-3p	mmu-miR-301a-3p	mmu-miR-301b-3p	mmu-miR-30b-5p	mmu-miR-30c-5p	mmu-miR-322-3p	mmu-miR-33-5p	mmu-miR-342-5p	mmu-miR-345-3p	mmu-miR-361-5p	mmu-miR-375-3p	mmu-miR-383-5p	mmu-miR-423-5p	mmu-miR-486a-5p	mmu-miR-497a-3p	mmu-miR-497a-5p
Diseases (MNDR)	Cardiomegaly	over-represented	7.92e-06	0.000194	0.000194	9.33021	20	mmu-miR-106a-5p	mmu-miR-106b-5p	mmu-miR-133a-3p	mmu-miR-150-5p	mmu-miR-17-5p	mmu-miR-18a-5p	mmu-miR-199a-5p	mmu-miR-199b-5p	mmu-miR-19a-3p	mmu-miR-19b-2-5p	mmu-miR-1a-3p	mmu-miR-20a-5p	mmu-miR-20b-5p	mmu-miR-21a-5p	mmu-miR-25-3p	mmu-miR-363-3p	mmu-miR-455-3p	mmu-miR-92a-1-5p	mmu-miR-92a-3p	mmu-miR-93-5p
Diseases (MNDR)	relapsing-remitting multiple sclerosis	over-represented	9.51e-06	0.000207	0.000207	56.37	80	mmu-let-7a-5p	mmu-let-7b-5p	mmu-let-7c-5p	mmu-let-7d-5p	mmu-let-7e-5p	mmu-let-7f-5p	mmu-let-7g-5p	mmu-let-7i-5p	mmu-miR-101a-3p	mmu-miR-101b-3p	mmu-miR-103-3p	mmu-miR-105	mmu-miR-106a-5p	mmu-miR-106b-5p	mmu-miR-107-3p	mmu-miR-124-3p	mmu-miR-128-3p	mmu-miR-130a-3p	mmu-miR-130b-3p	mmu-miR-133b-3p	mmu-miR-135a-5p	mmu-miR-135b-5p	mmu-miR-140-5p	mmu-miR-142a-3p	mmu-miR-144-3p	mmu-miR-15a-5p	mmu-miR-15b-5p	mmu-miR-16-5p	mmu-miR-17-5p	mmu-miR-181c-5p	mmu-miR-181d-5p	mmu-miR-182-5p	mmu-miR-186-5p	mmu-miR-18a-5p	mmu-miR-193b-3p	mmu-miR-195a-5p	mmu-miR-19a-3p	mmu-miR-19b-3p	mmu-miR-20a-5p	mmu-miR-20b-5p	mmu-miR-212-3p	mmu-miR-21a-5p
Diseases (MNDR)	Alzheimers disease	over-represented	1.29e-05	0.000252	0.000252	64.534	89	mmu-let-7a-5p	mmu-let-7b-5p	mmu-let-7c-5p	mmu-let-7d-5p	mmu-let-7e-5p	mmu-let-7g-5p	mmu-let-7i-5p	mmu-miR-101a-3p	mmu-miR-101b-3p	mmu-miR-103-3p	mmu-miR-106b-5p	mmu-miR-107-3p	mmu-miR-10b-5p	mmu-miR-124-3p	mmu-miR-125b-5p	mmu-miR-128-2-5p	mmu-miR-128-3p	mmu-miR-129-1-3p	mmu-miR-132-5p	mmu-miR-133a-3p	mmu-miR-133b-3p	mmu-miR-135a-5p	mmu-miR-138-5p	mmu-miR-142a-5p	mmu-miR-143-3p	mmu-miR-144-3p	mmu-miR-15a-3p	mmu-miR-15a-5p	mmu-miR-15b-3p	mmu-miR-15b-5p	mmu-miR-16-5p	mmu-miR-181c-5p	mmu-miR-181d-5p	mmu-miR-182-5p	mmu-miR-183-5p	mmu-miR-185-5p	mmu-miR-186-5p	mmu-miR-191-5p	mmu-miR-193b-3p	mmu-miR-195a-5p	mmu-miR-1a-3p	mmu-miR-200a-3p
Diseases (MNDR)	Encephalomyelitis, Autoimmune, Experimental	over-represented	2.08e-05	0.000314	0.000314	43.541	64	mmu-let-7a-5p	mmu-let-7b-5p	mmu-let-7c-5p	mmu-let-7d-5p	mmu-let-7e-5p	mmu-let-7f-5p	mmu-let-7g-5p	mmu-let-7i-5p	mmu-miR-101a-3p	mmu-miR-101b-3p	mmu-miR-103-3p	mmu-miR-105	mmu-miR-106a-5p	mmu-miR-106b-5p	mmu-miR-107-3p	mmu-miR-124-3p	mmu-miR-128-3p	mmu-miR-133b-3p	mmu-miR-135b-5p	mmu-miR-140-5p	mmu-miR-142a-3p	mmu-miR-144-3p	mmu-miR-15a-5p	mmu-miR-15b-5p	mmu-miR-16-5p	mmu-miR-17-5p	mmu-miR-181c-5p	mmu-miR-181d-5p	mmu-miR-18a-5p	mmu-miR-193b-3p	mmu-miR-195a-5p	mmu-miR-19a-3p	mmu-miR-19b-3p	mmu-miR-20a-5p	mmu-miR-20b-5p	mmu-miR-212-3p	mmu-miR-21a-5p	mmu-miR-22-3p	mmu-miR-221-3p	mmu-miR-222-3p	mmu-miR-25-3p	mmu-miR-26a-5p
Diseases (MNDR)	acute disseminated encephalomyelitis	over-represented	2.08e-05	0.000314	0.000314	43.541	64	mmu-let-7a-5p	mmu-let-7b-5p	mmu-let-7c-5p	mmu-let-7d-5p	mmu-let-7e-5p	mmu-let-7f-5p	mmu-let-7g-5p	mmu-let-7i-5p	mmu-miR-101a-3p	mmu-miR-101b-3p	mmu-miR-103-3p	mmu-miR-105	mmu-miR-106a-5p	mmu-miR-106b-5p	mmu-miR-107-3p	mmu-miR-124-3p	mmu-miR-128-3p	mmu-miR-133b-3p	mmu-miR-135b-5p	mmu-miR-140-5p	mmu-miR-142a-3p	mmu-miR-144-3p	mmu-miR-15a-5p	mmu-miR-15b-5p	mmu-miR-16-5p	mmu-miR-17-5p	mmu-miR-181c-5p	mmu-miR-181d-5p	mmu-miR-18a-5p	mmu-miR-193b-3p	mmu-miR-195a-5p	mmu-miR-19a-3p	mmu-miR-19b-3p	mmu-miR-20a-5p	mmu-miR-20b-5p	mmu-miR-212-3p	mmu-miR-21a-5p	mmu-miR-22-3p	mmu-miR-221-3p	mmu-miR-222-3p	mmu-miR-25-3p	mmu-miR-26a-5p
Diseases (MNDR)	encephalomyelitis	over-represented	2.08e-05	0.000314	0.000314	43.541	64	mmu-let-7a-5p	mmu-let-7b-5p	mmu-let-7c-5p	mmu-let-7d-5p	mmu-let-7e-5p	mmu-let-7f-5p	mmu-let-7g-5p	mmu-let-7i-5p	mmu-miR-101a-3p	mmu-miR-101b-3p	mmu-miR-103-3p	mmu-miR-105	mmu-miR-106a-5p	mmu-miR-106b-5p	mmu-miR-107-3p	mmu-miR-124-3p	mmu-miR-128-3p	mmu-miR-133b-3p	mmu-miR-135b-5p	mmu-miR-140-5p	mmu-miR-142a-3p	mmu-miR-144-3p	mmu-miR-15a-5p	mmu-miR-15b-5p	mmu-miR-16-5p	mmu-miR-17-5p	mmu-miR-181c-5p	mmu-miR-181d-5p	mmu-miR-18a-5p	mmu-miR-193b-3p	mmu-miR-195a-5p	mmu-miR-19a-3p	mmu-miR-19b-3p	mmu-miR-20a-5p	mmu-miR-20b-5p	mmu-miR-212-3p	mmu-miR-21a-5p	mmu-miR-22-3p	mmu-miR-221-3p	mmu-miR-222-3p	mmu-miR-25-3p	mmu-miR-26a-5p
Diseases (MNDR)	Heart Failure	over-represented	2.5e-05	0.00035	0.00035	7.77518	17	mmu-miR-106a-5p	mmu-miR-106b-5p	mmu-miR-17-5p	mmu-miR-18a-5p	mmu-miR-19a-3p	mmu-miR-19b-2-5p	mmu-miR-20a-5p	mmu-miR-20b-5p	mmu-miR-212-3p	mmu-miR-21a-5p	mmu-miR-221-3p	mmu-miR-222-3p	mmu-miR-25-3p	mmu-miR-363-3p	mmu-miR-92a-1-5p	mmu-miR-92a-3p	mmu-miR-93-5p
Diseases (MNDR)	Multiple Sclerosis, Chronic Progressive	over-represented	3.33e-05	0.000435	0.000435	43.1522	63	mmu-let-7a-5p	mmu-let-7b-5p	mmu-let-7c-5p	mmu-let-7d-5p	mmu-let-7e-5p	mmu-let-7f-5p	mmu-let-7g-5p	mmu-let-7i-5p	mmu-miR-101a-3p	mmu-miR-101b-3p	mmu-miR-105	mmu-miR-106a-5p	mmu-miR-106b-5p	mmu-miR-107-3p	mmu-miR-124-3p	mmu-miR-128-3p	mmu-miR-133b-3p	mmu-miR-135b-5p	mmu-miR-140-5p	mmu-miR-142a-3p	mmu-miR-144-3p	mmu-miR-15a-5p	mmu-miR-15b-5p	mmu-miR-16-5p	mmu-miR-17-5p	mmu-miR-181c-5p	mmu-miR-181d-5p	mmu-miR-18a-5p	mmu-miR-193b-3p	mmu-miR-195a-5p	mmu-miR-19a-3p	mmu-miR-19b-3p	mmu-miR-20a-5p	mmu-miR-20b-5p	mmu-miR-212-3p	mmu-miR-21a-5p	mmu-miR-22-3p	mmu-miR-221-3p	mmu-miR-222-3p	mmu-miR-25-3p	mmu-miR-26a-5p	mmu-miR-27a-3p
Diseases (MNDR)	Brain Injury, Chronic	over-represented	5.18e-05	0.000635	0.000635	17.1054	30	mmu-let-7a-5p	mmu-let-7b-5p	mmu-let-7c-5p	mmu-let-7d-5p	mmu-let-7e-5p	mmu-let-7f-5p	mmu-miR-103-3p	mmu-miR-107-3p	mmu-miR-124-3p	mmu-miR-128-3p	mmu-miR-138-5p	mmu-miR-186-5p	mmu-miR-204-5p	mmu-miR-210-3p	mmu-miR-222-3p	mmu-miR-25-3p	mmu-miR-26a-5p	mmu-miR-26b-5p	mmu-miR-27a-3p	mmu-miR-30b-5p	mmu-miR-30c-5p	mmu-miR-30e-5p	mmu-miR-31-5p	mmu-miR-342-3p	mmu-miR-342-5p	mmu-miR-449a-5p	mmu-miR-495-3p	mmu-miR-668-3p	mmu-miR-92a-3p	mmu-miR-98-5p
Diseases (MNDR)	Hyperalgesia	over-represented	0.000104	0.0012028	0.0012028	24.4918	39	mmu-let-7a-5p	mmu-let-7b-5p	mmu-let-7c-5p	mmu-let-7d-5p	mmu-let-7e-5p	mmu-let-7f-5p	mmu-miR-103-3p	mmu-miR-107-3p	mmu-miR-124-3p	mmu-miR-128-3p	mmu-miR-135a-5p	mmu-miR-138-5p	mmu-miR-150-5p	mmu-miR-185-5p	mmu-miR-186-5p	mmu-miR-204-5p	mmu-miR-210-3p	mmu-miR-212-3p	mmu-miR-222-3p	mmu-miR-25-3p	mmu-miR-26a-5p	mmu-miR-26b-5p	mmu-miR-27a-3p	mmu-miR-30b-5p	mmu-miR-30c-5p	mmu-miR-30e-5p	mmu-miR-31-5p	mmu-miR-342-3p	mmu-miR-342-5p	mmu-miR-369-3p	mmu-miR-449a-5p	mmu-miR-451a	mmu-miR-495-3p	mmu-miR-497a-3p	mmu-miR-497a-5p	mmu-miR-668-3p	mmu-miR-9-5p	mmu-miR-92a-3p	mmu-miR-98-5p
Drugs (SM2miR)	Hexahydro-1,3,5-trinitro-1,3,5-triazine RDX	over-represented	2.82e-05	0.0012978	0.0012978	50.5405	69	mmu-let-7a-5p	mmu-let-7b-5p	mmu-let-7c-5p	mmu-let-7d-5p	mmu-let-7e-5p	mmu-let-7f-5p	mmu-let-7g-5p	mmu-let-7i-5p	mmu-miR-101a-3p	mmu-miR-101b-3p	mmu-miR-103-3p	mmu-miR-107-3p	mmu-miR-10b-5p	mmu-miR-122-5p	mmu-miR-1224-5p	mmu-miR-124-3p	mmu-miR-125b-5p	mmu-miR-128-3p	mmu-miR-143-3p	mmu-miR-151-5p	mmu-miR-152-3p	mmu-miR-15a-5p	mmu-miR-15b-5p	mmu-miR-16-5p	mmu-miR-181d-5p	mmu-miR-182-5p	mmu-miR-183-5p	mmu-miR-185-5p	mmu-miR-191-5p	mmu-miR-195a-5p	mmu-miR-1a-3p	mmu-miR-200a-3p	mmu-miR-204-5p	mmu-miR-206-3p	mmu-miR-20a-5p	mmu-miR-22-3p	mmu-miR-222-3p	mmu-miR-25-3p	mmu-miR-26a-5p	mmu-miR-26b-5p	mmu-miR-27a-3p	mmu-miR-27b-3p
Diseases (MNDR)	Arrhythmias, Cardiac	over-represented	0.000177	0.0018211	0.0018211	5.83138	13	mmu-miR-106a-5p	mmu-miR-106b-5p	mmu-miR-17-5p	mmu-miR-18a-5p	mmu-miR-19a-3p	mmu-miR-19b-2-5p	mmu-miR-20a-5p	mmu-miR-20b-5p	mmu-miR-25-3p	mmu-miR-363-3p	mmu-miR-92a-1-5p	mmu-miR-92a-3p	mmu-miR-93-5p
Diseases (MNDR)	cardiomyopathy	over-represented	0.000177	0.0018211	0.0018211	5.83138	13	mmu-miR-106a-5p	mmu-miR-106b-5p	mmu-miR-17-5p	mmu-miR-18a-5p	mmu-miR-19a-3p	mmu-miR-19b-2-5p	mmu-miR-20a-5p	mmu-miR-20b-5p	mmu-miR-25-3p	mmu-miR-363-3p	mmu-miR-92a-1-5p	mmu-miR-92a-3p	mmu-miR-93-5p
Diseases (MNDR)	osteoporosis	over-represented	0.00019	0.0018587	0.0018587	3.49883	9	mmu-let-7i-5p	mmu-miR-150-5p	mmu-miR-17-5p	mmu-miR-21a-5p	mmu-miR-22-3p	mmu-miR-23a-5p	mmu-miR-27a-3p	mmu-miR-340-5p	mmu-miR-34a-5p
Diseases (MNDR)	dilated cardiomyopathy	over-represented	0.000521	0.0048617	0.0048617	4.27635	10	mmu-miR-149-5p	mmu-miR-1a-3p	mmu-miR-208b-3p	mmu-miR-30c-5p	mmu-miR-30d-5p	mmu-miR-486a-3p	mmu-miR-486a-5p	mmu-miR-486b-3p	mmu-miR-486b-5p	mmu-miR-499-5p
Diseases (MNDR)	Chronic Pain	over-represented	0.000597	0.0049906	0.0049906	33.4333	48	mmu-let-7b-5p	mmu-let-7c-5p	mmu-let-7e-5p	mmu-miR-124-3p	mmu-miR-125b-5p	mmu-miR-128-3p	mmu-miR-133a-3p	mmu-miR-135a-5p	mmu-miR-138-5p	mmu-miR-140-5p	mmu-miR-148b-3p	mmu-miR-150-5p	mmu-miR-16-5p	mmu-miR-17-5p	mmu-miR-181c-5p	mmu-miR-185-5p	mmu-miR-186-5p	mmu-miR-191-5p	mmu-miR-193b-3p	mmu-miR-1a-3p	mmu-miR-204-5p	mmu-miR-206-3p	mmu-miR-210-3p	mmu-miR-212-3p	mmu-miR-222-3p	mmu-miR-26a-5p	mmu-miR-296-3p	mmu-miR-30a-5p	mmu-miR-30b-5p	mmu-miR-30d-5p	mmu-miR-31-5p	mmu-miR-320-3p	mmu-miR-323-3p	mmu-miR-331-3p	mmu-miR-369-3p	mmu-miR-383-5p	mmu-miR-433-5p	mmu-miR-451a	mmu-miR-494-3p	mmu-miR-497a-3p	mmu-miR-497a-5p	mmu-miR-503-3p
Diseases (MNDR)	West Nile fever	over-represented	0.000593	0.0049906	0.0049906	52.4824	70	mmu-let-7a-5p	mmu-let-7c-5p	mmu-let-7e-5p	mmu-let-7g-5p	mmu-let-7i-5p	mmu-miR-101a-3p	mmu-miR-101b-3p	mmu-miR-103-3p	mmu-miR-106a-5p	mmu-miR-106b-5p	mmu-miR-122-5p	mmu-miR-128-3p	mmu-miR-130b-3p	mmu-miR-133b-3p	mmu-miR-135a-5p	mmu-miR-138-5p	mmu-miR-141-5p	mmu-miR-142a-3p	mmu-miR-142a-5p	mmu-miR-145a-3p	mmu-miR-149-5p	mmu-miR-151-5p	mmu-miR-152-3p	mmu-miR-181a-2-3p	mmu-miR-181c-5p	mmu-miR-183-5p	mmu-miR-18a-5p	mmu-miR-191-5p	mmu-miR-195a-5p	mmu-miR-19a-3p	mmu-miR-200a-5p	mmu-miR-202-3p	mmu-miR-208a-3p	mmu-miR-20a-5p	mmu-miR-20b-5p	mmu-miR-210-3p	mmu-miR-212-3p	mmu-miR-217-5p	mmu-miR-221-3p	mmu-miR-222-3p	mmu-miR-27b-3p	mmu-miR-291a-5p
Diseases (MNDR)	colorectal cancer	over-represented	0.000611	0.0049906	0.0049906	6.22014	13	mmu-miR-144-3p	mmu-miR-17-5p	mmu-miR-199a-5p	mmu-miR-199b-5p	mmu-miR-19a-3p	mmu-miR-200a-3p	mmu-miR-21a-5p	mmu-miR-27a-3p	mmu-miR-324-5p	mmu-miR-342-3p	mmu-miR-34a-5p	mmu-miR-375-3p	mmu-miR-491-5p
Annotations derived over miRTarBase (Gene Ontology)	metalloendopeptidase inhibitor activity GO0008191	over-represented	8.86e-07	0.0050472	0.0050472	11.5021	25	mmu-miR-106a-5p	mmu-miR-106b-5p	mmu-miR-124-3p	mmu-miR-130a-3p	mmu-miR-130b-3p	mmu-miR-149-5p	mmu-miR-17-5p	mmu-miR-19a-3p	mmu-miR-19b-3p	mmu-miR-206-3p	mmu-miR-20a-5p	mmu-miR-20b-5p	mmu-miR-217-5p	mmu-miR-21a-5p	mmu-miR-221-3p	mmu-miR-301a-3p	mmu-miR-301b-3p	mmu-miR-30a-5p	mmu-miR-30c-5p	mmu-miR-340-5p	mmu-miR-497a-5p	mmu-miR-5101	mmu-miR-541-5p	mmu-miR-721	mmu-miR-93-5p
Annotations derived over miRTarBase (Gene Ontology)	negative regulation of membrane protein ectodomain proteolysis GO0051045	over-represented	5.46e-07	0.0050472	0.0050472	19.4099	37	mmu-let-7b-5p	mmu-let-7e-5p	mmu-miR-101a-3p	mmu-miR-101b-3p	mmu-miR-106a-5p	mmu-miR-106b-5p	mmu-miR-124-3p	mmu-miR-130a-3p	mmu-miR-130b-3p	mmu-miR-143-3p	mmu-miR-144-3p	mmu-miR-149-5p	mmu-miR-15a-5p	mmu-miR-17-5p	mmu-miR-186-5p	mmu-miR-19a-3p	mmu-miR-19b-3p	mmu-miR-206-3p	mmu-miR-20a-5p	mmu-miR-20b-5p	mmu-miR-217-5p	mmu-miR-21a-5p	mmu-miR-221-3p	mmu-miR-27a-3p	mmu-miR-301a-3p	mmu-miR-301b-3p	mmu-miR-30a-5p	mmu-miR-30c-5p	mmu-miR-421-3p	mmu-miR-425-5p	mmu-miR-495-3p	mmu-miR-509-3p	mmu-miR-5098	mmu-miR-5101	mmu-miR-721	mmu-miR-9-5p	mmu-miR-93-5p
Annotations derived over miRTarBase (Gene Ontology)	negative regulation of mitotic cell cycle GO0045930	over-represented	1.98e-06	0.0050472	0.0050472	34.5064	56	mmu-let-7b-5p	mmu-miR-106a-5p	mmu-miR-106b-5p	mmu-miR-124-3p	mmu-miR-125b-5p	mmu-miR-128-3p	mmu-miR-130a-3p	mmu-miR-130b-3p	mmu-miR-138-5p	mmu-miR-140-5p	mmu-miR-143-3p	mmu-miR-150-5p	mmu-miR-15a-5p	mmu-miR-16-5p	mmu-miR-17-5p	mmu-miR-186-5p	mmu-miR-1897-5p	mmu-miR-1904	mmu-miR-195a-5p	mmu-miR-19a-3p	mmu-miR-19b-3p	mmu-miR-204-5p	mmu-miR-20a-5p	mmu-miR-20b-5p	mmu-miR-210-3p	mmu-miR-221-3p	mmu-miR-222-3p	mmu-miR-25-3p	mmu-miR-27a-3p	mmu-miR-27b-3p	mmu-miR-296-3p	mmu-miR-298-5p	mmu-miR-301a-3p	mmu-miR-301b-3p	mmu-miR-30a-5p	mmu-miR-30c-5p	mmu-miR-32-5p	mmu-miR-324-3p	mmu-miR-340-5p	mmu-miR-34a-5p	mmu-miR-363-3p	mmu-miR-421-3p
Annotations derived over miRTarBase (Gene Ontology)	regulation of Rap protein signal transduction GO0032487	over-represented	1.89e-06	0.0050472	0.0050472	5.75107	15	mmu-miR-106a-5p	mmu-miR-106b-5p	mmu-miR-130a-3p	mmu-miR-130b-3p	mmu-miR-150-5p	mmu-miR-17-5p	mmu-miR-19a-3p	mmu-miR-19b-3p	mmu-miR-20a-5p	mmu-miR-20b-5p	mmu-miR-301a-3p	mmu-miR-301b-3p	mmu-miR-5101	mmu-miR-721	mmu-miR-93-5p
Annotations derived over miRTarBase (Gene Ontology)	transforming growth factor beta-activated receptor activity GO0005024	over-represented	1.92e-06	0.0050472	0.0050472	8.62661	20	mmu-let-7b-5p	mmu-miR-106a-5p	mmu-miR-1199-5p	mmu-miR-122-5p	mmu-miR-140-5p	mmu-miR-15a-5p	mmu-miR-17-5p	mmu-miR-196b-5p	mmu-miR-20a-5p	mmu-miR-297a-5p	mmu-miR-301b-3p	mmu-miR-3069-3p	mmu-miR-324-3p	mmu-miR-340-5p	mmu-miR-370-3p	mmu-miR-378a-3p	mmu-miR-425-5p	mmu-miR-541-5p	mmu-miR-9-5p	mmu-miR-93-5p
Pathways (KEGG)	Vitamin B6 metabolism	under-represented	1.73e-05	0.0055329	0.0055329	16.3535	4	mmu-miR-1199-5p	mmu-miR-1896	mmu-miR-298-5p	mmu-miR-3089-5p
Diseases (MNDR)	Epilepsia Partialis Continua	over-represented	0.000779	0.0061052	0.0061052	69.9766	89	mmu-let-7a-5p	mmu-let-7d-3p	mmu-let-7e-5p	mmu-let-7f-1-3p	mmu-miR-101a-3p	mmu-miR-101b-3p	mmu-miR-101c	mmu-miR-103-3p	mmu-miR-107-3p	mmu-miR-10b-5p	mmu-miR-1224-5p	mmu-miR-125b-2-3p	mmu-miR-130a-3p	mmu-miR-133b-3p	mmu-miR-135b-5p	mmu-miR-140-3p	mmu-miR-142a-3p	mmu-miR-142a-5p	mmu-miR-148b-3p	mmu-miR-149-5p	mmu-miR-17-5p	mmu-miR-181c-5p	mmu-miR-181d-5p	mmu-miR-186-5p	mmu-miR-1897-5p	mmu-miR-191-5p	mmu-miR-1941-3p	mmu-miR-1947-5p	mmu-miR-199a-5p	mmu-miR-19a-3p	mmu-miR-200a-3p	mmu-miR-208a-3p	mmu-miR-20b-5p	mmu-miR-210-3p	mmu-miR-211-5p	mmu-miR-212-3p	mmu-miR-21a-5p	mmu-miR-22-3p	mmu-miR-22-5p	mmu-miR-221-3p	mmu-miR-222-3p	mmu-miR-224-5p
Diseases (MNDR)	Myotonic Dystrophy	over-represented	0.000858	0.006469	0.006469	21.3817	33	mmu-let-7d-5p	mmu-let-7f-5p	mmu-let-7g-5p	mmu-let-7i-5p	mmu-miR-125b-5p	mmu-miR-130a-3p	mmu-miR-133a-3p	mmu-miR-135a-5p	mmu-miR-143-3p	mmu-miR-17-5p	mmu-miR-181c-5p	mmu-miR-185-5p	mmu-miR-18a-5p	mmu-miR-195a-5p	mmu-miR-1a-3p	mmu-miR-208a-3p	mmu-miR-21a-5p	mmu-miR-26a-5p	mmu-miR-26b-5p	mmu-miR-27a-3p	mmu-miR-27b-3p	mmu-miR-30a-5p	mmu-miR-30b-5p	mmu-miR-30c-5p	mmu-miR-30d-5p	mmu-miR-30e-5p	mmu-miR-328-3p	mmu-miR-376a-3p	mmu-miR-497a-3p	mmu-miR-497a-5p	mmu-miR-499-5p	mmu-miR-9-5p	mmu-miR-99a-5p
Annotations derived over miRTarBase (Gene Ontology)	negative regulation of metallopeptidase activity GO1905049	over-represented	5.09e-06	0.007199	0.007199	5.39163	14	mmu-miR-106a-5p	mmu-miR-106b-5p	mmu-miR-130a-3p	mmu-miR-130b-3p	mmu-miR-17-5p	mmu-miR-19a-3p	mmu-miR-19b-3p	mmu-miR-20a-5p	mmu-miR-20b-5p	mmu-miR-301a-3p	mmu-miR-301b-3p	mmu-miR-5101	mmu-miR-721	mmu-miR-93-5p
Annotations derived over miRTarBase (Gene Ontology)	positive regulation of blood vessel diameter GO0097755	over-represented	4.13e-06	0.007199	0.007199	21.2071	38	mmu-let-7b-5p	mmu-miR-125b-5p	mmu-miR-129-1-3p	mmu-miR-133a-3p	mmu-miR-135a-5p	mmu-miR-135b-5p	mmu-miR-138-5p	mmu-miR-144-3p	mmu-miR-15a-5p	mmu-miR-16-1-3p	mmu-miR-1896	mmu-miR-195a-5p	mmu-miR-199a-5p	mmu-miR-19b-3p	mmu-miR-1a-3p	mmu-miR-200a-3p	mmu-miR-204-5p	mmu-miR-206-3p	mmu-miR-217-5p	mmu-miR-22-3p	mmu-miR-222-3p	mmu-miR-3071-5p	mmu-miR-30a-5p	mmu-miR-30c-5p	mmu-miR-30e-5p	mmu-miR-324-3p	mmu-miR-34a-5p	mmu-miR-425-5p	mmu-miR-466f-3p	mmu-miR-503-3p	mmu-miR-5101	mmu-miR-541-5p	mmu-miR-543-3p	mmu-miR-669c-3p	mmu-miR-672-3p	mmu-miR-7212-3p	mmu-miR-7a-5p	mmu-miR-9-5p
Annotations derived over miRTarBase (Gene Ontology)	regulation of cell morphogenesis GO0022604	over-represented	5.08e-06	0.007199	0.007199	31.2715	51	mmu-let-7b-5p	mmu-miR-106a-5p	mmu-miR-106b-5p	mmu-miR-1199-5p	mmu-miR-124-3p	mmu-miR-149-5p	mmu-miR-15a-5p	mmu-miR-17-5p	mmu-miR-1843a-5p	mmu-miR-186-5p	mmu-miR-1896	mmu-miR-19b-3p	mmu-miR-204-5p	mmu-miR-20a-5p	mmu-miR-20b-5p	mmu-miR-211-5p	mmu-miR-26a-5p	mmu-miR-290a-5p	mmu-miR-292a-5p	mmu-miR-298-5p	mmu-miR-301b-3p	mmu-miR-3057-3p	mmu-miR-3089-5p	mmu-miR-30a-5p	mmu-miR-30b-5p	mmu-miR-30c-5p	mmu-miR-30d-5p	mmu-miR-30e-5p	mmu-miR-324-3p	mmu-miR-327	mmu-miR-340-5p	mmu-miR-362-5p	mmu-miR-425-5p	mmu-miR-466f-3p	mmu-miR-509-5p	mmu-miR-5098	mmu-miR-5101	mmu-miR-511-5p	mmu-miR-5113	mmu-miR-5123	mmu-miR-532-5p	mmu-miR-541-5p
Annotations derived over miRTarBase (Gene Ontology)	response to food GO0032094	over-represented	4.07e-06	0.007199	0.007199	15.456	30	mmu-let-7b-5p	mmu-miR-101a-3p	mmu-miR-128-3p	mmu-miR-130a-3p	mmu-miR-130b-3p	mmu-miR-148b-3p	mmu-miR-149-5p	mmu-miR-150-5p	mmu-miR-152-3p	mmu-miR-182-5p	mmu-miR-19a-3p	mmu-miR-19b-3p	mmu-miR-26a-5p	mmu-miR-27a-3p	mmu-miR-27b-3p	mmu-miR-301a-3p	mmu-miR-301b-3p	mmu-miR-3073a-3p	mmu-miR-30a-5p	mmu-miR-30b-5p	mmu-miR-30c-5p	mmu-miR-30d-5p	mmu-miR-30e-5p	mmu-miR-324-3p	mmu-miR-342-5p	mmu-miR-425-5p	mmu-miR-466f-3p	mmu-miR-654-3p	mmu-miR-669c-3p	mmu-miR-672-3p
Diseases (MNDR)	diabetic neuropathy	over-represented	0.0010075	0.0073139	0.0073139	7.77518	15	mmu-let-7f-5p	mmu-let-7g-5p	mmu-let-7i-5p	mmu-miR-103-3p	mmu-miR-107-3p	mmu-miR-130a-3p	mmu-miR-138-5p	mmu-miR-16-5p	mmu-miR-191-5p	mmu-miR-27a-3p	mmu-miR-27b-3p	mmu-miR-30a-5p	mmu-miR-30b-5p	mmu-miR-341-5p	mmu-miR-34a-5p
Diseases (MNDR)	Liver Neoplasms	over-represented	0.0014412	0.0100886	0.0100886	10.1077	18	mmu-let-7a-2-3p	mmu-let-7a-5p	mmu-let-7b-5p	mmu-let-7c-1-3p	mmu-let-7c-5p	mmu-let-7d-3p	mmu-let-7d-5p	mmu-let-7e-5p	mmu-let-7f-1-3p	mmu-let-7f-5p	mmu-let-7g-5p	mmu-let-7i-3p	mmu-let-7i-5p	mmu-let-7k	mmu-miR-21a-5p	mmu-miR-221-3p	mmu-miR-34a-5p	mmu-miR-98-5p
Pathways (KEGG)	MicroRNAs in cancer	over-represented	6.57e-05	0.0105149	0.0105149	118.563	145	mmu-let-7a-5p	mmu-let-7b-5p	mmu-let-7c-5p	mmu-let-7d-5p	mmu-let-7e-5p	mmu-let-7f-5p	mmu-let-7g-5p	mmu-let-7i-5p	mmu-miR-101a-3p	mmu-miR-103-3p	mmu-miR-106a-5p	mmu-miR-106b-5p	mmu-miR-107-3p	mmu-miR-10b-5p	mmu-miR-1191a	mmu-miR-1198-5p	mmu-miR-1199-5p	mmu-miR-122-5p	mmu-miR-124-3p	mmu-miR-125b-5p	mmu-miR-128-3p	mmu-miR-130a-3p	mmu-miR-133a-3p	mmu-miR-138-5p	mmu-miR-140-5p	mmu-miR-142a-3p	mmu-miR-143-3p	mmu-miR-144-3p	mmu-miR-148b-3p	mmu-miR-149-5p	mmu-miR-150-5p	mmu-miR-152-3p	mmu-miR-15a-5p	mmu-miR-15b-5p	mmu-miR-16-5p	mmu-miR-17-3p	mmu-miR-17-5p	mmu-miR-183-5p	mmu-miR-185-5p	mmu-miR-1896	mmu-miR-1897-5p	mmu-miR-18a-5p
Annotations derived over miRTarBase (Gene Ontology)	basement membrane GO0005604	over-represented	1.02e-05	0.0115997	0.0115997	59.3079	84	mmu-let-7b-5p	mmu-miR-106a-5p	mmu-miR-106b-5p	mmu-miR-1198-5p	mmu-miR-1199-5p	mmu-miR-124-3p	mmu-miR-128-3p	mmu-miR-130a-3p	mmu-miR-130b-3p	mmu-miR-140-3p	mmu-miR-142a-3p	mmu-miR-143-3p	mmu-miR-149-5p	mmu-miR-150-5p	mmu-miR-15a-5p	mmu-miR-16-5p	mmu-miR-17-3p	mmu-miR-17-5p	mmu-miR-181d-5p	mmu-miR-185-5p	mmu-miR-1897-5p	mmu-miR-18a-5p	mmu-miR-1947-5p	mmu-miR-199a-5p	mmu-miR-19a-3p	mmu-miR-19b-3p	mmu-miR-1a-3p	mmu-miR-200a-3p	mmu-miR-204-5p	mmu-miR-206-3p	mmu-miR-20a-5p	mmu-miR-20b-5p	mmu-miR-211-5p	mmu-miR-2136	mmu-miR-217-5p	mmu-miR-21a-5p	mmu-miR-221-3p	mmu-miR-26a-5p	mmu-miR-27a-3p	mmu-miR-27b-3p	mmu-miR-297a-5p	mmu-miR-297b-5p
Annotations derived over miRTarBase (Gene Ontology)	germ cell migration GO0008354	over-represented	1.18e-05	0.0115997	0.0115997	11.1427	23	mmu-let-7b-5p	mmu-miR-122-5p	mmu-miR-124-3p	mmu-miR-130b-3p	mmu-miR-140-5p	mmu-miR-149-5p	mmu-miR-150-5p	mmu-miR-15a-5p	mmu-miR-17-5p	mmu-miR-193b-3p	mmu-miR-210-3p	mmu-miR-221-3p	mmu-miR-222-3p	mmu-miR-26a-5p	mmu-miR-27b-3p	mmu-miR-297a-5p	mmu-miR-301b-3p	mmu-miR-340-5p	mmu-miR-362-5p	mmu-miR-425-5p	mmu-miR-541-5p	mmu-miR-654-3p	mmu-miR-9-5p
Annotations derived over miRTarBase (Gene Ontology)	regulation of amyloid fibril formation GO1905906	over-represented	1.11e-05	0.0115997	0.0115997	7.90773	18	mmu-miR-106a-5p	mmu-miR-128-3p	mmu-miR-130a-3p	mmu-miR-130b-3p	mmu-miR-148b-3p	mmu-miR-152-3p	mmu-miR-15a-5p	mmu-miR-16-5p	mmu-miR-17-5p	mmu-miR-19a-3p	mmu-miR-19b-3p	mmu-miR-20a-5p	mmu-miR-301a-3p	mmu-miR-301b-3p	mmu-miR-466f-3p	mmu-miR-541-5p	mmu-miR-669c-3p	mmu-miR-672-3p
Annotations derived over miRTarBase (Gene Ontology)	tricuspid valve morphogenesis GO0003186	over-represented	1.08e-05	0.0115997	0.0115997	6.11052	15	mmu-let-7b-5p	mmu-miR-106a-5p	mmu-miR-122-5p	mmu-miR-15a-5p	mmu-miR-17-5p	mmu-miR-196b-5p	mmu-miR-20a-5p	mmu-miR-26a-5p	mmu-miR-27a-3p	mmu-miR-324-3p	mmu-miR-340-5p	mmu-miR-370-3p	mmu-miR-425-5p	mmu-miR-9-5p	mmu-miR-93-5p
Annotations derived over miRTarBase (Gene Ontology)	ventricular septum morphogenesis GO0060412	over-represented	1.29e-05	0.0117633	0.0117633	38.4603	59	mmu-let-7b-5p	mmu-miR-106a-5p	mmu-miR-1199-5p	mmu-miR-122-5p	mmu-miR-124-3p	mmu-miR-130a-3p	mmu-miR-140-5p	mmu-miR-142a-5p	mmu-miR-144-3p	mmu-miR-145b	mmu-miR-148b-3p	mmu-miR-149-5p	mmu-miR-152-3p	mmu-miR-15a-5p	mmu-miR-16-1-3p	mmu-miR-17-5p	mmu-miR-183-5p	mmu-miR-196b-5p	mmu-miR-199a-5p	mmu-miR-19a-3p	mmu-miR-19b-3p	mmu-miR-1a-3p	mmu-miR-200a-3p	mmu-miR-204-5p	mmu-miR-20a-5p	mmu-miR-2136	mmu-miR-21a-5p	mmu-miR-26a-5p	mmu-miR-27a-3p	mmu-miR-27b-3p	mmu-miR-297a-5p	mmu-miR-298-5p	mmu-miR-301b-3p	mmu-miR-3069-3p	mmu-miR-30e-5p	mmu-miR-31-5p	mmu-miR-324-3p	mmu-miR-340-5p	mmu-miR-34a-5p	mmu-miR-362-5p	mmu-miR-363-3p	mmu-miR-369-3p
Drugs (SM2miR)	Tamoxifen	over-represented	0.000524	0.012043	0.012043	12.4054	21	mmu-miR-106a-5p	mmu-miR-15a-5p	mmu-miR-16-5p	mmu-miR-17-5p	mmu-miR-18a-5p	mmu-miR-191-5p	mmu-miR-195a-5p	mmu-miR-20a-5p	mmu-miR-25-3p	mmu-miR-27a-3p	mmu-miR-31-5p	mmu-miR-324-5p	mmu-miR-345-5p	mmu-miR-34a-5p	mmu-miR-350-3p	mmu-miR-361-5p	mmu-miR-362-5p	mmu-miR-375-3p	mmu-miR-378a-3p	mmu-miR-92a-3p	mmu-miR-93-5p
Annotations derived over miRTarBase (Gene Ontology)	cell migration involved in sprouting angiogenesis GO0002042	over-represented	1.61e-05	0.01206	0.01206	19.0504	34	mmu-let-7b-5p	mmu-miR-101a-3p	mmu-miR-106a-5p	mmu-miR-124-3p	mmu-miR-133a-3p	mmu-miR-148b-3p	mmu-miR-149-5p	mmu-miR-150-5p	mmu-miR-152-3p	mmu-miR-15a-5p	mmu-miR-16-5p	mmu-miR-17-3p	mmu-miR-17-5p	mmu-miR-182-5p	mmu-miR-19b-3p	mmu-miR-1a-3p	mmu-miR-200a-3p	mmu-miR-20a-5p	mmu-miR-20b-5p	mmu-miR-26a-5p	mmu-miR-297a-5p	mmu-miR-301b-3p	mmu-miR-340-5p	mmu-miR-342-5p	mmu-miR-362-5p	mmu-miR-466f-3p	mmu-miR-499-5p	mmu-miR-5098	mmu-miR-5101	mmu-miR-541-5p	mmu-miR-669b-5p	mmu-miR-878-5p	mmu-miR-9-5p	mmu-miR-93-5p
Annotations derived over miRTarBase (Gene Ontology)	ion transport GO0006811	over-represented	1.56e-05	0.01206	0.01206	13.2994	26	mmu-let-7b-5p	mmu-miR-128-3p	mmu-miR-130a-3p	mmu-miR-130b-3p	mmu-miR-148b-3p	mmu-miR-149-5p	mmu-miR-152-3p	mmu-miR-17-5p	mmu-miR-19a-3p	mmu-miR-19b-3p	mmu-miR-1a-3p	mmu-miR-203-5p	mmu-miR-206-3p	mmu-miR-26a-5p	mmu-miR-297a-5p	mmu-miR-301a-3p	mmu-miR-301b-3p	mmu-miR-324-3p	mmu-miR-362-5p	mmu-miR-425-5p	mmu-miR-466f-3p	mmu-miR-488-3p	mmu-miR-541-5p	mmu-miR-669c-3p	mmu-miR-672-3p	mmu-miR-9-5p
Annotations derived over miRTarBase (Gene Ontology)	iris morphogenesis GO0061072	over-represented	1.49e-05	0.01206	0.01206	8.62661	19	mmu-miR-101a-3p	mmu-miR-101b-3p	mmu-miR-106a-5p	mmu-miR-107-3p	mmu-miR-144-3p	mmu-miR-15a-5p	mmu-miR-17-3p	mmu-miR-199a-5p	mmu-miR-20b-5p	mmu-miR-210-3p	mmu-miR-26a-5p	mmu-miR-294-5p	mmu-miR-30e-5p	mmu-miR-31-5p	mmu-miR-340-5p	mmu-miR-5101	mmu-miR-541-5p	mmu-miR-7a-5p	mmu-miR-9-5p
Annotations derived over miRTarBase (Gene Ontology)	negative regulation of MAPK cascade GO0043409	over-represented	1.88e-05	0.0126086	0.0126086	29.1148	47	mmu-let-7a-5p	mmu-let-7b-5p	mmu-let-7c-5p	mmu-let-7d-5p	mmu-let-7e-5p	mmu-let-7f-5p	mmu-let-7g-5p	mmu-let-7i-5p	mmu-miR-101a-3p	mmu-miR-103-3p	mmu-miR-10b-5p	mmu-miR-1199-5p	mmu-miR-128-3p	mmu-miR-133a-3p	mmu-miR-138-5p	mmu-miR-144-3p	mmu-miR-149-5p	mmu-miR-15a-5p	mmu-miR-17-5p	mmu-miR-185-5p	mmu-miR-1896	mmu-miR-19b-3p	mmu-miR-1a-3p	mmu-miR-202-3p	mmu-miR-204-5p	mmu-miR-211-5p	mmu-miR-26a-5p	mmu-miR-290a-5p	mmu-miR-292a-5p	mmu-miR-296-3p	mmu-miR-297a-5p	mmu-miR-298-5p	mmu-miR-301b-3p	mmu-miR-3089-5p	mmu-miR-30e-5p	mmu-miR-3108-5p	mmu-miR-324-3p	mmu-miR-339-5p	mmu-miR-340-5p	mmu-miR-362-5p	mmu-miR-425-5p	mmu-miR-466f-3p
Annotations derived over miRTarBase (Gene Ontology)	retina vasculature development in camera-type eye GO0061298	over-represented	1.88e-05	0.0126086	0.0126086	9.34549	20	mmu-let-7b-5p	mmu-miR-101a-3p	mmu-miR-101b-3p	mmu-miR-106a-5p	mmu-miR-107-3p	mmu-miR-144-3p	mmu-miR-149-5p	mmu-miR-150-5p	mmu-miR-17-3p	mmu-miR-17-5p	mmu-miR-199a-5p	mmu-miR-20a-5p	mmu-miR-20b-5p	mmu-miR-210-3p	mmu-miR-31-5p	mmu-miR-340-5p	mmu-miR-362-5p	mmu-miR-370-3p	mmu-miR-5101	mmu-miR-93-5p
Annotations derived over miRTarBase (Gene Ontology)	negative regulation of TOR signaling GO0032007	over-represented	2.05e-05	0.0130271	0.0130271	23.7232	40	mmu-let-7b-5p	mmu-miR-101a-3p	mmu-miR-101b-3p	mmu-miR-106a-5p	mmu-miR-107-3p	mmu-miR-1199-5p	mmu-miR-138-5p	mmu-miR-142a-3p	mmu-miR-144-3p	mmu-miR-149-5p	mmu-miR-150-5p	mmu-miR-17-3p	mmu-miR-195a-5p	mmu-miR-199a-5p	mmu-miR-200a-3p	mmu-miR-204-5p	mmu-miR-20b-5p	mmu-miR-210-3p	mmu-miR-217-5p	mmu-miR-22-3p	mmu-miR-221-3p	mmu-miR-26a-5p	mmu-miR-27b-3p	mmu-miR-3089-5p	mmu-miR-30e-5p	mmu-miR-31-5p	mmu-miR-324-3p	mmu-miR-340-5p	mmu-miR-344-3p	mmu-miR-34a-5p	mmu-miR-350-3p	mmu-miR-451a	mmu-miR-466f-3p	mmu-miR-495-3p	mmu-miR-5101	mmu-miR-5127	mmu-miR-669c-3p	mmu-miR-875-5p	mmu-miR-9-5p	mmu-miR-96-5p
Annotations derived over miRTarBase (Gene Ontology)	regulation of ventricular cardiac muscle cell membrane repolarization GO0060307	over-represented	2.24e-05	0.0135659	0.0135659	10.0644	21	mmu-miR-124-3p	mmu-miR-144-3p	mmu-miR-149-5p	mmu-miR-15a-5p	mmu-miR-16-1-3p	mmu-miR-17-5p	mmu-miR-19b-3p	mmu-miR-1a-3p	mmu-miR-206-3p	mmu-miR-222-3p	mmu-miR-26a-5p	mmu-miR-297a-5p	mmu-miR-301b-3p	mmu-miR-324-3p	mmu-miR-425-5p	mmu-miR-466f-3p	mmu-miR-503-3p	mmu-miR-669c-3p	mmu-miR-672-3p	mmu-miR-7212-3p	mmu-miR-9-5p
Annotations derived over miRTarBase (Gene Ontology)	cardiac muscle hypertrophy in response to stress GO0014898	over-represented	3.04e-05	0.0138505	0.0138505	18.691	33	mmu-let-7b-5p	mmu-miR-105	mmu-miR-106a-5p	mmu-miR-106b-5p	mmu-miR-124-3p	mmu-miR-149-5p	mmu-miR-15a-5p	mmu-miR-17-5p	mmu-miR-181c-5p	mmu-miR-181d-5p	mmu-miR-19b-3p	mmu-miR-1a-3p	mmu-miR-20a-5p	mmu-miR-20b-5p	mmu-miR-26a-5p	mmu-miR-27b-3p	mmu-miR-295-3p	mmu-miR-297a-5p	mmu-miR-301b-3p	mmu-miR-30a-5p	mmu-miR-30b-5p	mmu-miR-30c-5p	mmu-miR-30d-5p	mmu-miR-30e-5p	mmu-miR-327	mmu-miR-340-5p	mmu-miR-342-3p	mmu-miR-495-3p	mmu-miR-499-5p	mmu-miR-5101	mmu-miR-541-5p	mmu-miR-92a-3p	mmu-miR-93-5p
Annotations derived over miRTarBase (Gene Ontology)	growth cone GO0030426	over-represented	2.94e-05	0.0138505	0.0138505	83.75	110	mmu-let-7b-5p	mmu-let-7e-5p	mmu-miR-101a-3p	mmu-miR-101b-3p	mmu-miR-103-3p	mmu-miR-105	mmu-miR-106a-5p	mmu-miR-106b-5p	mmu-miR-107-3p	mmu-miR-10b-5p	mmu-miR-124-3p	mmu-miR-128-3p	mmu-miR-129-1-3p	mmu-miR-130a-3p	mmu-miR-130b-3p	mmu-miR-133a-3p	mmu-miR-133b-3p	mmu-miR-138-5p	mmu-miR-144-3p	mmu-miR-148b-3p	mmu-miR-149-5p	mmu-miR-150-5p	mmu-miR-152-3p	mmu-miR-15a-5p	mmu-miR-15b-5p	mmu-miR-16-5p	mmu-miR-17-5p	mmu-miR-185-5p	mmu-miR-186-5p	mmu-miR-1896	mmu-miR-1931	mmu-miR-1942	mmu-miR-195a-5p	mmu-miR-199a-5p	mmu-miR-19a-3p	mmu-miR-19b-3p	mmu-miR-1a-3p	mmu-miR-200a-3p	mmu-miR-204-5p	mmu-miR-206-3p	mmu-miR-208a-3p	mmu-miR-208b-3p
Annotations derived over miRTarBase (Gene Ontology)	positive regulation of histone ubiquitination GO0033184	over-represented	2.74e-05	0.0138505	0.0138505	5.75107	14	mmu-miR-106a-5p	mmu-miR-106b-5p	mmu-miR-130a-3p	mmu-miR-130b-3p	mmu-miR-17-5p	mmu-miR-19a-3p	mmu-miR-19b-3p	mmu-miR-20a-5p	mmu-miR-20b-5p	mmu-miR-301a-3p	mmu-miR-301b-3p	mmu-miR-425-5p	mmu-miR-721	mmu-miR-93-5p
Annotations derived over miRTarBase (Gene Ontology)	positive regulation of hormone biosynthetic process GO0046886	over-represented	2.61e-05	0.0138505	0.0138505	7.54828	17	mmu-miR-101a-3p	mmu-miR-101b-3p	mmu-miR-106a-5p	mmu-miR-107-3p	mmu-miR-144-3p	mmu-miR-17-3p	mmu-miR-199a-5p	mmu-miR-20b-5p	mmu-miR-210-3p	mmu-miR-221-3p	mmu-miR-26a-5p	mmu-miR-31-5p	mmu-miR-340-5p	mmu-miR-342-3p	mmu-miR-350-3p	mmu-miR-5101	mmu-miR-9-5p
Annotations derived over miRTarBase (Gene Ontology)	regulation of neuron death GO1901214	over-represented	3.04e-05	0.0138505	0.0138505	12.221	24	mmu-miR-128-3p	mmu-miR-130a-3p	mmu-miR-130b-3p	mmu-miR-148b-3p	mmu-miR-152-3p	mmu-miR-15a-5p	mmu-miR-17-5p	mmu-miR-19a-3p	mmu-miR-19b-3p	mmu-miR-20a-5p	mmu-miR-26a-5p	mmu-miR-297a-5p	mmu-miR-301a-3p	mmu-miR-301b-3p	mmu-miR-324-3p	mmu-miR-328-3p	mmu-miR-362-5p	mmu-miR-466f-3p	mmu-miR-5101	mmu-miR-541-5p	mmu-miR-669c-3p	mmu-miR-672-3p	mmu-miR-7a-1-3p	mmu-miR-9-5p
Annotations derived over miRTarBase (Gene Ontology)	vascular endothelial growth factor production GO0010573	over-represented	2.74e-05	0.0138505	0.0138505	5.75107	14	mmu-miR-101a-3p	mmu-miR-101b-3p	mmu-miR-106a-5p	mmu-miR-107-3p	mmu-miR-144-3p	mmu-miR-17-3p	mmu-miR-199a-5p	mmu-miR-20b-5p	mmu-miR-210-3p	mmu-miR-30e-5p	mmu-miR-31-5p	mmu-miR-5101	mmu-miR-541-5p	mmu-miR-9-5p
Annotations derived over miRTarBase (Gene Ontology)	ventricular compact myocardium morphogenesis GO0003223	over-represented	2.55e-05	0.0138505	0.0138505	10.7833	22	mmu-let-7b-5p	mmu-miR-1199-5p	mmu-miR-122-5p	mmu-miR-140-5p	mmu-miR-15a-5p	mmu-miR-185-5p	mmu-miR-200a-3p	mmu-miR-203-5p	mmu-miR-26a-5p	mmu-miR-27a-3p	mmu-miR-290a-5p	mmu-miR-292a-5p	mmu-miR-297a-5p	mmu-miR-301b-3p	mmu-miR-3069-3p	mmu-miR-324-3p	mmu-miR-340-5p	mmu-miR-370-3p	mmu-miR-378a-3p	mmu-miR-425-5p	mmu-miR-541-5p	mmu-miR-9-5p
Annotations derived over miRTarBase (Gene Ontology)	platelet formation GO0030220	over-represented	3.32e-05	0.0143889	0.0143889	13.6588	26	mmu-miR-106a-5p	mmu-miR-106b-5p	mmu-miR-124-3p	mmu-miR-125b-5p	mmu-miR-133a-3p	mmu-miR-149-5p	mmu-miR-150-5p	mmu-miR-17-5p	mmu-miR-19b-3p	mmu-miR-1a-3p	mmu-miR-20a-5p	mmu-miR-20b-5p	mmu-miR-26a-5p	mmu-miR-27b-3p	mmu-miR-290a-5p	mmu-miR-292a-5p	mmu-miR-30e-5p	mmu-miR-327	mmu-miR-339-5p	mmu-miR-3964	mmu-miR-425-5p	mmu-miR-495-3p	mmu-miR-5101	mmu-miR-541-5p	mmu-miR-590-3p	mmu-miR-93-5p
Annotations derived over miRTarBase (Gene Ontology)	positive regulation of receptor biosynthetic process GO0010870	over-represented	3.42e-05	0.0143889	0.0143889	8.26717	18	mmu-miR-101a-3p	mmu-miR-101b-3p	mmu-miR-105	mmu-miR-106a-5p	mmu-miR-107-3p	mmu-miR-144-3p	mmu-miR-17-3p	mmu-miR-199a-5p	mmu-miR-20b-5p	mmu-miR-210-3p	mmu-miR-31-5p	mmu-miR-324-3p	mmu-miR-340-5p	mmu-miR-345-3p	mmu-miR-362-5p	mmu-miR-375-3p	mmu-miR-5101	mmu-miR-9-5p
Annotations derived over miRTarBase (Gene Ontology)	protein phosphorylation GO0006468	over-represented	3.5e-05	0.0143889	0.0143889	138.745	168	mmu-let-7b-5p	mmu-miR-101a-3p	mmu-miR-101b-3p	mmu-miR-103-3p	mmu-miR-105	mmu-miR-106a-5p	mmu-miR-106b-5p	mmu-miR-107-3p	mmu-miR-10b-5p	mmu-miR-1191a	mmu-miR-1198-5p	mmu-miR-1199-5p	mmu-miR-122-5p	mmu-miR-1224-5p	mmu-miR-124-3p	mmu-miR-125b-5p	mmu-miR-128-3p	mmu-miR-129-1-3p	mmu-miR-1306-5p	mmu-miR-130a-3p	mmu-miR-130b-3p	mmu-miR-133a-3p	mmu-miR-135a-5p	mmu-miR-138-5p	mmu-miR-140-3p	mmu-miR-140-5p	mmu-miR-142a-3p	mmu-miR-142a-5p	mmu-miR-143-3p	mmu-miR-144-3p	mmu-miR-148b-3p	mmu-miR-149-5p	mmu-miR-150-5p	mmu-miR-151-5p	mmu-miR-152-3p	mmu-miR-15a-5p	mmu-miR-16-5p	mmu-miR-17-5p	mmu-miR-182-5p	mmu-miR-183-5p	mmu-miR-1843a-5p	mmu-miR-185-5p
Annotations derived over miRTarBase (Gene Ontology)	activation of MAPKKK activity GO0000185	over-represented	4.38e-05	0.0174399	0.0174399	6.46996	15	mmu-miR-106a-5p	mmu-miR-125b-5p	mmu-miR-149-5p	mmu-miR-15a-5p	mmu-miR-16-5p	mmu-miR-17-5p	mmu-miR-19a-3p	mmu-miR-19b-3p	mmu-miR-20a-5p	mmu-miR-296-3p	mmu-miR-297a-5p	mmu-miR-298-5p	mmu-miR-301b-3p	mmu-miR-30e-5p	mmu-miR-541-5p
Annotations derived over miRTarBase (Gene Ontology)	RNA polymerase II distal enhancer sequence-specific DNA binding GO0000980	over-represented	4.58e-05	0.0177006	0.0177006	74.4045	99	mmu-let-7b-5p	mmu-miR-101a-3p	mmu-miR-101b-3p	mmu-miR-106a-5p	mmu-miR-106b-5p	mmu-miR-107-3p	mmu-miR-10b-5p	mmu-miR-1198-5p	mmu-miR-1199-5p	mmu-miR-122-5p	mmu-miR-124-3p	mmu-miR-125b-2-3p	mmu-miR-125b-5p	mmu-miR-129-1-3p	mmu-miR-130a-3p	mmu-miR-130b-3p	mmu-miR-138-5p	mmu-miR-142a-3p	mmu-miR-142a-5p	mmu-miR-144-3p	mmu-miR-149-5p	mmu-miR-150-5p	mmu-miR-15a-5p	mmu-miR-16-5p	mmu-miR-17-3p	mmu-miR-17-5p	mmu-miR-182-5p	mmu-miR-1839-5p	mmu-miR-186-5p	mmu-miR-1941-5p	mmu-miR-195a-5p	mmu-miR-1981-5p	mmu-miR-199a-5p	mmu-miR-19b-3p	mmu-miR-1a-3p	mmu-miR-200a-3p	mmu-miR-204-5p	mmu-miR-206-3p	mmu-miR-208a-3p	mmu-miR-208b-3p	mmu-miR-20a-5p	mmu-miR-20b-5p
Annotations derived over miRTarBase (Gene Ontology)	positive regulation of alkaline phosphatase activity GO0010694	over-represented	4.86e-05	0.0177066	0.0177066	9.70494	20	mmu-let-7b-5p	mmu-miR-106a-5p	mmu-miR-106b-5p	mmu-miR-140-5p	mmu-miR-15a-5p	mmu-miR-17-5p	mmu-miR-19b-3p	mmu-miR-20a-5p	mmu-miR-20b-5p	mmu-miR-26a-5p	mmu-miR-27a-3p	mmu-miR-27b-3p	mmu-miR-301b-3p	mmu-miR-30e-5p	mmu-miR-324-3p	mmu-miR-327	mmu-miR-340-5p	mmu-miR-495-3p	mmu-miR-5101	mmu-miR-93-5p
Annotations derived over miRTarBase (Gene Ontology)	positive regulation of macrophage apoptotic process GO2000111	over-represented	4.86e-05	0.0177066	0.0177066	9.70494	20	mmu-miR-106a-5p	mmu-miR-106b-5p	mmu-miR-138-5p	mmu-miR-17-5p	mmu-miR-195a-5p	mmu-miR-199a-5p	mmu-miR-200a-3p	mmu-miR-204-5p	mmu-miR-20a-5p	mmu-miR-20b-5p	mmu-miR-217-5p	mmu-miR-22-3p	mmu-miR-26a-5p	mmu-miR-27b-3p	mmu-miR-327	mmu-miR-34a-5p	mmu-miR-495-3p	mmu-miR-5101	mmu-miR-9-5p	mmu-miR-93-5p
Diseases (MNDR)	Meningitis, Escherichia coli	over-represented	0.0026727	0.018064	0.018064	9.71897	17	mmu-miR-106a-5p	mmu-miR-106b-3p	mmu-miR-142a-3p	mmu-miR-152-3p	mmu-miR-15b-5p	mmu-miR-16-1-3p	mmu-miR-17-5p	mmu-miR-181c-5p	mmu-miR-18a-5p	mmu-miR-19a-3p	mmu-miR-19b-3p	mmu-miR-20a-5p	mmu-miR-21a-5p	mmu-miR-362-5p	mmu-miR-451a	mmu-miR-486b-5p	mmu-miR-93-5p
Pathways (KEGG)	Endometrial cancer	over-represented	0.000195	0.01876	0.01876	68.7591	90	mmu-let-7a-5p	mmu-let-7b-5p	mmu-let-7c-5p	mmu-let-7d-5p	mmu-let-7e-5p	mmu-let-7f-5p	mmu-let-7g-5p	mmu-let-7i-5p	mmu-miR-101a-3p	mmu-miR-103-3p	mmu-miR-10b-5p	mmu-miR-122-5p	mmu-miR-124-3p	mmu-miR-125b-5p	mmu-miR-128-3p	mmu-miR-129-1-3p	mmu-miR-133a-3p	mmu-miR-138-5p	mmu-miR-143-3p	mmu-miR-144-3p	mmu-miR-149-5p	mmu-miR-150-5p	mmu-miR-151-5p	mmu-miR-152-3p	mmu-miR-15a-5p	mmu-miR-16-5p	mmu-miR-17-5p	mmu-miR-182-5p	mmu-miR-185-5p	mmu-miR-1896	mmu-miR-1897-5p	mmu-miR-18a-5p	mmu-miR-1927	mmu-miR-195a-5p	mmu-miR-19a-3p	mmu-miR-19b-3p	mmu-miR-200a-3p	mmu-miR-202-3p	mmu-miR-203-5p	mmu-miR-208a-3p	mmu-miR-208b-3p	mmu-miR-20a-5p
Pathways (KEGG)	Mitophagy - animal	over-represented	0.000235	0.01876	0.01876	41.6271	59	mmu-let-7b-5p	mmu-miR-101a-3p	mmu-miR-101b-3p	mmu-miR-106a-5p	mmu-miR-107-3p	mmu-miR-10b-5p	mmu-miR-122-5p	mmu-miR-124-3p	mmu-miR-125b-5p	mmu-miR-128-3p	mmu-miR-138-5p	mmu-miR-142a-5p	mmu-miR-143-3p	mmu-miR-144-3p	mmu-miR-145b	mmu-miR-149-5p	mmu-miR-15a-5p	mmu-miR-16-5p	mmu-miR-17-3p	mmu-miR-17-5p	mmu-miR-182-5p	mmu-miR-186-5p	mmu-miR-1896	mmu-miR-199a-5p	mmu-miR-19b-3p	mmu-miR-20a-5p	mmu-miR-20b-5p	mmu-miR-210-3p	mmu-miR-210-5p	mmu-miR-212-3p	mmu-miR-217-5p	mmu-miR-221-3p	mmu-miR-26a-5p	mmu-miR-290a-5p	mmu-miR-292a-5p	mmu-miR-297a-5p	mmu-miR-301b-3p	mmu-miR-3058-5p	mmu-miR-30e-5p	mmu-miR-31-5p	mmu-miR-3105-5p	mmu-miR-320-3p
Annotations derived over miRTarBase (Gene Ontology)	blood vessel development GO0001568	over-represented	5.55e-05	0.0191164	0.0191164	62.1835	85	mmu-let-7b-5p	mmu-let-7e-5p	mmu-let-7i-5p	mmu-miR-101a-3p	mmu-miR-101b-3p	mmu-miR-106a-5p	mmu-miR-106b-5p	mmu-miR-107-3p	mmu-miR-10b-5p	mmu-miR-1198-5p	mmu-miR-1199-5p	mmu-miR-124-3p	mmu-miR-144-3p	mmu-miR-145b	mmu-miR-149-5p	mmu-miR-150-5p	mmu-miR-15a-5p	mmu-miR-15b-5p	mmu-miR-16-1-3p	mmu-miR-16-5p	mmu-miR-17-3p	mmu-miR-17-5p	mmu-miR-181c-5p	mmu-miR-181d-5p	mmu-miR-182-5p	mmu-miR-195a-5p	mmu-miR-199a-5p	mmu-miR-19a-3p	mmu-miR-19b-3p	mmu-miR-200a-3p	mmu-miR-20a-5p	mmu-miR-20b-5p	mmu-miR-210-3p	mmu-miR-2136	mmu-miR-25-3p	mmu-miR-26a-5p	mmu-miR-27a-3p	mmu-miR-27b-3p	mmu-miR-294-5p	mmu-miR-297a-5p	mmu-miR-297b-5p	mmu-miR-298-5p
Annotations derived over miRTarBase (Gene Ontology)	unmethylated CpG binding GO0045322	over-represented	5.44e-05	0.0191164	0.0191164	10.4238	21	mmu-miR-106a-5p	mmu-miR-106b-5p	mmu-miR-130a-3p	mmu-miR-130b-3p	mmu-miR-149-5p	mmu-miR-15a-5p	mmu-miR-17-5p	mmu-miR-19a-3p	mmu-miR-19b-3p	mmu-miR-20a-5p	mmu-miR-20b-5p	mmu-miR-22-3p	mmu-miR-301a-3p	mmu-miR-301b-3p	mmu-miR-30e-5p	mmu-miR-324-3p	mmu-miR-362-5p	mmu-miR-425-5p	mmu-miR-721	mmu-miR-9-5p	mmu-miR-93-5p
Annotations derived over miRTarBase (Gene Ontology)	neurotrophin TRKB receptor binding GO0005169	over-represented	6.09e-05	0.0192082	0.0192082	7.18884	16	mmu-miR-124-3p	mmu-miR-149-5p	mmu-miR-1a-3p	mmu-miR-204-5p	mmu-miR-211-5p	mmu-miR-30a-5p	mmu-miR-30d-5p	mmu-miR-495-3p	mmu-miR-5098	mmu-miR-5101	mmu-miR-541-5p	mmu-miR-543-3p	mmu-miR-590-3p	mmu-miR-669b-5p	mmu-miR-744-5p	mmu-miR-762
Annotations derived over miRTarBase (Gene Ontology)	outflow tract morphogenesis GO0003151	over-represented	6.13e-05	0.0192082	0.0192082	59.6674	82	mmu-let-7b-5p	mmu-let-7e-5p	mmu-miR-101a-3p	mmu-miR-101b-3p	mmu-miR-105	mmu-miR-106a-5p	mmu-miR-106b-5p	mmu-miR-107-3p	mmu-miR-10b-5p	mmu-miR-1199-5p	mmu-miR-122-5p	mmu-miR-125b-5p	mmu-miR-129-1-3p	mmu-miR-130a-3p	mmu-miR-138-5p	mmu-miR-140-5p	mmu-miR-142a-5p	mmu-miR-144-3p	mmu-miR-145b	mmu-miR-149-5p	mmu-miR-150-5p	mmu-miR-15a-5p	mmu-miR-16-1-3p	mmu-miR-16-5p	mmu-miR-17-3p	mmu-miR-17-5p	mmu-miR-181c-5p	mmu-miR-181d-5p	mmu-miR-182-5p	mmu-miR-183-5p	mmu-miR-196b-5p	mmu-miR-199a-5p	mmu-miR-19a-3p	mmu-miR-19b-3p	mmu-miR-1a-3p	mmu-miR-200a-3p	mmu-miR-204-5p	mmu-miR-20a-5p	mmu-miR-20b-5p	mmu-miR-210-3p	mmu-miR-2136	mmu-miR-26a-5p
Annotations derived over miRTarBase (Gene Ontology)	positive regulation of protein metabolic process GO0051247	over-represented	6.18e-05	0.0192082	0.0192082	16.8938	30	mmu-let-7b-5p	mmu-miR-106a-5p	mmu-miR-10b-5p	mmu-miR-124-3p	mmu-miR-128-3p	mmu-miR-130a-3p	mmu-miR-130b-3p	mmu-miR-143-3p	mmu-miR-148b-3p	mmu-miR-152-3p	mmu-miR-15a-5p	mmu-miR-16-5p	mmu-miR-17-5p	mmu-miR-1941-5p	mmu-miR-19a-3p	mmu-miR-19b-3p	mmu-miR-1a-3p	mmu-miR-20a-5p	mmu-miR-301a-3p	mmu-miR-301b-3p	mmu-miR-3089-5p	mmu-miR-30e-5p	mmu-miR-3572-3p	mmu-miR-362-5p	mmu-miR-375-3p	mmu-miR-466f-3p	mmu-miR-541-5p	mmu-miR-669c-3p	mmu-miR-672-3p	mmu-miR-7a-5p
Annotations derived over miRTarBase (Gene Ontology)	regulation of aerobic respiration GO1903715	over-represented	6.09e-05	0.0192082	0.0192082	7.18884	16	mmu-miR-101a-3p	mmu-miR-101b-3p	mmu-miR-106a-5p	mmu-miR-107-3p	mmu-miR-144-3p	mmu-miR-15a-5p	mmu-miR-17-3p	mmu-miR-199a-5p	mmu-miR-20b-5p	mmu-miR-210-3p	mmu-miR-210-5p	mmu-miR-221-3p	mmu-miR-30e-5p	mmu-miR-31-5p	mmu-miR-350-3p	mmu-miR-5101
Diseases (MNDR)	middle cerebral artery infarction	over-represented	0.0030078	0.019651	0.019651	110.019	129	mmu-let-7b-5p	mmu-let-7c-5p	mmu-let-7d-3p	mmu-let-7d-5p	mmu-let-7e-5p	mmu-let-7f-1-3p	mmu-let-7i-5p	mmu-miR-101b-3p	mmu-miR-106b-3p	mmu-miR-106b-5p	mmu-miR-1198-5p	mmu-miR-1199-5p	mmu-miR-122-5p	mmu-miR-1224-5p	mmu-miR-124-3p	mmu-miR-127-5p	mmu-miR-133a-3p	mmu-miR-133b-3p	mmu-miR-138-5p	mmu-miR-143-3p	mmu-miR-145a-3p	mmu-miR-150-5p	mmu-miR-154-3p	mmu-miR-16-1-3p	mmu-miR-16-5p	mmu-miR-181c-5p	mmu-miR-181d-5p	mmu-miR-182-5p	mmu-miR-183-5p	mmu-miR-185-5p	mmu-miR-1896	mmu-miR-1897-5p	mmu-miR-18a-5p	mmu-miR-193b-3p	mmu-miR-1946b	mmu-miR-19a-3p	mmu-miR-19b-3p	mmu-miR-200a-3p	mmu-miR-200a-5p	mmu-miR-202-3p	mmu-miR-204-5p	mmu-miR-206-3p
Annotations derived over miRTarBase (Gene Ontology)	RNA polymerase II transcription factor binding GO0001085	over-represented	6.52e-05	0.0197806	0.0197806	51.0408	72	mmu-miR-103-3p	mmu-miR-106a-5p	mmu-miR-106b-5p	mmu-miR-107-3p	mmu-miR-10b-5p	mmu-miR-1199-5p	mmu-miR-124-3p	mmu-miR-129-1-3p	mmu-miR-130a-3p	mmu-miR-133a-3p	mmu-miR-133b-3p	mmu-miR-138-5p	mmu-miR-140-5p	mmu-miR-143-3p	mmu-miR-149-5p	mmu-miR-150-5p	mmu-miR-15a-5p	mmu-miR-17-5p	mmu-miR-185-5p	mmu-miR-186-5p	mmu-miR-1896	mmu-miR-1905	mmu-miR-1981-5p	mmu-miR-199a-5p	mmu-miR-19a-3p	mmu-miR-19b-3p	mmu-miR-1a-3p	mmu-miR-200a-3p	mmu-miR-203-5p	mmu-miR-206-3p	mmu-miR-20a-5p	mmu-miR-20b-5p	mmu-miR-22-3p	mmu-miR-25-3p	mmu-miR-26a-5p	mmu-miR-27b-3p	mmu-miR-2861	mmu-miR-290a-5p	mmu-miR-292a-5p	mmu-miR-297a-5p	mmu-miR-298-5p	mmu-miR-301a-3p
Annotations derived over miRTarBase (Gene Ontology)	mesoderm formation GO0001707	over-represented	6.89e-05	0.0204151	0.0204151	33.4281	51	mmu-let-7a-5p	mmu-let-7b-5p	mmu-let-7c-5p	mmu-let-7d-5p	mmu-let-7e-5p	mmu-let-7f-5p	mmu-let-7g-5p	mmu-let-7i-5p	mmu-miR-106a-5p	mmu-miR-106b-5p	mmu-miR-1199-5p	mmu-miR-122-5p	mmu-miR-124-3p	mmu-miR-125b-5p	mmu-miR-129-1-3p	mmu-miR-133a-3p	mmu-miR-138-5p	mmu-miR-140-3p	mmu-miR-140-5p	mmu-miR-149-5p	mmu-miR-150-5p	mmu-miR-15a-5p	mmu-miR-17-5p	mmu-miR-185-5p	mmu-miR-1896	mmu-miR-18a-5p	mmu-miR-1941-3p	mmu-miR-1a-3p	mmu-miR-202-3p	mmu-miR-20a-5p	mmu-miR-26a-5p	mmu-miR-27a-3p	mmu-miR-27b-3p	mmu-miR-297a-5p	mmu-miR-301b-3p	mmu-miR-3071-5p	mmu-miR-30a-5p	mmu-miR-30c-5p	mmu-miR-30e-5p	mmu-miR-324-3p	mmu-miR-340-5p	mmu-miR-362-5p
Annotations derived over miRTarBase (Gene Ontology)	cardiac conduction system development GO0003161	over-represented	9.2e-05	0.0210144	0.0210144	8.62661	18	mmu-let-7b-5p	mmu-miR-122-5p	mmu-miR-124-3p	mmu-miR-133a-3p	mmu-miR-144-3p	mmu-miR-15a-5p	mmu-miR-16-1-3p	mmu-miR-1a-3p	mmu-miR-26a-5p	mmu-miR-27a-3p	mmu-miR-301b-3p	mmu-miR-324-3p	mmu-miR-340-5p	mmu-miR-466f-3p	mmu-miR-503-3p	mmu-miR-669c-3p	mmu-miR-672-3p	mmu-miR-7212-3p
Annotations derived over miRTarBase (Gene Ontology)	deacetylase activity GO0019213	over-represented	7.73e-05	0.0210144	0.0210144	7.90773	17	mmu-let-7b-5p	mmu-miR-124-3p	mmu-miR-138-5p	mmu-miR-149-5p	mmu-miR-17-5p	mmu-miR-195a-5p	mmu-miR-199a-5p	mmu-miR-200a-3p	mmu-miR-204-5p	mmu-miR-217-5p	mmu-miR-22-3p	mmu-miR-301b-3p	mmu-miR-324-3p	mmu-miR-340-5p	mmu-miR-34a-5p	mmu-miR-362-5p	mmu-miR-9-5p
Annotations derived over miRTarBase (Gene Ontology)	double-strand break repair via nonhomologous end joining GO0006303	over-represented	0.000105	0.0210144	0.0210144	17.9721	31	mmu-miR-105	mmu-miR-106a-5p	mmu-miR-106b-5p	mmu-miR-10b-5p	mmu-miR-124-3p	mmu-miR-130a-3p	mmu-miR-130b-3p	mmu-miR-150-5p	mmu-miR-17-5p	mmu-miR-1981-5p	mmu-miR-19a-3p	mmu-miR-19b-3p	mmu-miR-1a-3p	mmu-miR-206-3p	mmu-miR-20a-5p	mmu-miR-20b-5p	mmu-miR-26a-5p	mmu-miR-295-3p	mmu-miR-297a-5p	mmu-miR-301a-3p	mmu-miR-301b-3p	mmu-miR-30e-5p	mmu-miR-324-3p	mmu-miR-328-3p	mmu-miR-339-5p	mmu-miR-3961	mmu-miR-425-5p	mmu-miR-5127	mmu-miR-541-5p	mmu-miR-721	mmu-miR-93-5p
Annotations derived over miRTarBase (Gene Ontology)	elastin metabolic process GO0051541	over-represented	9.46e-05	0.0210144	0.0210144	4.3133	11	mmu-miR-101a-3p	mmu-miR-101b-3p	mmu-miR-106a-5p	mmu-miR-107-3p	mmu-miR-144-3p	mmu-miR-17-3p	mmu-miR-199a-5p	mmu-miR-20b-5p	mmu-miR-210-3p	mmu-miR-31-5p	mmu-miR-5101
Annotations derived over miRTarBase (Gene Ontology)	epicardium morphogenesis GO1905223	over-represented	9.34e-05	0.0210144	0.0210144	3.23498	9	mmu-let-7b-5p	mmu-miR-122-5p	mmu-miR-140-5p	mmu-miR-15a-5p	mmu-miR-297a-5p	mmu-miR-301b-3p	mmu-miR-340-5p	mmu-miR-425-5p	mmu-miR-541-5p
Annotations derived over miRTarBase (Gene Ontology)	integral component of spine apparatus membrane GO0099065	over-represented	0.000105	0.0210144	0.0210144	6.11052	14	mmu-miR-128-3p	mmu-miR-130a-3p	mmu-miR-130b-3p	mmu-miR-148b-3p	mmu-miR-152-3p	mmu-miR-19a-3p	mmu-miR-19b-3p	mmu-miR-301a-3p	mmu-miR-301b-3p	mmu-miR-451a	mmu-miR-466f-3p	mmu-miR-669c-3p	mmu-miR-672-3p	mmu-miR-9-5p
Annotations derived over miRTarBase (Gene Ontology)	intestinal epithelial cell maturation GO0060574	over-represented	9.46e-05	0.0210144	0.0210144	4.3133	11	mmu-miR-101a-3p	mmu-miR-101b-3p	mmu-miR-106a-5p	mmu-miR-107-3p	mmu-miR-144-3p	mmu-miR-17-3p	mmu-miR-199a-5p	mmu-miR-20b-5p	mmu-miR-210-3p	mmu-miR-31-5p	mmu-miR-5101
Annotations derived over miRTarBase (Gene Ontology)	lactate metabolic process GO0006089	over-represented	0.000105	0.0210144	0.0210144	6.11052	14	mmu-miR-101a-3p	mmu-miR-101b-3p	mmu-miR-106a-5p	mmu-miR-107-3p	mmu-miR-144-3p	mmu-miR-17-3p	mmu-miR-199a-5p	mmu-miR-19b-3p	mmu-miR-20b-5p	mmu-miR-210-3p	mmu-miR-301b-3p	mmu-miR-31-5p	mmu-miR-324-3p	mmu-miR-5101
Annotations derived over miRTarBase (Gene Ontology)	mitophagy GO0000423	over-represented	0.000105	0.0210144	0.0210144	6.11052	14	mmu-miR-106a-5p	mmu-miR-142a-5p	mmu-miR-149-5p	mmu-miR-15a-5p	mmu-miR-17-5p	mmu-miR-20a-5p	mmu-miR-26a-5p	mmu-miR-297a-5p	mmu-miR-3058-5p	mmu-miR-30e-5p	mmu-miR-324-3p	mmu-miR-541-5p	mmu-miR-9-5p	mmu-miR-93-5p
Annotations derived over miRTarBase (Gene Ontology)	negative regulation of cell proliferation GO0008285	over-represented	7.37e-05	0.0210144	0.0210144	135.15	163	mmu-let-7a-5p	mmu-let-7b-5p	mmu-let-7c-5p	mmu-let-7d-5p	mmu-let-7e-5p	mmu-let-7f-5p	mmu-let-7g-5p	mmu-let-7i-5p	mmu-miR-101a-3p	mmu-miR-101b-3p	mmu-miR-103-3p	mmu-miR-105	mmu-miR-106a-5p	mmu-miR-106b-5p	mmu-miR-10b-5p	mmu-miR-1198-5p	mmu-miR-1199-5p	mmu-miR-122-5p	mmu-miR-124-3p	mmu-miR-125b-5p	mmu-miR-128-3p	mmu-miR-129-1-3p	mmu-miR-1306-5p	mmu-miR-130a-3p	mmu-miR-130b-3p	mmu-miR-133a-3p	mmu-miR-135a-5p	mmu-miR-135b-5p	mmu-miR-138-5p	mmu-miR-140-3p	mmu-miR-140-5p	mmu-miR-142a-3p	mmu-miR-142a-5p	mmu-miR-144-3p	mmu-miR-148b-3p	mmu-miR-149-5p	mmu-miR-150-5p	mmu-miR-152-3p	mmu-miR-15a-5p	mmu-miR-15b-5p	mmu-miR-16-5p	mmu-miR-17-5p
Annotations derived over miRTarBase (Gene Ontology)	negative regulation of oxidative stress-induced neuron intrinsic apoptotic signaling pathway GO1903377	over-represented	9.46e-05	0.0210144	0.0210144	4.3133	11	mmu-miR-101a-3p	mmu-miR-101b-3p	mmu-miR-106a-5p	mmu-miR-107-3p	mmu-miR-144-3p	mmu-miR-17-3p	mmu-miR-199a-5p	mmu-miR-20b-5p	mmu-miR-210-3p	mmu-miR-31-5p	mmu-miR-5101
Annotations derived over miRTarBase (Gene Ontology)	negative regulation of proteolysis GO0045861	over-represented	0.000104	0.0210144	0.0210144	27.3176	43	mmu-let-7b-5p	mmu-miR-101a-3p	mmu-miR-103-3p	mmu-miR-106a-5p	mmu-miR-106b-5p	mmu-miR-124-3p	mmu-miR-1306-5p	mmu-miR-130a-3p	mmu-miR-130b-3p	mmu-miR-138-5p	mmu-miR-149-5p	mmu-miR-150-5p	mmu-miR-15a-5p	mmu-miR-17-5p	mmu-miR-182-5p	mmu-miR-19a-3p	mmu-miR-19b-3p	mmu-miR-206-3p	mmu-miR-20a-5p	mmu-miR-20b-5p	mmu-miR-217-5p	mmu-miR-21a-5p	mmu-miR-221-3p	mmu-miR-297a-5p	mmu-miR-301a-3p	mmu-miR-301b-3p	mmu-miR-30a-5p	mmu-miR-30c-5p	mmu-miR-30e-5p	mmu-miR-3105-5p	mmu-miR-324-3p	mmu-miR-340-5p	mmu-miR-342-5p	mmu-miR-3572-3p	mmu-miR-362-5p	mmu-miR-425-5p	mmu-miR-466f-3p	mmu-miR-5101	mmu-miR-669c-3p	mmu-miR-7013-3p	mmu-miR-721	mmu-miR-9-5p
Annotations derived over miRTarBase (Gene Ontology)	neural fold elevation formation GO0021502	over-represented	9.46e-05	0.0210144	0.0210144	4.3133	11	mmu-miR-101a-3p	mmu-miR-101b-3p	mmu-miR-106a-5p	mmu-miR-107-3p	mmu-miR-144-3p	mmu-miR-17-3p	mmu-miR-199a-5p	mmu-miR-20b-5p	mmu-miR-210-3p	mmu-miR-31-5p	mmu-miR-5101
Annotations derived over miRTarBase (Gene Ontology)	peptidase inhibitor activity GO0030414	over-represented	0.000104	0.0210144	0.0210144	9.34549	19	mmu-miR-106a-5p	mmu-miR-106b-5p	mmu-miR-130a-3p	mmu-miR-130b-3p	mmu-miR-17-5p	mmu-miR-19a-3p	mmu-miR-19b-3p	mmu-miR-20a-5p	mmu-miR-20b-5p	mmu-miR-301a-3p	mmu-miR-301b-3p	mmu-miR-3105-5p	mmu-miR-3572-3p	mmu-miR-466f-3p	mmu-miR-5101	mmu-miR-669c-3p	mmu-miR-7013-3p	mmu-miR-721	mmu-miR-93-5p
Annotations derived over miRTarBase (Gene Ontology)	positive regulation of behavioral fear response GO2000987	over-represented	7.73e-05	0.0210144	0.0210144	7.90773	17	mmu-miR-106a-5p	mmu-miR-106b-5p	mmu-miR-17-5p	mmu-miR-19b-3p	mmu-miR-1a-3p	mmu-miR-206-3p	mmu-miR-20a-5p	mmu-miR-20b-5p	mmu-miR-222-3p	mmu-miR-26a-5p	mmu-miR-27b-3p	mmu-miR-324-3p	mmu-miR-327	mmu-miR-425-5p	mmu-miR-495-3p	mmu-miR-5101	mmu-miR-93-5p
Annotations derived over miRTarBase (Gene Ontology)	positive regulation of cell proliferation in bone marrow GO0071864	over-represented	0.000104	0.0210144	0.0210144	9.34549	19	mmu-let-7a-5p	mmu-let-7i-5p	mmu-miR-106a-5p	mmu-miR-106b-5p	mmu-miR-124-3p	mmu-miR-142a-3p	mmu-miR-17-5p	mmu-miR-20a-5p	mmu-miR-20b-5p	mmu-miR-26a-5p	mmu-miR-26b-5p	mmu-miR-27b-3p	mmu-miR-327	mmu-miR-33-5p	mmu-miR-449a-5p	mmu-miR-495-3p	mmu-miR-5101	mmu-miR-93-5p	mmu-miR-98-5p
Annotations derived over miRTarBase (Gene Ontology)	positive regulation of protein import GO1904591	over-represented	0.000105	0.0210144	0.0210144	6.11052	14	mmu-miR-106a-5p	mmu-miR-149-5p	mmu-miR-15a-5p	mmu-miR-16-5p	mmu-miR-17-5p	mmu-miR-20a-5p	mmu-miR-30a-5p	mmu-miR-30b-5p	mmu-miR-30c-5p	mmu-miR-30d-5p	mmu-miR-30e-5p	mmu-miR-362-5p	mmu-miR-425-5p	mmu-miR-541-5p
Annotations derived over miRTarBase (Gene Ontology)	positive regulation of receptor-mediated endocytosis GO0048260	over-represented	0.000106	0.0210144	0.0210144	23.3637	38	mmu-let-7b-5p	mmu-miR-10b-5p	mmu-miR-122-5p	mmu-miR-124-3p	mmu-miR-125b-2-3p	mmu-miR-149-5p	mmu-miR-150-5p	mmu-miR-15a-5p	mmu-miR-15b-5p	mmu-miR-16-5p	mmu-miR-182-5p	mmu-miR-1904	mmu-miR-195a-5p	mmu-miR-19b-3p	mmu-miR-202-3p	mmu-miR-224-5p	mmu-miR-26a-5p	mmu-miR-290a-5p	mmu-miR-292a-5p	mmu-miR-297a-5p	mmu-miR-301b-3p	mmu-miR-30a-5p	mmu-miR-30b-5p	mmu-miR-30c-5p	mmu-miR-30d-5p	mmu-miR-30e-5p	mmu-miR-31-5p	mmu-miR-320-3p	mmu-miR-339-5p	mmu-miR-340-5p	mmu-miR-362-5p	mmu-miR-425-5p	mmu-miR-497a-5p	mmu-miR-5098	mmu-miR-5101	mmu-miR-544-3p	mmu-miR-9-5p	mmu-miR-96-5p
Annotations derived over miRTarBase (Gene Ontology)	response to fungicide GO0060992	over-represented	9.46e-05	0.0210144	0.0210144	4.3133	11	mmu-miR-101a-3p	mmu-miR-101b-3p	mmu-miR-106a-5p	mmu-miR-107-3p	mmu-miR-144-3p	mmu-miR-17-3p	mmu-miR-199a-5p	mmu-miR-20b-5p	mmu-miR-210-3p	mmu-miR-31-5p	mmu-miR-5101
Annotations derived over miRTarBase (Gene Ontology)	response to mitochondrial depolarisation GO0098780	over-represented	0.000105	0.0210144	0.0210144	6.11052	14	mmu-miR-106a-5p	mmu-miR-142a-5p	mmu-miR-149-5p	mmu-miR-15a-5p	mmu-miR-17-5p	mmu-miR-20a-5p	mmu-miR-26a-5p	mmu-miR-297a-5p	mmu-miR-3058-5p	mmu-miR-30e-5p	mmu-miR-324-3p	mmu-miR-541-5p	mmu-miR-9-5p	mmu-miR-93-5p
Annotations derived over miRTarBase (Gene Ontology)	reverse cholesterol transport GO0043691	over-represented	0.000104	0.0210144	0.0210144	9.34549	19	mmu-let-7b-5p	mmu-miR-1199-5p	mmu-miR-124-3p	mmu-miR-142a-5p	mmu-miR-144-3p	mmu-miR-17-5p	mmu-miR-1981-5p	mmu-miR-19b-3p	mmu-miR-26a-5p	mmu-miR-26b-5p	mmu-miR-301b-3p	mmu-miR-3089-5p	mmu-miR-33-3p	mmu-miR-33-5p	mmu-miR-340-5p	mmu-miR-425-5p	mmu-miR-5120	mmu-miR-544-3p	mmu-miR-9-5p
Annotations derived over miRTarBase (Gene Ontology)	positive regulation of signal transduction GO0009967	over-represented	0.000111	0.0216678	0.0216678	17.2532	30	mmu-let-7b-5p	mmu-miR-106a-5p	mmu-miR-149-5p	mmu-miR-150-5p	mmu-miR-15a-5p	mmu-miR-16-5p	mmu-miR-17-3p	mmu-miR-17-5p	mmu-miR-199a-5p	mmu-miR-19b-3p	mmu-miR-20a-5p	mmu-miR-20b-5p	mmu-miR-217-5p	mmu-miR-2861	mmu-miR-297a-5p	mmu-miR-301b-3p	mmu-miR-3091-3p	mmu-miR-324-3p	mmu-miR-328-3p	mmu-miR-331-3p	mmu-miR-340-5p	mmu-miR-362-5p	mmu-miR-3964	mmu-miR-425-5p	mmu-miR-466f-3p	mmu-miR-486a-5p	mmu-miR-486b-5p	mmu-miR-499-5p	mmu-miR-541-5p	mmu-miR-93-5p
Annotations derived over miRTarBase (Gene Ontology)	T cell proliferation GO0042098	over-represented	0.000116	0.0216947	0.0216947	16.5343	29	mmu-miR-1199-5p	mmu-miR-124-3p	mmu-miR-140-5p	mmu-miR-149-5p	mmu-miR-150-5p	mmu-miR-15a-5p	mmu-miR-17-5p	mmu-miR-1896	mmu-miR-19b-3p	mmu-miR-1a-3p	mmu-miR-206-3p	mmu-miR-210-3p	mmu-miR-21a-5p	mmu-miR-222-3p	mmu-miR-26a-5p	mmu-miR-27b-3p	mmu-miR-301b-3p	mmu-miR-3089-5p	mmu-miR-30e-5p	mmu-miR-3108-5p	mmu-miR-323-3p	mmu-miR-324-3p	mmu-miR-340-5p	mmu-miR-421-3p	mmu-miR-425-5p	mmu-miR-488-3p	mmu-miR-495-3p	mmu-miR-654-3p	mmu-miR-9-5p
Annotations derived over miRTarBase (Gene Ontology)	leptin-mediated signaling pathway GO0033210	over-represented	0.000114	0.0216947	0.0216947	10.0644	20	mmu-let-7b-5p	mmu-miR-106a-5p	mmu-miR-106b-5p	mmu-miR-124-3p	mmu-miR-125b-5p	mmu-miR-138-5p	mmu-miR-149-5p	mmu-miR-17-5p	mmu-miR-195a-5p	mmu-miR-199a-5p	mmu-miR-200a-3p	mmu-miR-204-5p	mmu-miR-20a-5p	mmu-miR-217-5p	mmu-miR-22-3p	mmu-miR-340-5p	mmu-miR-34a-5p	mmu-miR-362-5p	mmu-miR-9-5p	mmu-miR-93-5p
Annotations derived over miRTarBase (Gene Ontology)	negative regulation of vasoconstriction GO0045906	over-represented	0.000114	0.0216947	0.0216947	10.0644	20	mmu-miR-101a-3p	mmu-miR-101b-3p	mmu-miR-106a-5p	mmu-miR-107-3p	mmu-miR-125b-5p	mmu-miR-144-3p	mmu-miR-15a-5p	mmu-miR-17-3p	mmu-miR-17-5p	mmu-miR-195a-5p	mmu-miR-199a-5p	mmu-miR-20a-5p	mmu-miR-20b-5p	mmu-miR-210-3p	mmu-miR-31-5p	mmu-miR-324-3p	mmu-miR-370-3p	mmu-miR-5101	mmu-miR-9-5p	mmu-miR-93-5p
Annotations derived over miRTarBase (Gene Ontology)	amyloid precursor protein catabolic process GO0042987	over-represented	0.000125	0.0226838	0.0226838	15.0966	27	mmu-let-7b-5p	mmu-miR-142a-5p	mmu-miR-149-5p	mmu-miR-15a-5p	mmu-miR-17-5p	mmu-miR-186-5p	mmu-miR-195a-5p	mmu-miR-1981-5p	mmu-miR-19b-3p	mmu-miR-204-5p	mmu-miR-211-5p	mmu-miR-297a-5p	mmu-miR-298-5p	mmu-miR-301b-3p	mmu-miR-3089-5p	mmu-miR-324-3p	mmu-miR-328-3p	mmu-miR-33-5p	mmu-miR-339-5p	mmu-miR-340-5p	mmu-miR-343	mmu-miR-362-5p	mmu-miR-3970	mmu-miR-466f-3p	mmu-miR-669c-3p	mmu-miR-672-3p	mmu-miR-9-5p
Annotations derived over miRTarBase (Gene Ontology)	positive regulation of gluconeogenesis GO0045722	over-represented	0.000124	0.0226838	0.0226838	21.926	36	mmu-let-7b-5p	mmu-miR-101a-3p	mmu-miR-101b-3p	mmu-miR-106a-5p	mmu-miR-107-3p	mmu-miR-10b-5p	mmu-miR-124-3p	mmu-miR-138-5p	mmu-miR-144-3p	mmu-miR-17-3p	mmu-miR-17-5p	mmu-miR-195a-5p	mmu-miR-199a-5p	mmu-miR-200a-3p	mmu-miR-204-5p	mmu-miR-20b-5p	mmu-miR-210-3p	mmu-miR-217-5p	mmu-miR-22-3p	mmu-miR-26a-5p	mmu-miR-27a-3p	mmu-miR-290a-5p	mmu-miR-292a-5p	mmu-miR-297a-5p	mmu-miR-3089-5p	mmu-miR-30e-5p	mmu-miR-31-5p	mmu-miR-339-5p	mmu-miR-34a-5p	mmu-miR-362-5p	mmu-miR-466f-3p	mmu-miR-467b-5p	mmu-miR-467e-5p	mmu-miR-486a-5p	mmu-miR-5101	mmu-miR-9-5p
Annotations derived over miRTarBase (Gene Ontology)	response to leptin GO0044321	over-represented	0.00013	0.0233124	0.0233124	13.6588	25	mmu-let-7b-5p	mmu-miR-106a-5p	mmu-miR-106b-5p	mmu-miR-124-3p	mmu-miR-125b-5p	mmu-miR-138-5p	mmu-miR-15a-5p	mmu-miR-16-5p	mmu-miR-17-5p	mmu-miR-1897-5p	mmu-miR-195a-5p	mmu-miR-199a-5p	mmu-miR-200a-3p	mmu-miR-204-5p	mmu-miR-208a-3p	mmu-miR-208b-3p	mmu-miR-20a-5p	mmu-miR-217-5p	mmu-miR-22-3p	mmu-miR-34a-5p	mmu-miR-362-5p	mmu-miR-449a-5p	mmu-miR-499-5p	mmu-miR-9-5p	mmu-miR-93-5p
Annotations derived over miRTarBase (Gene Ontology)	cardiac muscle cell differentiation GO0055007	over-represented	0.000139	0.0244695	0.0244695	25.1609	40	mmu-miR-106a-5p	mmu-miR-106b-5p	mmu-miR-124-3p	mmu-miR-128-3p	mmu-miR-138-5p	mmu-miR-17-5p	mmu-miR-182-5p	mmu-miR-185-5p	mmu-miR-1897-5p	mmu-miR-19a-3p	mmu-miR-19b-3p	mmu-miR-1a-3p	mmu-miR-206-3p	mmu-miR-208a-3p	mmu-miR-20a-5p	mmu-miR-20b-5p	mmu-miR-26a-5p	mmu-miR-27a-3p	mmu-miR-27b-3p	mmu-miR-301b-3p	mmu-miR-30e-5p	mmu-miR-324-3p	mmu-miR-326-3p	mmu-miR-327	mmu-miR-339-5p	mmu-miR-340-5p	mmu-miR-342-3p	mmu-miR-34a-5p	mmu-miR-362-5p	mmu-miR-363-3p	mmu-miR-3971	mmu-miR-425-5p	mmu-miR-495-3p	mmu-miR-499-5p	mmu-miR-509-5p	mmu-miR-5101	mmu-miR-541-5p	mmu-miR-9-5p	mmu-miR-92a-3p	mmu-miR-93-5p
Annotations derived over miRTarBase (Gene Ontology)	mitral valve morphogenesis GO0003183	over-represented	0.00014	0.0244695	0.0244695	6.8294	15	mmu-let-7b-5p	mmu-miR-106a-5p	mmu-miR-122-5p	mmu-miR-15a-5p	mmu-miR-17-5p	mmu-miR-20a-5p	mmu-miR-26a-5p	mmu-miR-27a-3p	mmu-miR-301b-3p	mmu-miR-30e-5p	mmu-miR-324-3p	mmu-miR-340-5p	mmu-miR-362-5p	mmu-miR-370-3p	mmu-miR-93-5p
Chromosomal location (miRBase)	Chromosome 14	over-represented	0.001287	0.0257396	0.0257396	21.7248	34	mmu-miR-124-3p	mmu-miR-15a-3p	mmu-miR-15a-5p	mmu-miR-16-1-3p	mmu-miR-16-5p	mmu-miR-17-3p	mmu-miR-17-5p	mmu-miR-18a-3p	mmu-miR-18a-5p	mmu-miR-19a-3p	mmu-miR-19b-3p	mmu-miR-208a-3p	mmu-miR-208b-3p	mmu-miR-20a-3p	mmu-miR-20a-5p	mmu-miR-3076-3p	mmu-miR-3077-3p	mmu-miR-320-3p	mmu-miR-327	mmu-miR-378c	mmu-miR-5124b	mmu-miR-5130	mmu-miR-5131	mmu-miR-598-3p	mmu-miR-6239	mmu-miR-6541	mmu-miR-6946-5p	mmu-miR-6947-5p	mmu-miR-6948-3p	mmu-miR-6949-3p	mmu-miR-6950-5p	mmu-miR-8098	mmu-miR-92a-1-5p	mmu-miR-92a-3p
Annotations derived over miRTarBase (Gene Ontology)	axon terminus GO0043679	over-represented	0.00015	0.0258703	0.0258703	36.6631	54	mmu-let-7b-5p	mmu-miR-124-3p	mmu-miR-129-1-3p	mmu-miR-133a-3p	mmu-miR-140-5p	mmu-miR-143-3p	mmu-miR-149-5p	mmu-miR-150-5p	mmu-miR-15a-5p	mmu-miR-1896	mmu-miR-1897-5p	mmu-miR-1942	mmu-miR-199a-5p	mmu-miR-19b-3p	mmu-miR-1a-3p	mmu-miR-202-5p	mmu-miR-204-5p	mmu-miR-206-3p	mmu-miR-26a-5p	mmu-miR-27a-3p	mmu-miR-27b-3p	mmu-miR-297a-5p	mmu-miR-297b-5p	mmu-miR-299a-3p	mmu-miR-301b-3p	mmu-miR-3089-5p	mmu-miR-30a-5p	mmu-miR-30b-5p	mmu-miR-30c-5p	mmu-miR-30d-5p	mmu-miR-30e-5p	mmu-miR-3106-5p	mmu-miR-324-3p	mmu-miR-33-5p	mmu-miR-331-3p	mmu-miR-340-5p	mmu-miR-342-3p	mmu-miR-343	mmu-miR-362-5p	mmu-miR-375-3p	mmu-miR-411-5p	mmu-miR-425-5p
Annotations derived over miRTarBase (Gene Ontology)	apolipoprotein A-I binding GO0034186	over-represented	0.00017	0.0274251	0.0274251	5.03219	12	mmu-miR-124-3p	mmu-miR-144-3p	mmu-miR-17-5p	mmu-miR-1a-3p	mmu-miR-26a-5p	mmu-miR-301b-3p	mmu-miR-33-3p	mmu-miR-33-5p	mmu-miR-340-5p	mmu-miR-34a-5p	mmu-miR-425-5p	mmu-miR-9-5p
Annotations derived over miRTarBase (Gene Ontology)	heparin biosynthetic process GO0030210	over-represented	0.000172	0.0274251	0.0274251	7.54828	16	mmu-miR-15a-5p	mmu-miR-17-5p	mmu-miR-210-5p	mmu-miR-25-3p	mmu-miR-26a-5p	mmu-miR-297a-5p	mmu-miR-30e-5p	mmu-miR-32-5p	mmu-miR-340-5p	mmu-miR-363-3p	mmu-miR-676-3p	mmu-miR-6934-3p	mmu-miR-7052-3p	mmu-miR-9-5p	mmu-miR-92a-3p	mmu-miR-92b-3p
Annotations derived over miRTarBase (Gene Ontology)	neural crest cell differentiation GO0014033	over-represented	0.000172	0.0274251	0.0274251	7.54828	16	mmu-miR-106a-5p	mmu-miR-106b-5p	mmu-miR-15a-5p	mmu-miR-17-5p	mmu-miR-183-5p	mmu-miR-19a-3p	mmu-miR-20a-5p	mmu-miR-20b-5p	mmu-miR-26a-5p	mmu-miR-27b-3p	mmu-miR-30e-5p	mmu-miR-324-3p	mmu-miR-327	mmu-miR-495-3p	mmu-miR-5101	mmu-miR-93-5p
Annotations derived over miRTarBase (Gene Ontology)	phospholipid homeostasis GO0055091	over-represented	0.000172	0.0274251	0.0274251	7.54828	16	mmu-let-7b-5p	mmu-miR-142a-5p	mmu-miR-144-3p	mmu-miR-17-5p	mmu-miR-1981-5p	mmu-miR-19b-3p	mmu-miR-2136	mmu-miR-26a-5p	mmu-miR-301b-3p	mmu-miR-324-3p	mmu-miR-33-3p	mmu-miR-33-5p	mmu-miR-340-5p	mmu-miR-425-5p	mmu-miR-668-3p	mmu-miR-9-5p
Annotations derived over miRTarBase (Gene Ontology)	positive regulation of pri-miRNA transcription by RNA polymerase II GO1902895	over-represented	0.000168	0.0274251	0.0274251	35.9442	53	mmu-let-7b-5p	mmu-let-7e-5p	mmu-miR-101a-3p	mmu-miR-101b-3p	mmu-miR-106a-5p	mmu-miR-106b-5p	mmu-miR-107-3p	mmu-miR-122-5p	mmu-miR-124-3p	mmu-miR-125b-5p	mmu-miR-130b-3p	mmu-miR-133a-3p	mmu-miR-138-5p	mmu-miR-140-5p	mmu-miR-144-3p	mmu-miR-150-5p	mmu-miR-15a-5p	mmu-miR-16-5p	mmu-miR-17-3p	mmu-miR-17-5p	mmu-miR-181c-5p	mmu-miR-181d-5p	mmu-miR-185-5p	mmu-miR-1897-5p	mmu-miR-199a-5p	mmu-miR-19b-3p	mmu-miR-1a-3p	mmu-miR-200a-3p	mmu-miR-20a-5p	mmu-miR-20b-5p	mmu-miR-210-3p	mmu-miR-2136	mmu-miR-26a-5p	mmu-miR-27a-3p	mmu-miR-27b-3p	mmu-miR-297a-5p	mmu-miR-301b-3p	mmu-miR-30a-5p	mmu-miR-30c-5p	mmu-miR-30e-5p	mmu-miR-31-5p	mmu-miR-324-3p
Annotations derived over miRTarBase (Gene Ontology)	transforming growth factor beta receptor activity, type I GO0005025	over-represented	0.00017	0.0274251	0.0274251	5.03219	12	mmu-let-7b-5p	mmu-miR-122-5p	mmu-miR-140-5p	mmu-miR-15a-5p	mmu-miR-26a-5p	mmu-miR-27a-3p	mmu-miR-297a-5p	mmu-miR-301b-3p	mmu-miR-324-3p	mmu-miR-340-5p	mmu-miR-425-5p	mmu-miR-541-5p
Target genes (miRTarBase)	Timp2	over-represented	4.66e-06	0.0276031	0.0276031	5.35714	14	mmu-miR-106a-5p	mmu-miR-106b-5p	mmu-miR-130a-3p	mmu-miR-130b-3p	mmu-miR-17-5p	mmu-miR-19a-3p	mmu-miR-19b-3p	mmu-miR-20a-5p	mmu-miR-20b-5p	mmu-miR-301a-3p	mmu-miR-301b-3p	mmu-miR-5101	mmu-miR-721	mmu-miR-93-5p
Annotations derived over miRTarBase (Gene Ontology)	catenin complex GO0016342	over-represented	0.000183	0.0283544	0.0283544	23.0043	37	mmu-let-7a-5p	mmu-let-7b-5p	mmu-let-7c-5p	mmu-let-7d-5p	mmu-let-7e-5p	mmu-let-7f-5p	mmu-let-7g-5p	mmu-let-7i-5p	mmu-miR-122-5p	mmu-miR-124-3p	mmu-miR-128-3p	mmu-miR-129-1-3p	mmu-miR-149-5p	mmu-miR-15a-5p	mmu-miR-17-5p	mmu-miR-185-5p	mmu-miR-1896	mmu-miR-1897-5p	mmu-miR-200a-3p	mmu-miR-202-3p	mmu-miR-203-5p	mmu-miR-212-3p	mmu-miR-21a-5p	mmu-miR-26a-5p	mmu-miR-297a-5p	mmu-miR-297b-5p	mmu-miR-30e-5p	mmu-miR-324-3p	mmu-miR-340-5p	mmu-miR-3572-3p	mmu-miR-362-5p	mmu-miR-425-5p	mmu-miR-450b-5p	mmu-miR-5101	mmu-miR-669b-5p	mmu-miR-9-5p	mmu-miR-98-5p
Annotations derived over miRTarBase (Gene Ontology)	positive regulation of ubiquitin-protein transferase activity GO0051443	over-represented	0.000183	0.0283544	0.0283544	23.0043	37	mmu-let-7b-5p	mmu-miR-130a-3p	mmu-miR-130b-3p	mmu-miR-148b-3p	mmu-miR-149-5p	mmu-miR-152-3p	mmu-miR-15a-5p	mmu-miR-182-5p	mmu-miR-19b-3p	mmu-miR-212-3p	mmu-miR-221-3p	mmu-miR-222-3p	mmu-miR-24-2-5p	mmu-miR-25-3p	mmu-miR-26a-5p	mmu-miR-27a-3p	mmu-miR-290a-5p	mmu-miR-292a-5p	mmu-miR-298-5p	mmu-miR-301a-3p	mmu-miR-301b-3p	mmu-miR-3060-3p	mmu-miR-3089-5p	mmu-miR-324-3p	mmu-miR-340-5p	mmu-miR-34a-5p	mmu-miR-362-5p	mmu-miR-376c-3p	mmu-miR-3964	mmu-miR-425-5p	mmu-miR-449a-5p	mmu-miR-484	mmu-miR-5101	mmu-miR-543-3p	mmu-miR-544-3p	mmu-miR-669a-3-3p	mmu-miR-721
Annotations derived over miRTarBase (Gene Ontology)	cellular response to forskolin GO1904322	over-represented	0.000199	0.0291857	0.0291857	8.26717	17	mmu-miR-122-5p	mmu-miR-133a-3p	mmu-miR-149-5p	mmu-miR-182-5p	mmu-miR-19b-3p	mmu-miR-204-5p	mmu-miR-211-5p	mmu-miR-324-3p	mmu-miR-5098	mmu-miR-5101	mmu-miR-541-5p	mmu-miR-543-3p	mmu-miR-590-3p	mmu-miR-669b-5p	mmu-miR-744-5p	mmu-miR-762	mmu-miR-9-5p
Annotations derived over miRTarBase (Gene Ontology)	gap junction GO0005921	over-represented	0.000191	0.0291857	0.0291857	17.6127	30	mmu-miR-10b-5p	mmu-miR-124-3p	mmu-miR-144-3p	mmu-miR-16-1-3p	mmu-miR-1843a-5p	mmu-miR-186-5p	mmu-miR-19a-3p	mmu-miR-19b-3p	mmu-miR-1a-3p	mmu-miR-206-3p	mmu-miR-222-3p	mmu-miR-290a-5p	mmu-miR-292a-5p	mmu-miR-301b-3p	mmu-miR-3058-5p	mmu-miR-30e-5p	mmu-miR-324-3p	mmu-miR-324-5p	mmu-miR-339-5p	mmu-miR-362-5p	mmu-miR-421-3p	mmu-miR-425-5p	mmu-miR-466f-3p	mmu-miR-503-3p	mmu-miR-541-5p	mmu-miR-669c-3p	mmu-miR-672-3p	mmu-miR-708-5p	mmu-miR-7212-3p	mmu-miR-9-5p
Annotations derived over miRTarBase (Gene Ontology)	integrin activation GO0033622	over-represented	0.000199	0.0291857	0.0291857	8.26717	17	mmu-miR-124-3p	mmu-miR-125b-2-3p	mmu-miR-140-3p	mmu-miR-140-5p	mmu-miR-149-5p	mmu-miR-15a-5p	mmu-miR-17-5p	mmu-miR-1a-3p	mmu-miR-206-3p	mmu-miR-210-3p	mmu-miR-224-5p	mmu-miR-27b-3p	mmu-miR-297a-5p	mmu-miR-301b-3p	mmu-miR-324-3p	mmu-miR-340-5p	mmu-miR-9-5p
Annotations derived over miRTarBase (Gene Ontology)	negative regulation of intrinsic apoptotic signaling pathway in response to DNA damage GO1902230	over-represented	0.000199	0.0291857	0.0291857	8.26717	17	mmu-let-7b-5p	mmu-miR-101a-3p	mmu-miR-124-3p	mmu-miR-125b-5p	mmu-miR-140-5p	mmu-miR-149-5p	mmu-miR-15a-5p	mmu-miR-17-5p	mmu-miR-210-3p	mmu-miR-27b-3p	mmu-miR-301b-3p	mmu-miR-30a-5p	mmu-miR-30c-5p	mmu-miR-340-5p	mmu-miR-3471	mmu-miR-425-5p	mmu-miR-9-5p
Annotations derived over miRTarBase (Gene Ontology)	negative regulation of thymocyte apoptotic process GO0070244	over-represented	0.000199	0.0291857	0.0291857	8.26717	17	mmu-miR-101a-3p	mmu-miR-101b-3p	mmu-miR-106a-5p	mmu-miR-106b-5p	mmu-miR-107-3p	mmu-miR-144-3p	mmu-miR-15a-5p	mmu-miR-17-3p	mmu-miR-17-5p	mmu-miR-199a-5p	mmu-miR-20a-5p	mmu-miR-20b-5p	mmu-miR-210-3p	mmu-miR-3097-3p	mmu-miR-31-5p	mmu-miR-5101	mmu-miR-541-5p
Annotations derived over miRTarBase (Gene Ontology)	artery morphogenesis GO0048844	over-represented	0.000205	0.0296296	0.0296296	31.9903	48	mmu-let-7b-5p	mmu-miR-103-3p	mmu-miR-106a-5p	mmu-miR-122-5p	mmu-miR-124-3p	mmu-miR-128-3p	mmu-miR-140-5p	mmu-miR-142a-5p	mmu-miR-144-3p	mmu-miR-149-5p	mmu-miR-150-5p	mmu-miR-15a-5p	mmu-miR-16-1-3p	mmu-miR-16-5p	mmu-miR-17-3p	mmu-miR-17-5p	mmu-miR-182-5p	mmu-miR-185-5p	mmu-miR-1905	mmu-miR-1941-5p	mmu-miR-19b-3p	mmu-miR-1a-3p	mmu-miR-200a-3p	mmu-miR-206-3p	mmu-miR-20a-5p	mmu-miR-20b-5p	mmu-miR-21a-5p	mmu-miR-297a-5p	mmu-miR-301b-3p	mmu-miR-30e-5p	mmu-miR-324-3p	mmu-miR-340-5p	mmu-miR-345-3p	mmu-miR-345-5p	mmu-miR-369-3p	mmu-miR-374b-5p	mmu-miR-425-5p	mmu-miR-466f-3p	mmu-miR-499-5p	mmu-miR-503-3p	mmu-miR-541-5p	mmu-miR-669c-3p
Annotations derived over miRTarBase (Gene Ontology)	osteoblast differentiation GO0001649	over-represented	0.000215	0.0307423	0.0307423	52.4785	72	mmu-let-7b-5p	mmu-let-7e-5p	mmu-miR-101a-3p	mmu-miR-103-3p	mmu-miR-106a-5p	mmu-miR-106b-5p	mmu-miR-1198-5p	mmu-miR-1199-5p	mmu-miR-124-3p	mmu-miR-125b-5p	mmu-miR-128-3p	mmu-miR-133a-3p	mmu-miR-138-5p	mmu-miR-140-5p	mmu-miR-142a-5p	mmu-miR-143-3p	mmu-miR-149-5p	mmu-miR-150-5p	mmu-miR-15a-5p	mmu-miR-16-5p	mmu-miR-17-5p	mmu-miR-181c-5p	mmu-miR-181d-5p	mmu-miR-182-5p	mmu-miR-186-5p	mmu-miR-1897-5p	mmu-miR-18a-5p	mmu-miR-19b-3p	mmu-miR-1a-3p	mmu-miR-200a-3p	mmu-miR-204-5p	mmu-miR-206-3p	mmu-miR-20a-5p	mmu-miR-20b-5p	mmu-miR-211-5p	mmu-miR-21a-5p	mmu-miR-222-3p	mmu-miR-26a-5p	mmu-miR-26b-5p	mmu-miR-27a-3p	mmu-miR-27b-3p	mmu-miR-2861
Chromosomal location (miRBase)	Chromosome 16	over-represented	0.0030943	0.0309434	0.0309434	17.002	27	mmu-let-7c-1-3p	mmu-let-7c-5p	mmu-miR-1224-3p	mmu-miR-1224-5p	mmu-miR-125b-2-3p	mmu-miR-125b-5p	mmu-miR-1306-5p	mmu-miR-130b-3p	mmu-miR-185-3p	mmu-miR-185-5p	mmu-miR-193b-3p	mmu-miR-1947-3p	mmu-miR-1947-5p	mmu-miR-301b-3p	mmu-miR-3618-5p	mmu-miR-484	mmu-miR-6362	mmu-miR-6366	mmu-miR-6367	mmu-miR-691	mmu-miR-6964-3p	mmu-miR-6964-5p	mmu-miR-7680-5p	mmu-miR-802-3p	mmu-miR-8095	mmu-miR-99a-3p	mmu-miR-99a-5p
Annotations derived over miRTarBase (Gene Ontology)	cell communication by electrical coupling GO0010644	over-represented	0.000221	0.0312634	0.0312634	8.98605	18	mmu-let-7b-5p	mmu-miR-144-3p	mmu-miR-15a-5p	mmu-miR-16-1-3p	mmu-miR-19b-3p	mmu-miR-1a-3p	mmu-miR-206-3p	mmu-miR-222-3p	mmu-miR-297a-5p	mmu-miR-301b-3p	mmu-miR-324-3p	mmu-miR-362-5p	mmu-miR-425-5p	mmu-miR-466f-3p	mmu-miR-503-3p	mmu-miR-669c-3p	mmu-miR-672-3p	mmu-miR-7212-3p
Annotations derived over miRTarBase (Gene Ontology)	angiogenesis involved in coronary vascular morphogenesis GO0060978	over-represented	0.000248	0.0319043	0.0319043	10.4238	20	mmu-let-7b-5p	mmu-miR-106a-5p	mmu-miR-122-5p	mmu-miR-140-5p	mmu-miR-150-5p	mmu-miR-15a-5p	mmu-miR-16-5p	mmu-miR-17-3p	mmu-miR-17-5p	mmu-miR-200a-3p	mmu-miR-20a-5p	mmu-miR-20b-5p	mmu-miR-297a-5p	mmu-miR-301b-3p	mmu-miR-340-5p	mmu-miR-425-5p	mmu-miR-466f-3p	mmu-miR-499-5p	mmu-miR-541-5p	mmu-miR-93-5p
Annotations derived over miRTarBase (Gene Ontology)	dentate gyrus development GO0021542	over-represented	0.000236	0.0319043	0.0319043	33.7876	50	mmu-let-7b-5p	mmu-miR-101a-3p	mmu-miR-10b-5p	mmu-miR-124-3p	mmu-miR-125b-5p	mmu-miR-128-3p	mmu-miR-144-3p	mmu-miR-152-3p	mmu-miR-15a-5p	mmu-miR-17-5p	mmu-miR-1897-5p	mmu-miR-18a-5p	mmu-miR-19a-3p	mmu-miR-19b-3p	mmu-miR-20a-5p	mmu-miR-217-5p	mmu-miR-21a-5p	mmu-miR-23a-5p	mmu-miR-25-3p	mmu-miR-26a-5p	mmu-miR-26b-5p	mmu-miR-27a-3p	mmu-miR-27b-3p	mmu-miR-290a-5p	mmu-miR-292a-5p	mmu-miR-301a-3p	mmu-miR-301b-3p	mmu-miR-3071-5p	mmu-miR-30b-5p	mmu-miR-32-5p	mmu-miR-324-5p	mmu-miR-326-3p	mmu-miR-339-5p	mmu-miR-343	mmu-miR-363-3p	mmu-miR-369-3p	mmu-miR-374b-5p	mmu-miR-449a-5p	mmu-miR-466f-3p	mmu-miR-466j	mmu-miR-486a-5p	mmu-miR-488-3p
Annotations derived over miRTarBase (Gene Ontology)	heparan sulfate proteoglycan biosynthetic process GO0015012	over-represented	0.000254	0.0319043	0.0319043	11.1427	21	mmu-let-7b-5p	mmu-miR-15a-5p	mmu-miR-17-5p	mmu-miR-210-5p	mmu-miR-25-3p	mmu-miR-26a-5p	mmu-miR-297a-5p	mmu-miR-30e-5p	mmu-miR-32-5p	mmu-miR-340-5p	mmu-miR-363-3p	mmu-miR-466f-3p	mmu-miR-541-5p	mmu-miR-6380	mmu-miR-669c-3p	mmu-miR-676-3p	mmu-miR-6934-3p	mmu-miR-7052-3p	mmu-miR-9-5p	mmu-miR-92a-3p	mmu-miR-92b-3p
Annotations derived over miRTarBase (Gene Ontology)	ion homeostasis GO0050801	over-represented	0.000249	0.0319043	0.0319043	13.2994	24	mmu-let-7b-5p	mmu-miR-101c	mmu-miR-10b-5p	mmu-miR-1199-5p	mmu-miR-149-5p	mmu-miR-17-5p	mmu-miR-1896	mmu-miR-19b-3p	mmu-miR-26a-5p	mmu-miR-290a-5p	mmu-miR-292a-5p	mmu-miR-297a-5p	mmu-miR-298-5p	mmu-miR-301b-3p	mmu-miR-3089-5p	mmu-miR-324-3p	mmu-miR-339-5p	mmu-miR-34a-5p	mmu-miR-362-5p	mmu-miR-376c-3p	mmu-miR-449a-5p	mmu-miR-505-5p	mmu-miR-541-5p	mmu-miR-9-5p
Annotations derived over miRTarBase (Gene Ontology)	ovulation from ovarian follicle GO0001542	over-represented	0.000255	0.0319043	0.0319043	11.8616	22	mmu-miR-138-5p	mmu-miR-182-5p	mmu-miR-195a-5p	mmu-miR-199a-5p	mmu-miR-19b-3p	mmu-miR-200a-3p	mmu-miR-204-5p	mmu-miR-212-3p	mmu-miR-217-5p	mmu-miR-22-3p	mmu-miR-26a-5p	mmu-miR-297a-5p	mmu-miR-298-5p	mmu-miR-301b-3p	mmu-miR-30a-5p	mmu-miR-30b-5p	mmu-miR-30c-5p	mmu-miR-30d-5p	mmu-miR-30e-5p	mmu-miR-34a-5p	mmu-miR-450b-5p	mmu-miR-9-5p
Annotations derived over miRTarBase (Gene Ontology)	phagophore assembly site GO0000407	over-represented	0.000248	0.0319043	0.0319043	10.4238	20	mmu-miR-106a-5p	mmu-miR-142a-5p	mmu-miR-149-5p	mmu-miR-15a-5p	mmu-miR-17-5p	mmu-miR-20a-5p	mmu-miR-212-3p	mmu-miR-26a-5p	mmu-miR-297a-5p	mmu-miR-301b-3p	mmu-miR-3058-5p	mmu-miR-30e-5p	mmu-miR-324-3p	mmu-miR-340-5p	mmu-miR-34a-5p	mmu-miR-421-3p	mmu-miR-452-3p	mmu-miR-541-5p	mmu-miR-683	mmu-miR-93-5p
Annotations derived over miRTarBase (Gene Ontology)	positive regulation of cell differentiation GO0045597	over-represented	0.000236	0.0319043	0.0319043	45.6491	64	mmu-let-7a-5p	mmu-let-7b-5p	mmu-let-7c-5p	mmu-let-7d-5p	mmu-let-7e-5p	mmu-let-7f-5p	mmu-let-7g-5p	mmu-let-7i-5p	mmu-miR-101a-3p	mmu-miR-105	mmu-miR-106b-5p	mmu-miR-10b-5p	mmu-miR-1199-5p	mmu-miR-124-3p	mmu-miR-125b-5p	mmu-miR-133a-3p	mmu-miR-138-5p	mmu-miR-143-3p	mmu-miR-150-5p	mmu-miR-15a-5p	mmu-miR-16-5p	mmu-miR-17-5p	mmu-miR-181c-5p	mmu-miR-181d-5p	mmu-miR-185-5p	mmu-miR-1897-5p	mmu-miR-1927	mmu-miR-195a-5p	mmu-miR-199a-5p	mmu-miR-19b-3p	mmu-miR-1a-3p	mmu-miR-202-3p	mmu-miR-20a-5p	mmu-miR-210-3p	mmu-miR-21a-5p	mmu-miR-26a-5p	mmu-miR-27a-3p	mmu-miR-297a-5p	mmu-miR-298-5p	mmu-miR-301b-3p	mmu-miR-30a-5p	mmu-miR-30b-5p
Annotations derived over miRTarBase (Gene Ontology)	regulation of sarcomere organization GO0060297	over-represented	0.000248	0.0319043	0.0319043	5.75107	13	mmu-miR-106a-5p	mmu-miR-106b-5p	mmu-miR-17-5p	mmu-miR-20a-5p	mmu-miR-20b-5p	mmu-miR-26a-5p	mmu-miR-27b-3p	mmu-miR-327	mmu-miR-340-5p	mmu-miR-495-3p	mmu-miR-5101	mmu-miR-9-5p	mmu-miR-93-5p
Annotations derived over miRTarBase (Gene Ontology)	regulation of vasculature development GO1901342	over-represented	0.000248	0.0319043	0.0319043	5.75107	13	mmu-miR-106a-5p	mmu-miR-106b-5p	mmu-miR-15a-5p	mmu-miR-17-5p	mmu-miR-20a-5p	mmu-miR-20b-5p	mmu-miR-297a-5p	mmu-miR-301b-3p	mmu-miR-324-3p	mmu-miR-340-5p	mmu-miR-5101	mmu-miR-9-5p	mmu-miR-93-5p
Annotations derived over miRTarBase (Gene Ontology)	temperature homeostasis GO0001659	over-represented	0.000255	0.0319043	0.0319043	11.8616	22	mmu-let-7b-5p	mmu-miR-106a-5p	mmu-miR-106b-5p	mmu-miR-124-3p	mmu-miR-125b-5p	mmu-miR-130a-3p	mmu-miR-130b-3p	mmu-miR-148b-3p	mmu-miR-152-3p	mmu-miR-17-5p	mmu-miR-19b-3p	mmu-miR-20a-5p	mmu-miR-212-3p	mmu-miR-301a-3p	mmu-miR-301b-3p	mmu-miR-324-3p	mmu-miR-340-5p	mmu-miR-362-5p	mmu-miR-425-5p	mmu-miR-669a-3-3p	mmu-miR-721	mmu-miR-93-5p
Annotations derived over miRTarBase (Gene Ontology)	toxic substance binding GO0015643	over-represented	0.000237	0.0319043	0.0319043	9.70494	19	mmu-miR-1199-5p	mmu-miR-124-3p	mmu-miR-127-5p	mmu-miR-128-3p	mmu-miR-130a-3p	mmu-miR-130b-3p	mmu-miR-148b-3p	mmu-miR-152-3p	mmu-miR-17-5p	mmu-miR-19a-3p	mmu-miR-19b-3p	mmu-miR-22-3p	mmu-miR-301a-3p	mmu-miR-301b-3p	mmu-miR-3089-5p	mmu-miR-3097-3p	mmu-miR-466f-3p	mmu-miR-669c-3p	mmu-miR-672-3p
Annotations derived over miRTarBase (Gene Ontology)	triglyceride mobilization GO0006642	over-represented	0.000237	0.0319043	0.0319043	9.70494	19	mmu-miR-1199-5p	mmu-miR-122-5p	mmu-miR-130a-3p	mmu-miR-138-5p	mmu-miR-142a-3p	mmu-miR-149-5p	mmu-miR-15a-5p	mmu-miR-1896	mmu-miR-195a-5p	mmu-miR-199a-5p	mmu-miR-200a-3p	mmu-miR-204-5p	mmu-miR-217-5p	mmu-miR-22-3p	mmu-miR-301b-3p	mmu-miR-34a-5p	mmu-miR-375-3p	mmu-miR-425-5p	mmu-miR-9-5p
Annotations derived over miRTarBase (Gene Ontology)	DNA translocase activity GO0015616	over-represented	0.000264	0.0326492	0.0326492	2.87554	8	mmu-let-7b-5p	mmu-miR-17-5p	mmu-miR-297a-5p	mmu-miR-324-3p	mmu-miR-362-5p	mmu-miR-425-5p	mmu-miR-541-5p	mmu-miR-9-5p
Annotations derived over miRTarBase (Gene Ontology)	AMP binding GO0016208	under-represented	0.000274	0.0335301	0.0335301	18.3315	7	mmu-miR-19b-3p	mmu-miR-3089-5p	mmu-miR-362-5p	mmu-miR-466j	mmu-miR-495-3p	mmu-miR-674-5p	mmu-miR-9-5p
Annotations derived over miRTarBase (Gene Ontology)	cellular response to decreased oxygen levels GO0036294	over-represented	0.000276	0.0335301	0.0335301	19.4099	32	mmu-let-7b-5p	mmu-miR-101a-3p	mmu-miR-122-5p	mmu-miR-144-3p	mmu-miR-149-5p	mmu-miR-150-5p	mmu-miR-152-3p	mmu-miR-17-5p	mmu-miR-182-5p	mmu-miR-18a-5p	mmu-miR-19a-3p	mmu-miR-19b-3p	mmu-miR-20a-5p	mmu-miR-217-5p	mmu-miR-21a-5p	mmu-miR-23a-5p	mmu-miR-26a-5p	mmu-miR-26b-5p	mmu-miR-297a-5p	mmu-miR-301a-3p	mmu-miR-301b-3p	mmu-miR-30e-5p	mmu-miR-342-5p	mmu-miR-362-5p	mmu-miR-369-3p	mmu-miR-374b-5p	mmu-miR-425-5p	mmu-miR-466j	mmu-miR-486a-5p	mmu-miR-494-3p	mmu-miR-499-5p	mmu-miR-696
Annotations derived over miRTarBase (Gene Ontology)	vasculature development GO0001944	over-represented	0.000292	0.0350447	0.0350447	26.5987	41	mmu-miR-101a-3p	mmu-miR-101b-3p	mmu-miR-106a-5p	mmu-miR-106b-5p	mmu-miR-107-3p	mmu-miR-144-3p	mmu-miR-145b	mmu-miR-149-5p	mmu-miR-150-5p	mmu-miR-15a-5p	mmu-miR-16-5p	mmu-miR-17-3p	mmu-miR-17-5p	mmu-miR-185-5p	mmu-miR-199a-5p	mmu-miR-19b-3p	mmu-miR-200a-3p	mmu-miR-203-5p	mmu-miR-20a-5p	mmu-miR-20b-5p	mmu-miR-210-3p	mmu-miR-21a-5p	mmu-miR-26b-5p	mmu-miR-301b-3p	mmu-miR-3071-5p	mmu-miR-31-5p	mmu-miR-324-3p	mmu-miR-340-5p	mmu-miR-369-3p	mmu-miR-374b-5p	mmu-miR-425-5p	mmu-miR-449a-5p	mmu-miR-466f-3p	mmu-miR-497a-5p	mmu-miR-499-5p	mmu-miR-5101	mmu-miR-669a-3-3p	mmu-miR-669c-3p	mmu-miR-669e-3p	mmu-miR-9-5p	mmu-miR-93-5p
Annotations derived over miRTarBase (Gene Ontology)	phosphatidylinositol-3-phosphatase activity GO0004438	over-represented	0.000298	0.0354888	0.0354888	18.691	31	mmu-let-7b-5p	mmu-miR-144-3p	mmu-miR-149-5p	mmu-miR-152-3p	mmu-miR-15a-5p	mmu-miR-17-5p	mmu-miR-18a-5p	mmu-miR-19a-3p	mmu-miR-19b-3p	mmu-miR-200a-3p	mmu-miR-20a-5p	mmu-miR-217-5p	mmu-miR-21a-5p	mmu-miR-23a-5p	mmu-miR-26a-5p	mmu-miR-26b-5p	mmu-miR-297a-5p	mmu-miR-301a-3p	mmu-miR-301b-3p	mmu-miR-30e-5p	mmu-miR-324-3p	mmu-miR-340-5p	mmu-miR-369-3p	mmu-miR-374b-5p	mmu-miR-466j	mmu-miR-486a-5p	mmu-miR-494-3p	mmu-miR-499-5p	mmu-miR-5101	mmu-miR-696	mmu-miR-9-5p
Annotations derived over miRTarBase (Gene Ontology)	cellular response to high density lipoprotein particle stimulus GO0071403	over-represented	0.000318	0.0358868	0.0358868	6.46996	14	mmu-let-7b-5p	mmu-miR-124-3p	mmu-miR-142a-5p	mmu-miR-144-3p	mmu-miR-17-5p	mmu-miR-1981-5p	mmu-miR-19b-3p	mmu-miR-26a-5p	mmu-miR-301b-3p	mmu-miR-33-3p	mmu-miR-33-5p	mmu-miR-340-5p	mmu-miR-425-5p	mmu-miR-9-5p
Annotations derived over miRTarBase (Gene Ontology)	endothelial cell migration GO0043542	over-represented	0.000318	0.0358868	0.0358868	46.0086	64	mmu-let-7b-5p	mmu-miR-101a-3p	mmu-miR-101b-3p	mmu-miR-106a-5p	mmu-miR-10b-5p	mmu-miR-1199-5p	mmu-miR-122-5p	mmu-miR-124-3p	mmu-miR-133a-3p	mmu-miR-140-5p	mmu-miR-144-3p	mmu-miR-150-5p	mmu-miR-152-3p	mmu-miR-15a-5p	mmu-miR-15b-5p	mmu-miR-16-5p	mmu-miR-17-3p	mmu-miR-17-5p	mmu-miR-18a-5p	mmu-miR-1947-5p	mmu-miR-195a-5p	mmu-miR-19a-3p	mmu-miR-19b-3p	mmu-miR-200a-3p	mmu-miR-20a-5p	mmu-miR-20b-5p	mmu-miR-217-5p	mmu-miR-21a-5p	mmu-miR-23a-5p	mmu-miR-26a-5p	mmu-miR-26b-5p	mmu-miR-297a-5p	mmu-miR-298-5p	mmu-miR-301a-3p	mmu-miR-301b-3p	mmu-miR-3071-5p	mmu-miR-3089-5p	mmu-miR-3097-3p	mmu-miR-31-5p	mmu-miR-3105-5p	mmu-miR-324-3p	mmu-miR-339-5p
Annotations derived over miRTarBase (Gene Ontology)	heart looping GO0001947	over-represented	0.000309	0.0358868	0.0358868	50.3219	69	mmu-miR-101a-3p	mmu-miR-101b-3p	mmu-miR-106a-5p	mmu-miR-106b-5p	mmu-miR-107-3p	mmu-miR-10b-5p	mmu-miR-1199-5p	mmu-miR-124-3p	mmu-miR-125b-2-3p	mmu-miR-125b-5p	mmu-miR-129-1-3p	mmu-miR-130a-3p	mmu-miR-130b-3p	mmu-miR-133a-3p	mmu-miR-140-5p	mmu-miR-144-3p	mmu-miR-145b	mmu-miR-150-5p	mmu-miR-15a-5p	mmu-miR-16-5p	mmu-miR-17-3p	mmu-miR-17-5p	mmu-miR-182-5p	mmu-miR-183-5p	mmu-miR-1896	mmu-miR-196b-5p	mmu-miR-1981-5p	mmu-miR-199a-5p	mmu-miR-19a-3p	mmu-miR-19b-3p	mmu-miR-1a-3p	mmu-miR-206-3p	mmu-miR-20a-5p	mmu-miR-20b-5p	mmu-miR-210-3p	mmu-miR-222-3p	mmu-miR-224-5p	mmu-miR-26a-5p	mmu-miR-27a-3p	mmu-miR-27b-3p	mmu-miR-290a-5p	mmu-miR-292a-5p
Annotations derived over miRTarBase (Gene Ontology)	negative regulation of cell size GO0045792	over-represented	0.000312	0.0358868	0.0358868	22.6448	36	mmu-let-7b-5p	mmu-miR-101a-3p	mmu-miR-133a-3p	mmu-miR-144-3p	mmu-miR-149-5p	mmu-miR-150-5p	mmu-miR-152-3p	mmu-miR-15a-5p	mmu-miR-17-5p	mmu-miR-182-5p	mmu-miR-18a-5p	mmu-miR-19a-3p	mmu-miR-19b-3p	mmu-miR-20a-5p	mmu-miR-217-5p	mmu-miR-21a-5p	mmu-miR-23a-5p	mmu-miR-26a-5p	mmu-miR-26b-5p	mmu-miR-297a-5p	mmu-miR-301a-3p	mmu-miR-31-5p	mmu-miR-324-3p	mmu-miR-342-5p	mmu-miR-369-3p	mmu-miR-370-3p	mmu-miR-374b-5p	mmu-miR-466j	mmu-miR-486a-5p	mmu-miR-494-3p	mmu-miR-495-3p	mmu-miR-499-5p	mmu-miR-541-5p	mmu-miR-696	mmu-miR-9-5p	mmu-miR-96-5p
Annotations derived over miRTarBase (Gene Ontology)	positive regulation of skeletal muscle cell differentiation GO2001016	over-represented	0.000318	0.0358868	0.0358868	6.46996	14	mmu-miR-106a-5p	mmu-miR-106b-5p	mmu-miR-142a-3p	mmu-miR-149-5p	mmu-miR-17-5p	mmu-miR-20a-5p	mmu-miR-20b-5p	mmu-miR-26a-5p	mmu-miR-27b-3p	mmu-miR-324-3p	mmu-miR-327	mmu-miR-495-3p	mmu-miR-5101	mmu-miR-93-5p
Annotations derived over miRTarBase (Gene Ontology)	stress-induced premature senescence GO0090400	over-represented	0.000318	0.0358868	0.0358868	6.46996	14	mmu-miR-106b-5p	mmu-miR-124-3p	mmu-miR-138-5p	mmu-miR-17-5p	mmu-miR-195a-5p	mmu-miR-199a-5p	mmu-miR-200a-3p	mmu-miR-204-5p	mmu-miR-20a-5p	mmu-miR-217-5p	mmu-miR-22-3p	mmu-miR-324-3p	mmu-miR-34a-5p	mmu-miR-9-5p
Annotations derived over miRTarBase (Gene Ontology)	regulation of gene expression GO0010468	over-represented	0.000344	0.0383934	0.0383934	134.072	159	mmu-let-7a-5p	mmu-let-7b-5p	mmu-let-7c-5p	mmu-let-7e-5p	mmu-miR-101a-3p	mmu-miR-101b-3p	mmu-miR-103-3p	mmu-miR-106a-5p	mmu-miR-106b-5p	mmu-miR-107-3p	mmu-miR-10b-5p	mmu-miR-1198-5p	mmu-miR-1199-5p	mmu-miR-122-5p	mmu-miR-124-3p	mmu-miR-125b-5p	mmu-miR-128-3p	mmu-miR-129-1-3p	mmu-miR-130a-3p	mmu-miR-130b-3p	mmu-miR-133a-3p	mmu-miR-133b-3p	mmu-miR-138-5p	mmu-miR-140-5p	mmu-miR-142a-3p	mmu-miR-142a-5p	mmu-miR-143-3p	mmu-miR-144-3p	mmu-miR-148b-3p	mmu-miR-149-5p	mmu-miR-150-5p	mmu-miR-151-5p	mmu-miR-152-3p	mmu-miR-15a-5p	mmu-miR-15b-5p	mmu-miR-16-5p	mmu-miR-17-3p	mmu-miR-17-5p	mmu-miR-182-5p	mmu-miR-1839-5p	mmu-miR-1843a-5p	mmu-miR-185-5p
Annotations derived over miRTarBase (Gene Ontology)	positive regulation of vascular smooth muscle cell proliferation GO1904707	over-represented	0.00035	0.038771	0.038771	28.3959	43	mmu-let-7b-5p	mmu-miR-105	mmu-miR-1198-5p	mmu-miR-122-5p	mmu-miR-124-3p	mmu-miR-125b-5p	mmu-miR-133a-3p	mmu-miR-138-5p	mmu-miR-143-3p	mmu-miR-148b-3p	mmu-miR-149-5p	mmu-miR-150-5p	mmu-miR-152-3p	mmu-miR-15a-5p	mmu-miR-16-5p	mmu-miR-17-5p	mmu-miR-18a-5p	mmu-miR-195a-5p	mmu-miR-19a-3p	mmu-miR-1a-3p	mmu-miR-204-5p	mmu-miR-212-3p	mmu-miR-21a-5p	mmu-miR-26a-5p	mmu-miR-27a-3p	mmu-miR-296-3p	mmu-miR-298-5p	mmu-miR-301b-3p	mmu-miR-3090-5p	mmu-miR-30a-5p	mmu-miR-30c-5p	mmu-miR-30e-5p	mmu-miR-31-5p	mmu-miR-320-3p	mmu-miR-324-3p	mmu-miR-362-5p	mmu-miR-375-3p	mmu-miR-425-5p	mmu-miR-451a	mmu-miR-466j	mmu-miR-494-3p	mmu-miR-541-5p
Annotations derived over miRTarBase (Gene Ontology)	GABA-ergic synapse GO0098982	over-represented	0.000357	0.0392327	0.0392327	64.6996	85	mmu-let-7a-5p	mmu-let-7b-5p	mmu-let-7c-5p	mmu-let-7d-5p	mmu-let-7e-5p	mmu-let-7f-5p	mmu-let-7g-5p	mmu-let-7i-5p	mmu-miR-101a-3p	mmu-miR-101b-3p	mmu-miR-105	mmu-miR-10b-5p	mmu-miR-1191a	mmu-miR-1198-5p	mmu-miR-1199-5p	mmu-miR-124-3p	mmu-miR-135a-5p	mmu-miR-144-3p	mmu-miR-149-5p	mmu-miR-150-5p	mmu-miR-15a-5p	mmu-miR-17-5p	mmu-miR-182-5p	mmu-miR-185-5p	mmu-miR-1897-5p	mmu-miR-1981-5p	mmu-miR-19b-3p	mmu-miR-1a-3p	mmu-miR-200a-3p	mmu-miR-203-5p	mmu-miR-204-5p	mmu-miR-206-3p	mmu-miR-211-5p	mmu-miR-2136	mmu-miR-26a-5p	mmu-miR-290a-5p	mmu-miR-292a-5p	mmu-miR-295-3p	mmu-miR-297a-5p	mmu-miR-297b-5p	mmu-miR-299a-3p	mmu-miR-301b-3p
Annotations derived over miRTarBase (Gene Ontology)	positive regulation of cell proliferation GO0008284	over-represented	0.000367	0.0399348	0.0399348	153.841	179	mmu-let-7a-5p	mmu-let-7b-5p	mmu-let-7c-5p	mmu-let-7d-5p	mmu-let-7e-5p	mmu-let-7i-5p	mmu-miR-101a-3p	mmu-miR-101b-3p	mmu-miR-105	mmu-miR-106a-5p	mmu-miR-106b-5p	mmu-miR-107-3p	mmu-miR-10b-5p	mmu-miR-1198-5p	mmu-miR-1199-5p	mmu-miR-122-5p	mmu-miR-124-3p	mmu-miR-125b-5p	mmu-miR-128-3p	mmu-miR-129-1-3p	mmu-miR-130a-3p	mmu-miR-130b-3p	mmu-miR-133a-3p	mmu-miR-138-5p	mmu-miR-140-3p	mmu-miR-140-5p	mmu-miR-142a-3p	mmu-miR-143-3p	mmu-miR-144-3p	mmu-miR-148b-3p	mmu-miR-149-5p	mmu-miR-150-5p	mmu-miR-151-5p	mmu-miR-152-3p	mmu-miR-15a-5p	mmu-miR-15b-5p	mmu-miR-16-5p	mmu-miR-17-3p	mmu-miR-17-5p	mmu-miR-181c-5p	mmu-miR-181d-5p	mmu-miR-182-5p
Seed family (miRBase)	GAGGUAG	over-represented	7.32e-05	0.039969	0.039969	3.47017	10	mmu-let-7a-5p	mmu-let-7b-5p	mmu-let-7c-5p	mmu-let-7d-5p	mmu-let-7e-5p	mmu-let-7f-5p	mmu-let-7g-5p	mmu-let-7i-5p	mmu-let-7k	mmu-miR-98-5p
Annotations derived over miRTarBase (Gene Ontology)	cytosol GO0005829	over-represented	0.000373	0.040147	0.040147	259.158	280	mmu-let-7a-5p	mmu-let-7b-5p	mmu-let-7c-5p	mmu-let-7d-5p	mmu-let-7e-5p	mmu-let-7f-5p	mmu-let-7g-5p	mmu-let-7i-5p	mmu-miR-101a-3p	mmu-miR-101b-3p	mmu-miR-101c	mmu-miR-103-3p	mmu-miR-105	mmu-miR-106a-5p	mmu-miR-106b-5p	mmu-miR-107-3p	mmu-miR-10b-5p	mmu-miR-1191a	mmu-miR-1198-3p	mmu-miR-1198-5p	mmu-miR-1199-5p	mmu-miR-122-5p	mmu-miR-1224-5p	mmu-miR-124-3p	mmu-miR-125b-2-3p	mmu-miR-125b-5p	mmu-miR-1264-5p	mmu-miR-127-5p	mmu-miR-128-3p	mmu-miR-129-1-3p	mmu-miR-1306-5p	mmu-miR-130a-3p	mmu-miR-130b-3p	mmu-miR-133a-3p	mmu-miR-135a-5p	mmu-miR-135b-5p	mmu-miR-138-5p	mmu-miR-140-5p	mmu-miR-142a-3p	mmu-miR-142a-5p	mmu-miR-143-3p	mmu-miR-144-3p
Annotations derived over miRTarBase (Gene Ontology)	neuronal cell body GO0043025	over-represented	0.000378	0.040147	0.040147	167.859	193	mmu-let-7a-5p	mmu-let-7b-5p	mmu-let-7c-5p	mmu-let-7d-5p	mmu-let-7e-5p	mmu-let-7f-5p	mmu-let-7g-5p	mmu-let-7i-5p	mmu-miR-101a-3p	mmu-miR-101b-3p	mmu-miR-103-3p	mmu-miR-105	mmu-miR-106a-5p	mmu-miR-106b-5p	mmu-miR-107-3p	mmu-miR-10b-5p	mmu-miR-1198-5p	mmu-miR-1199-5p	mmu-miR-122-5p	mmu-miR-1224-5p	mmu-miR-124-3p	mmu-miR-125b-2-3p	mmu-miR-125b-5p	mmu-miR-127-5p	mmu-miR-128-3p	mmu-miR-129-1-3p	mmu-miR-1306-5p	mmu-miR-130a-3p	mmu-miR-130b-3p	mmu-miR-133a-3p	mmu-miR-133b-3p	mmu-miR-140-5p	mmu-miR-141-5p	mmu-miR-142a-3p	mmu-miR-142a-5p	mmu-miR-143-3p	mmu-miR-144-3p	mmu-miR-148b-3p	mmu-miR-149-5p	mmu-miR-150-5p	mmu-miR-152-3p	mmu-miR-15a-5p
Annotations derived over miRTarBase (Gene Ontology)	regulation of synaptic transmission, dopaminergic GO0032225	over-represented	0.000378	0.040147	0.040147	7.18884	15	mmu-let-7b-5p	mmu-miR-128-3p	mmu-miR-130a-3p	mmu-miR-130b-3p	mmu-miR-148b-3p	mmu-miR-149-5p	mmu-miR-152-3p	mmu-miR-19a-3p	mmu-miR-19b-3p	mmu-miR-301a-3p	mmu-miR-301b-3p	mmu-miR-30e-5p	mmu-miR-466f-3p	mmu-miR-669c-3p	mmu-miR-672-3p
Drugs (SM2miR)	Galactose	over-represented	0.0026228	0.0402157	0.0402157	13.3243	21	mmu-miR-10b-5p	mmu-miR-125b-5p	mmu-miR-142a-3p	mmu-miR-150-5p	mmu-miR-15a-5p	mmu-miR-16-5p	mmu-miR-191-5p	mmu-miR-196b-5p	mmu-miR-1a-3p	mmu-miR-21a-5p	mmu-miR-22-3p	mmu-miR-25-3p	mmu-miR-27b-3p	mmu-miR-295-3p	mmu-miR-30a-5p	mmu-miR-30c-5p	mmu-miR-32-5p	mmu-miR-374b-5p	mmu-miR-411-5p	mmu-miR-872-5p	mmu-miR-9-5p
Annotations derived over miRTarBase (Gene Ontology)	Hsp90 protein binding GO0051879	over-represented	0.000389	0.0403948	0.0403948	27.677	42	mmu-let-7b-5p	mmu-miR-101a-3p	mmu-miR-101b-3p	mmu-miR-106a-5p	mmu-miR-107-3p	mmu-miR-1199-5p	mmu-miR-142a-3p	mmu-miR-144-3p	mmu-miR-149-5p	mmu-miR-15a-5p	mmu-miR-17-3p	mmu-miR-17-5p	mmu-miR-1897-5p	mmu-miR-199a-5p	mmu-miR-20b-5p	mmu-miR-210-3p	mmu-miR-217-5p	mmu-miR-26a-5p	mmu-miR-27b-3p	mmu-miR-297a-5p	mmu-miR-298-5p	mmu-miR-301b-3p	mmu-miR-3058-5p	mmu-miR-3089-5p	mmu-miR-3097-3p	mmu-miR-30e-5p	mmu-miR-31-5p	mmu-miR-324-3p	mmu-miR-345-3p	mmu-miR-362-5p	mmu-miR-425-5p	mmu-miR-450b-5p	mmu-miR-465b-5p	mmu-miR-465c-5p	mmu-miR-466f-3p	mmu-miR-509-5p	mmu-miR-5101	mmu-miR-5130	mmu-miR-669c-3p	mmu-miR-674-5p	mmu-miR-7078-3p	mmu-miR-9-5p
Annotations derived over miRTarBase (Gene Ontology)	positive regulation of DNA-binding transcription factor activity GO0051091	over-represented	0.000389	0.0403948	0.0403948	72.9667	94	mmu-let-7a-5p	mmu-let-7b-5p	mmu-let-7e-5p	mmu-let-7i-5p	mmu-miR-101a-3p	mmu-miR-103-3p	mmu-miR-105	mmu-miR-106a-5p	mmu-miR-107-3p	mmu-miR-10b-5p	mmu-miR-1198-5p	mmu-miR-124-3p	mmu-miR-125b-5p	mmu-miR-133a-3p	mmu-miR-140-5p	mmu-miR-142a-3p	mmu-miR-144-3p	mmu-miR-149-5p	mmu-miR-150-5p	mmu-miR-152-3p	mmu-miR-15a-5p	mmu-miR-16-5p	mmu-miR-17-5p	mmu-miR-181c-5p	mmu-miR-181d-5p	mmu-miR-182-5p	mmu-miR-183-5p	mmu-miR-185-5p	mmu-miR-18a-5p	mmu-miR-1904	mmu-miR-193b-3p	mmu-miR-19a-3p	mmu-miR-19b-3p	mmu-miR-1a-3p	mmu-miR-200a-3p	mmu-miR-203-5p	mmu-miR-206-3p	mmu-miR-20a-5p	mmu-miR-210-3p	mmu-miR-211-5p	mmu-miR-217-5p	mmu-miR-21a-5p
Annotations derived over miRTarBase (Gene Ontology)	positive regulation of collateral sprouting GO0048672	over-represented	0.00039	0.0403948	0.0403948	15.8155	27	mmu-miR-124-3p	mmu-miR-128-3p	mmu-miR-149-5p	mmu-miR-15a-5p	mmu-miR-185-5p	mmu-miR-1a-3p	mmu-miR-200a-3p	mmu-miR-204-5p	mmu-miR-211-5p	mmu-miR-298-5p	mmu-miR-30a-5p	mmu-miR-30b-5p	mmu-miR-30c-5p	mmu-miR-30d-5p	mmu-miR-30e-5p	mmu-miR-340-5p	mmu-miR-425-5p	mmu-miR-495-3p	mmu-miR-5098	mmu-miR-5101	mmu-miR-541-5p	mmu-miR-543-3p	mmu-miR-590-3p	mmu-miR-669b-5p	mmu-miR-744-5p	mmu-miR-762	mmu-miR-9-5p
Annotations derived over miRTarBase (Gene Ontology)	I-SMAD binding GO0070411	over-represented	0.000434	0.0421063	0.0421063	14.3777	25	mmu-let-7b-5p	mmu-miR-122-5p	mmu-miR-124-3p	mmu-miR-140-3p	mmu-miR-140-5p	mmu-miR-149-5p	mmu-miR-15a-5p	mmu-miR-185-5p	mmu-miR-18a-5p	mmu-miR-200a-3p	mmu-miR-203-5p	mmu-miR-21a-5p	mmu-miR-26a-5p	mmu-miR-27b-3p	mmu-miR-297a-5p	mmu-miR-301b-3p	mmu-miR-30a-5p	mmu-miR-30c-5p	mmu-miR-324-3p	mmu-miR-340-5p	mmu-miR-425-5p	mmu-miR-466f-3p	mmu-miR-541-5p	mmu-miR-669c-3p	mmu-miR-9-5p
Annotations derived over miRTarBase (Gene Ontology)	cellular response to drug GO0035690	over-represented	0.000447	0.0421063	0.0421063	39.5386	56	mmu-let-7b-5p	mmu-let-7c-5p	mmu-miR-106a-5p	mmu-miR-106b-5p	mmu-miR-10b-5p	mmu-miR-122-5p	mmu-miR-124-3p	mmu-miR-125b-2-3p	mmu-miR-140-5p	mmu-miR-149-5p	mmu-miR-17-5p	mmu-miR-1897-5p	mmu-miR-1931	mmu-miR-20a-5p	mmu-miR-20b-5p	mmu-miR-224-5p	mmu-miR-25-3p	mmu-miR-26a-5p	mmu-miR-27b-3p	mmu-miR-296-3p	mmu-miR-298-5p	mmu-miR-301b-3p	mmu-miR-3057-3p	mmu-miR-3069-3p	mmu-miR-30a-5p	mmu-miR-30b-5p	mmu-miR-30c-5p	mmu-miR-30d-5p	mmu-miR-30e-5p	mmu-miR-32-5p	mmu-miR-320-3p	mmu-miR-324-3p	mmu-miR-327	mmu-miR-328-3p	mmu-miR-331-3p	mmu-miR-340-5p	mmu-miR-345-3p	mmu-miR-362-5p	mmu-miR-363-3p	mmu-miR-425-5p	mmu-miR-449a-5p	mmu-miR-451a
Annotations derived over miRTarBase (Gene Ontology)	chemokine C-X-C motif ligand 12 signaling pathway GO0038146	over-represented	0.000417	0.0421063	0.0421063	4.67275	11	mmu-miR-124-3p	mmu-miR-140-5p	mmu-miR-149-5p	mmu-miR-15a-5p	mmu-miR-17-5p	mmu-miR-210-3p	mmu-miR-26a-5p	mmu-miR-27b-3p	mmu-miR-324-3p	mmu-miR-340-5p	mmu-miR-9-5p
Annotations derived over miRTarBase (Gene Ontology)	connective tissue replacement involved in inflammatory response wound healing GO0002248	over-represented	0.000425	0.0421063	0.0421063	7.90773	16	mmu-miR-101a-3p	mmu-miR-101b-3p	mmu-miR-106a-5p	mmu-miR-107-3p	mmu-miR-144-3p	mmu-miR-150-5p	mmu-miR-17-3p	mmu-miR-17-5p	mmu-miR-1981-5p	mmu-miR-199a-5p	mmu-miR-20b-5p	mmu-miR-210-3p	mmu-miR-31-5p	mmu-miR-362-5p	mmu-miR-5101	mmu-miR-5127
Annotations derived over miRTarBase (Gene Ontology)	fatty acid homeostasis GO0055089	over-represented	0.000495	0.0421063	0.0421063	10.0644	19	mmu-miR-101b-3p	mmu-miR-138-5p	mmu-miR-144-3p	mmu-miR-195a-5p	mmu-miR-199a-5p	mmu-miR-200a-3p	mmu-miR-204-5p	mmu-miR-217-5p	mmu-miR-22-3p	mmu-miR-26a-5p	mmu-miR-324-3p	mmu-miR-340-5p	mmu-miR-34a-5p	mmu-miR-350-3p	mmu-miR-425-5p	mmu-miR-451a	mmu-miR-541-5p	mmu-miR-875-5p	mmu-miR-9-5p
Annotations derived over miRTarBase (Gene Ontology)	heart trabecula formation GO0060347	over-represented	0.000495	0.0421063	0.0421063	10.0644	19	mmu-let-7b-5p	mmu-miR-1199-5p	mmu-miR-124-3p	mmu-miR-133a-3p	mmu-miR-150-5p	mmu-miR-17-5p	mmu-miR-181c-5p	mmu-miR-181d-5p	mmu-miR-1a-3p	mmu-miR-20a-5p	mmu-miR-26a-5p	mmu-miR-3069-3p	mmu-miR-324-3p	mmu-miR-340-5p	mmu-miR-370-3p	mmu-miR-378a-3p	mmu-miR-466f-3p	mmu-miR-543-3p	mmu-miR-9-5p
Annotations derived over miRTarBase (Gene Ontology)	histone H3 deacetylation GO0070932	over-represented	0.000495	0.0421063	0.0421063	10.0644	19	mmu-miR-133a-3p	mmu-miR-138-5p	mmu-miR-140-5p	mmu-miR-149-5p	mmu-miR-17-5p	mmu-miR-195a-5p	mmu-miR-199a-5p	mmu-miR-1a-3p	mmu-miR-200a-3p	mmu-miR-204-5p	mmu-miR-206-3p	mmu-miR-217-5p	mmu-miR-22-3p	mmu-miR-301b-3p	mmu-miR-340-5p	mmu-miR-34a-5p	mmu-miR-452-3p	mmu-miR-495-3p	mmu-miR-9-5p
Annotations derived over miRTarBase (Gene Ontology)	inhibitory postsynaptic potential GO0060080	over-represented	0.000499	0.0421063	0.0421063	10.7833	20	mmu-let-7b-5p	mmu-miR-124-3p	mmu-miR-133a-3p	mmu-miR-149-5p	mmu-miR-15a-5p	mmu-miR-17-5p	mmu-miR-1927	mmu-miR-1a-3p	mmu-miR-224-5p	mmu-miR-30a-5p	mmu-miR-30d-5p	mmu-miR-30e-5p	mmu-miR-324-3p	mmu-miR-340-5p	mmu-miR-425-5p	mmu-miR-495-3p	mmu-miR-5101	mmu-miR-511-5p	mmu-miR-541-5p	mmu-miR-875-5p
Annotations derived over miRTarBase (Gene Ontology)	membrane depolarization GO0051899	over-represented	0.000499	0.0421063	0.0421063	10.7833	20	mmu-miR-105	mmu-miR-1199-5p	mmu-miR-125b-5p	mmu-miR-138-5p	mmu-miR-16-5p	mmu-miR-17-5p	mmu-miR-1896	mmu-miR-19b-3p	mmu-miR-204-5p	mmu-miR-211-5p	mmu-miR-26a-5p	mmu-miR-297a-5p	mmu-miR-301b-3p	mmu-miR-3089-5p	mmu-miR-324-3p	mmu-miR-340-5p	mmu-miR-343	mmu-miR-425-5p	mmu-miR-495-3p	mmu-miR-9-5p
Annotations derived over miRTarBase (Gene Ontology)	mesoderm development GO0007498	over-represented	0.000456	0.0421063	0.0421063	29.4742	44	mmu-let-7b-5p	mmu-miR-106a-5p	mmu-miR-1199-5p	mmu-miR-124-3p	mmu-miR-125b-5p	mmu-miR-1264-5p	mmu-miR-133a-3p	mmu-miR-133b-3p	mmu-miR-149-5p	mmu-miR-150-5p	mmu-miR-15a-5p	mmu-miR-16-5p	mmu-miR-17-3p	mmu-miR-17-5p	mmu-miR-182-5p	mmu-miR-19b-3p	mmu-miR-20a-5p	mmu-miR-20b-5p	mmu-miR-210-3p	mmu-miR-26a-5p	mmu-miR-27a-3p	mmu-miR-27b-3p	mmu-miR-290a-5p	mmu-miR-292a-5p	mmu-miR-301b-3p	mmu-miR-3089-5p	mmu-miR-3097-3p	mmu-miR-30a-5p	mmu-miR-30b-5p	mmu-miR-30c-5p	mmu-miR-30d-5p	mmu-miR-30e-5p	mmu-miR-320-3p	mmu-miR-324-3p	mmu-miR-340-5p	mmu-miR-342-3p	mmu-miR-466f-3p	mmu-miR-499-5p	mmu-miR-509-5p	mmu-miR-5098	mmu-miR-541-5p	mmu-miR-674-5p
Annotations derived over miRTarBase (Gene Ontology)	modification of postsynaptic actin cytoskeleton GO0098885	over-represented	0.000495	0.0421063	0.0421063	10.0644	19	mmu-miR-124-3p	mmu-miR-15a-5p	mmu-miR-17-5p	mmu-miR-183-5p	mmu-miR-1927	mmu-miR-200a-3p	mmu-miR-26a-5p	mmu-miR-298-5p	mmu-miR-301b-3p	mmu-miR-30e-5p	mmu-miR-340-5p	mmu-miR-34a-5p	mmu-miR-511-5p	mmu-miR-532-5p	mmu-miR-541-5p	mmu-miR-668-3p	mmu-miR-674-5p	mmu-miR-7a-1-3p	mmu-miR-9-5p
Annotations derived over miRTarBase (Gene Ontology)	modulation of excitatory postsynaptic potential GO0098815	over-represented	0.000495	0.0421063	0.0421063	10.0644	19	mmu-miR-106a-5p	mmu-miR-128-3p	mmu-miR-130a-3p	mmu-miR-130b-3p	mmu-miR-148b-3p	mmu-miR-152-3p	mmu-miR-15a-5p	mmu-miR-16-5p	mmu-miR-17-5p	mmu-miR-19a-3p	mmu-miR-19b-3p	mmu-miR-20a-5p	mmu-miR-301a-3p	mmu-miR-301b-3p	mmu-miR-466f-3p	mmu-miR-541-5p	mmu-miR-669c-3p	mmu-miR-672-3p	mmu-miR-9-5p
Annotations derived over miRTarBase (Gene Ontology)	negative regulation of chondrocyte differentiation GO0032331	over-represented	0.000472	0.0421063	0.0421063	12.9399	23	mmu-let-7b-5p	mmu-miR-106b-5p	mmu-miR-122-5p	mmu-miR-124-3p	mmu-miR-140-5p	mmu-miR-15a-5p	mmu-miR-17-5p	mmu-miR-185-5p	mmu-miR-1a-3p	mmu-miR-200a-3p	mmu-miR-202-3p	mmu-miR-202-5p	mmu-miR-203-5p	mmu-miR-206-3p	mmu-miR-20a-5p	mmu-miR-297a-5p	mmu-miR-301b-3p	mmu-miR-324-3p	mmu-miR-340-5p	mmu-miR-343	mmu-miR-425-5p	mmu-miR-541-5p	mmu-miR-9-5p
Annotations derived over miRTarBase (Gene Ontology)	negative regulation of cysteine-type endopeptidase activity GO2000117	under-represented	0.000462	0.0421063	0.0421063	13.2994	4	mmu-miR-1198-5p	mmu-miR-425-5p	mmu-miR-466j	mmu-miR-883a-5p
Annotations derived over miRTarBase (Gene Ontology)	neuroepithelial cell differentiation GO0060563	over-represented	0.000481	0.0421063	0.0421063	19.0504	31	mmu-miR-105	mmu-miR-106a-5p	mmu-miR-106b-5p	mmu-miR-122-5p	mmu-miR-129-1-3p	mmu-miR-130a-3p	mmu-miR-130b-3p	mmu-miR-150-5p	mmu-miR-17-5p	mmu-miR-19a-3p	mmu-miR-19b-3p	mmu-miR-204-5p	mmu-miR-20a-5p	mmu-miR-20b-5p	mmu-miR-27a-3p	mmu-miR-27b-3p	mmu-miR-295-3p	mmu-miR-301a-3p	mmu-miR-301b-3p	mmu-miR-30e-5p	mmu-miR-324-3p	mmu-miR-340-5p	mmu-miR-3572-3p	mmu-miR-362-5p	mmu-miR-425-5p	mmu-miR-5127	mmu-miR-541-5p	mmu-miR-653-5p	mmu-miR-669b-5p	mmu-miR-721	mmu-miR-93-5p
Annotations derived over miRTarBase (Gene Ontology)	positive regulation of ATP biosynthetic process GO2001171	over-represented	0.000486	0.0421063	0.0421063	12.221	22	mmu-let-7b-5p	mmu-let-7c-5p	mmu-miR-101a-3p	mmu-miR-106a-5p	mmu-miR-106b-5p	mmu-miR-122-5p	mmu-miR-124-3p	mmu-miR-125b-5p	mmu-miR-150-5p	mmu-miR-15a-5p	mmu-miR-17-5p	mmu-miR-185-5p	mmu-miR-20a-5p	mmu-miR-26a-5p	mmu-miR-26b-5p	mmu-miR-324-3p	mmu-miR-34a-5p	mmu-miR-449a-5p	mmu-miR-451a	mmu-miR-466f-3p	mmu-miR-696	mmu-miR-93-5p
Annotations derived over miRTarBase (Gene Ontology)	positive regulation of cysteine-type endopeptidase activity involved in apoptotic process GO0043280	over-represented	0.000444	0.0421063	0.0421063	48.1652	66	mmu-let-7c-5p	mmu-miR-106a-5p	mmu-miR-106b-5p	mmu-miR-10b-5p	mmu-miR-1199-5p	mmu-miR-122-5p	mmu-miR-124-3p	mmu-miR-125b-2-3p	mmu-miR-125b-5p	mmu-miR-128-3p	mmu-miR-129-1-3p	mmu-miR-133a-3p	mmu-miR-133b-3p	mmu-miR-138-5p	mmu-miR-149-5p	mmu-miR-150-5p	mmu-miR-15a-5p	mmu-miR-16-5p	mmu-miR-17-5p	mmu-miR-1896	mmu-miR-1941-5p	mmu-miR-195a-5p	mmu-miR-1981-5p	mmu-miR-199a-5p	mmu-miR-19a-3p	mmu-miR-200a-3p	mmu-miR-204-5p	mmu-miR-20a-5p	mmu-miR-212-3p	mmu-miR-217-5p	mmu-miR-22-3p	mmu-miR-224-5p	mmu-miR-26a-5p	mmu-miR-27a-3p	mmu-miR-296-3p	mmu-miR-297a-5p	mmu-miR-298-5p	mmu-miR-301b-3p	mmu-miR-3071-5p	mmu-miR-3089-5p	mmu-miR-30e-5p	mmu-miR-31-5p
Annotations derived over miRTarBase (Gene Ontology)	positive regulation of systemic arterial blood pressure GO0003084	over-represented	0.000483	0.0421063	0.0421063	9.34549	18	mmu-let-7b-5p	mmu-miR-133a-3p	mmu-miR-149-5p	mmu-miR-15a-5p	mmu-miR-17-5p	mmu-miR-19b-3p	mmu-miR-26a-5p	mmu-miR-297a-5p	mmu-miR-301b-3p	mmu-miR-324-3p	mmu-miR-343	mmu-miR-362-5p	mmu-miR-425-5p	mmu-miR-5098	mmu-miR-511-5p	mmu-miR-541-5p	mmu-miR-698-3p	mmu-miR-9-5p
Annotations derived over miRTarBase (Gene Ontology)	pyridoxal 5-phosphate salvage GO0009443	under-represented	0.000462	0.0421063	0.0421063	13.2994	4	mmu-miR-1199-5p	mmu-miR-1896	mmu-miR-298-5p	mmu-miR-3089-5p
Annotations derived over miRTarBase (Gene Ontology)	pyridoxal binding GO0070280	under-represented	0.000462	0.0421063	0.0421063	13.2994	4	mmu-miR-1199-5p	mmu-miR-1896	mmu-miR-298-5p	mmu-miR-3089-5p
Annotations derived over miRTarBase (Gene Ontology)	pyridoxal kinase activity GO0008478	under-represented	0.000462	0.0421063	0.0421063	13.2994	4	mmu-miR-1199-5p	mmu-miR-1896	mmu-miR-298-5p	mmu-miR-3089-5p
Annotations derived over miRTarBase (Gene Ontology)	pyridoxal phosphate biosynthetic process GO0042823	under-represented	0.000462	0.0421063	0.0421063	13.2994	4	mmu-miR-1199-5p	mmu-miR-1896	mmu-miR-298-5p	mmu-miR-3089-5p
Annotations derived over miRTarBase (Gene Ontology)	quinolinate biosynthetic process GO0019805	under-represented	0.000447	0.0421063	0.0421063	10.0644	2	mmu-miR-1198-5p	mmu-miR-883a-5p
Annotations derived over miRTarBase (Gene Ontology)	response to muscle activity GO0014850	over-represented	0.000495	0.0421063	0.0421063	10.0644	19	mmu-miR-101a-3p	mmu-miR-101b-3p	mmu-miR-106a-5p	mmu-miR-107-3p	mmu-miR-144-3p	mmu-miR-150-5p	mmu-miR-17-3p	mmu-miR-17-5p	mmu-miR-185-5p	mmu-miR-199a-5p	mmu-miR-20b-5p	mmu-miR-210-3p	mmu-miR-31-5p	mmu-miR-324-3p	mmu-miR-425-5p	mmu-miR-466f-3p	mmu-miR-5101	mmu-miR-696	mmu-miR-883b-5p
Annotations derived over miRTarBase (Gene Ontology)	negative regulation of protein binding GO0032091	over-represented	0.00051	0.0427864	0.0427864	58.9485	78	mmu-let-7a-5p	mmu-let-7b-5p	mmu-let-7c-5p	mmu-let-7d-5p	mmu-let-7e-5p	mmu-let-7f-5p	mmu-let-7g-5p	mmu-let-7i-5p	mmu-miR-101a-3p	mmu-miR-105	mmu-miR-106a-5p	mmu-miR-106b-5p	mmu-miR-10b-5p	mmu-miR-1199-5p	mmu-miR-122-5p	mmu-miR-124-3p	mmu-miR-128-3p	mmu-miR-133a-3p	mmu-miR-140-5p	mmu-miR-143-3p	mmu-miR-149-5p	mmu-miR-150-5p	mmu-miR-15a-5p	mmu-miR-17-5p	mmu-miR-182-5p	mmu-miR-185-5p	mmu-miR-1896	mmu-miR-19b-3p	mmu-miR-204-5p	mmu-miR-20a-5p	mmu-miR-20b-5p	mmu-miR-212-5p	mmu-miR-22-3p	mmu-miR-26a-5p	mmu-miR-27a-3p	mmu-miR-27b-3p	mmu-miR-295-3p	mmu-miR-297a-5p	mmu-miR-298-5p	mmu-miR-301b-3p	mmu-miR-3069-3p	mmu-miR-3076-3p
Annotations derived over miRTarBase (Gene Ontology)	cellular response to parathyroid hormone stimulus GO0071374	over-represented	0.000576	0.0437159	0.0437159	5.39163	12	mmu-miR-106a-5p	mmu-miR-106b-5p	mmu-miR-17-5p	mmu-miR-20a-5p	mmu-miR-20b-5p	mmu-miR-26a-5p	mmu-miR-27b-3p	mmu-miR-327	mmu-miR-362-5p	mmu-miR-495-3p	mmu-miR-5101	mmu-miR-93-5p
Annotations derived over miRTarBase (Gene Ontology)	chemokine C-C motif ligand 21 signaling pathway GO0038116	over-represented	0.000576	0.0437159	0.0437159	5.39163	12	mmu-let-7b-5p	mmu-miR-149-5p	mmu-miR-17-5p	mmu-miR-19b-3p	mmu-miR-26a-5p	mmu-miR-297a-5p	mmu-miR-301b-3p	mmu-miR-324-3p	mmu-miR-340-5p	mmu-miR-362-5p	mmu-miR-541-5p	mmu-miR-9-5p
Annotations derived over miRTarBase (Gene Ontology)	chloride channel regulator activity GO0017081	over-represented	0.000576	0.0437159	0.0437159	5.39163	12	mmu-miR-128-3p	mmu-miR-130a-3p	mmu-miR-130b-3p	mmu-miR-148b-3p	mmu-miR-152-3p	mmu-miR-19a-3p	mmu-miR-19b-3p	mmu-miR-301a-3p	mmu-miR-301b-3p	mmu-miR-466f-3p	mmu-miR-669c-3p	mmu-miR-672-3p
Annotations derived over miRTarBase (Gene Ontology)	early endosome GO0005769	over-represented	0.000551	0.0437159	0.0437159	87.3444	109	mmu-let-7a-5p	mmu-let-7b-5p	mmu-let-7c-5p	mmu-let-7d-5p	mmu-let-7e-5p	mmu-let-7f-5p	mmu-let-7g-5p	mmu-let-7i-5p	mmu-miR-106a-5p	mmu-miR-106b-5p	mmu-miR-10b-5p	mmu-miR-1198-5p	mmu-miR-1199-5p	mmu-miR-122-5p	mmu-miR-124-3p	mmu-miR-128-3p	mmu-miR-129-1-3p	mmu-miR-1306-5p	mmu-miR-130a-3p	mmu-miR-130b-3p	mmu-miR-133a-3p	mmu-miR-135a-5p	mmu-miR-135b-5p	mmu-miR-138-5p	mmu-miR-142a-3p	mmu-miR-142a-5p	mmu-miR-148b-3p	mmu-miR-149-5p	mmu-miR-150-5p	mmu-miR-152-3p	mmu-miR-15a-5p	mmu-miR-16-5p	mmu-miR-17-5p	mmu-miR-183-5p	mmu-miR-1839-5p	mmu-miR-185-5p	mmu-miR-186-5p	mmu-miR-191-5p	mmu-miR-1941-5p	mmu-miR-195a-5p	mmu-miR-1981-5p	mmu-miR-199a-5p
Annotations derived over miRTarBase (Gene Ontology)	establishment of chromatin silencing GO0006343	over-represented	0.000576	0.0437159	0.0437159	5.39163	12	mmu-miR-138-5p	mmu-miR-17-5p	mmu-miR-195a-5p	mmu-miR-199a-5p	mmu-miR-19b-3p	mmu-miR-200a-3p	mmu-miR-204-5p	mmu-miR-217-5p	mmu-miR-22-3p	mmu-miR-301b-3p	mmu-miR-34a-5p	mmu-miR-9-5p
Annotations derived over miRTarBase (Gene Ontology)	generation of ovulation cycle rhythm GO0060112	over-represented	0.000576	0.0437159	0.0437159	5.39163	12	mmu-miR-128-3p	mmu-miR-130a-3p	mmu-miR-130b-3p	mmu-miR-148b-3p	mmu-miR-152-3p	mmu-miR-19a-3p	mmu-miR-19b-3p	mmu-miR-301a-3p	mmu-miR-301b-3p	mmu-miR-466f-3p	mmu-miR-669c-3p	mmu-miR-672-3p
Annotations derived over miRTarBase (Gene Ontology)	lymphocyte migration into lymph node GO0097022	over-represented	0.000576	0.0437159	0.0437159	5.39163	12	mmu-let-7b-5p	mmu-miR-149-5p	mmu-miR-17-5p	mmu-miR-19b-3p	mmu-miR-202-3p	mmu-miR-26a-5p	mmu-miR-297a-5p	mmu-miR-301b-3p	mmu-miR-324-3p	mmu-miR-362-5p	mmu-miR-541-5p	mmu-miR-9-5p
Annotations derived over miRTarBase (Gene Ontology)	negative regulation of motor neuron apoptotic process GO2000672	over-represented	0.000576	0.0437159	0.0437159	5.39163	12	mmu-miR-105	mmu-miR-130a-3p	mmu-miR-130b-3p	mmu-miR-150-5p	mmu-miR-19a-3p	mmu-miR-19b-3p	mmu-miR-26a-5p	mmu-miR-301a-3p	mmu-miR-301b-3p	mmu-miR-5127	mmu-miR-721	mmu-miR-92a-3p
Annotations derived over miRTarBase (Gene Ontology)	negative regulation of vascular associated smooth muscle cell migration GO1904753	over-represented	0.000576	0.0437159	0.0437159	5.39163	12	mmu-miR-106a-5p	mmu-miR-106b-5p	mmu-miR-17-5p	mmu-miR-1a-3p	mmu-miR-20a-5p	mmu-miR-20b-5p	mmu-miR-26a-5p	mmu-miR-27b-3p	mmu-miR-327	mmu-miR-495-3p	mmu-miR-5101	mmu-miR-93-5p
Annotations derived over miRTarBase (Gene Ontology)	positive regulation of CoA-transferase activity GO1905920	over-represented	0.000576	0.0437159	0.0437159	5.39163	12	mmu-miR-128-3p	mmu-miR-130a-3p	mmu-miR-130b-3p	mmu-miR-148b-3p	mmu-miR-152-3p	mmu-miR-19a-3p	mmu-miR-19b-3p	mmu-miR-301a-3p	mmu-miR-301b-3p	mmu-miR-466f-3p	mmu-miR-669c-3p	mmu-miR-672-3p
Annotations derived over miRTarBase (Gene Ontology)	positive regulation of acetylcholine biosynthetic process GO1905923	over-represented	0.000576	0.0437159	0.0437159	5.39163	12	mmu-miR-128-3p	mmu-miR-130a-3p	mmu-miR-130b-3p	mmu-miR-148b-3p	mmu-miR-152-3p	mmu-miR-19a-3p	mmu-miR-19b-3p	mmu-miR-301a-3p	mmu-miR-301b-3p	mmu-miR-466f-3p	mmu-miR-669c-3p	mmu-miR-672-3p
Annotations derived over miRTarBase (Gene Ontology)	positive regulation of heart rate involved in baroreceptor response to decreased systemic arterial blood pressure GO0001988	over-represented	0.000576	0.0437159	0.0437159	5.39163	12	mmu-miR-128-3p	mmu-miR-130a-3p	mmu-miR-130b-3p	mmu-miR-148b-3p	mmu-miR-152-3p	mmu-miR-19a-3p	mmu-miR-19b-3p	mmu-miR-301a-3p	mmu-miR-301b-3p	mmu-miR-466f-3p	mmu-miR-669c-3p	mmu-miR-672-3p
Annotations derived over miRTarBase (Gene Ontology)	proteasomal protein catabolic process GO0010498	over-represented	0.000564	0.0437159	0.0437159	17.6127	29	mmu-miR-10b-5p	mmu-miR-124-3p	mmu-miR-128-3p	mmu-miR-129-1-3p	mmu-miR-148b-3p	mmu-miR-152-3p	mmu-miR-15a-5p	mmu-miR-17-5p	mmu-miR-1896	mmu-miR-19b-3p	mmu-miR-224-5p	mmu-miR-26a-5p	mmu-miR-298-5p	mmu-miR-301b-3p	mmu-miR-3089-5p	mmu-miR-3106-5p	mmu-miR-324-3p	mmu-miR-339-5p	mmu-miR-340-5p	mmu-miR-3471	mmu-miR-362-5p	mmu-miR-370-3p	mmu-miR-425-5p	mmu-miR-466f-3p	mmu-miR-5113	mmu-miR-541-5p	mmu-miR-669c-3p	mmu-miR-672-3p	mmu-miR-9-5p
Annotations derived over miRTarBase (Gene Ontology)	regulation of synaptic activity GO0060025	over-represented	0.000576	0.0437159	0.0437159	5.39163	12	mmu-miR-106a-5p	mmu-miR-106b-5p	mmu-miR-17-5p	mmu-miR-20a-5p	mmu-miR-20b-5p	mmu-miR-26a-5p	mmu-miR-27b-3p	mmu-miR-327	mmu-miR-495-3p	mmu-miR-5101	mmu-miR-9-5p	mmu-miR-93-5p
Annotations derived over miRTarBase (Gene Ontology)	sensory processing GO0050893	over-represented	0.000576	0.0437159	0.0437159	5.39163	12	mmu-miR-128-3p	mmu-miR-130a-3p	mmu-miR-130b-3p	mmu-miR-148b-3p	mmu-miR-152-3p	mmu-miR-19a-3p	mmu-miR-19b-3p	mmu-miR-301a-3p	mmu-miR-301b-3p	mmu-miR-466f-3p	mmu-miR-669c-3p	mmu-miR-672-3p
Annotations derived over miRTarBase (Gene Ontology)	translation factor activity, RNA binding GO0008135	over-represented	0.000564	0.0437159	0.0437159	17.6127	29	mmu-let-7b-5p	mmu-miR-125b-2-3p	mmu-miR-150-5p	mmu-miR-15a-5p	mmu-miR-17-5p	mmu-miR-185-5p	mmu-miR-1931	mmu-miR-19b-3p	mmu-miR-1a-3p	mmu-miR-206-3p	mmu-miR-25-3p	mmu-miR-26a-5p	mmu-miR-297a-5p	mmu-miR-301b-3p	mmu-miR-3089-5p	mmu-miR-30e-5p	mmu-miR-3106-5p	mmu-miR-32-5p	mmu-miR-324-3p	mmu-miR-340-5p	mmu-miR-362-5p	mmu-miR-363-3p	mmu-miR-425-5p	mmu-miR-495-3p	mmu-miR-5127	mmu-miR-541-5p	mmu-miR-9-5p	mmu-miR-92a-3p	mmu-miR-92b-3p
Annotations derived over miRTarBase (Gene Ontology)	positive regulation of tyrosine phosphorylation of STAT protein GO0042531	over-represented	0.000587	0.0442616	0.0442616	24.8015	38	mmu-let-7a-5p	mmu-let-7e-5p	mmu-let-7i-5p	mmu-miR-1199-5p	mmu-miR-125b-5p	mmu-miR-130a-3p	mmu-miR-133a-3p	mmu-miR-142a-3p	mmu-miR-149-5p	mmu-miR-15a-5p	mmu-miR-16-5p	mmu-miR-17-5p	mmu-miR-1896	mmu-miR-18a-5p	mmu-miR-193b-3p	mmu-miR-19a-3p	mmu-miR-1a-3p	mmu-miR-204-5p	mmu-miR-211-5p	mmu-miR-212-5p	mmu-miR-221-3p	mmu-miR-222-3p	mmu-miR-26a-5p	mmu-miR-296-3p	mmu-miR-297a-5p	mmu-miR-297b-5p	mmu-miR-298-5p	mmu-miR-301b-3p	mmu-miR-3090-5p	mmu-miR-340-5p	mmu-miR-362-5p	mmu-miR-375-3p	mmu-miR-425-5p	mmu-miR-494-3p	mmu-miR-511-5p	mmu-miR-5130	mmu-miR-9-5p	mmu-miR-98-5p
Annotations derived over miRTarBase (Gene Ontology)	positive regulation of vascular endothelial growth factor production GO0010575	over-represented	0.000608	0.0456015	0.0456015	16.8938	28	mmu-let-7b-5p	mmu-let-7i-5p	mmu-miR-101a-3p	mmu-miR-101b-3p	mmu-miR-106a-5p	mmu-miR-107-3p	mmu-miR-142a-3p	mmu-miR-144-3p	mmu-miR-17-3p	mmu-miR-17-5p	mmu-miR-199a-5p	mmu-miR-1a-3p	mmu-miR-20b-5p	mmu-miR-210-3p	mmu-miR-217-5p	mmu-miR-221-3p	mmu-miR-26a-5p	mmu-miR-26b-5p	mmu-miR-297a-5p	mmu-miR-3097-3p	mmu-miR-31-5p	mmu-miR-340-5p	mmu-miR-342-3p	mmu-miR-34a-5p	mmu-miR-350-3p	mmu-miR-466f-3p	mmu-miR-5101	mmu-miR-98-5p
Annotations derived over miRTarBase (Gene Ontology)	CXCR chemokine receptor binding GO0045236	over-represented	0.000637	0.0462499	0.0462499	3.59442	9	mmu-miR-124-3p	mmu-miR-140-5p	mmu-miR-149-5p	mmu-miR-15a-5p	mmu-miR-17-5p	mmu-miR-210-3p	mmu-miR-27b-3p	mmu-miR-340-5p	mmu-miR-9-5p
Annotations derived over miRTarBase (Gene Ontology)	cellular response to transforming growth factor beta stimulus GO0071560	over-represented	0.000659	0.0462499	0.0462499	47.8058	65	mmu-let-7b-5p	mmu-miR-106a-5p	mmu-miR-106b-5p	mmu-miR-10b-5p	mmu-miR-1198-5p	mmu-miR-122-5p	mmu-miR-124-3p	mmu-miR-125b-2-3p	mmu-miR-128-3p	mmu-miR-130b-3p	mmu-miR-133a-3p	mmu-miR-140-5p	mmu-miR-148b-3p	mmu-miR-149-5p	mmu-miR-150-5p	mmu-miR-152-3p	mmu-miR-15a-5p	mmu-miR-17-5p	mmu-miR-181d-5p	mmu-miR-185-5p	mmu-miR-1897-5p	mmu-miR-18a-5p	mmu-miR-19b-3p	mmu-miR-1a-3p	mmu-miR-202-3p	mmu-miR-202-5p	mmu-miR-208a-3p	mmu-miR-20a-5p	mmu-miR-20b-5p	mmu-miR-21a-5p	mmu-miR-224-5p	mmu-miR-26a-5p	mmu-miR-27a-3p	mmu-miR-27b-3p	mmu-miR-296-3p	mmu-miR-297a-5p	mmu-miR-298-5p	mmu-miR-301b-3p	mmu-miR-3057-3p	mmu-miR-30a-5p	mmu-miR-30b-5p	mmu-miR-30c-5p
Annotations derived over miRTarBase (Gene Ontology)	deuterosome GO0098536	under-represented	0.000661	0.0462499	0.0462499	9.70494	2	mmu-miR-129-1-3p	mmu-miR-376c-3p
Annotations derived over miRTarBase (Gene Ontology)	negative regulation of mitochondrial fusion GO0010637	over-represented	0.000637	0.0462499	0.0462499	3.59442	9	mmu-miR-124-3p	mmu-miR-149-5p	mmu-miR-15a-5p	mmu-miR-17-5p	mmu-miR-210-5p	mmu-miR-221-3p	mmu-miR-26a-5p	mmu-miR-301b-3p	mmu-miR-324-3p
Annotations derived over miRTarBase (Gene Ontology)	positive regulation of aggrephagy GO1905337	under-represented	0.000661	0.0462499	0.0462499	9.70494	2	mmu-miR-1198-5p	mmu-miR-883a-5p
Annotations derived over miRTarBase (Gene Ontology)	positive regulation of synaptic transmission GO0050806	over-represented	0.000654	0.0462499	0.0462499	16.1749	27	mmu-let-7b-5p	mmu-miR-125b-5p	mmu-miR-149-5p	mmu-miR-15a-5p	mmu-miR-17-5p	mmu-miR-19a-3p	mmu-miR-19b-3p	mmu-miR-204-5p	mmu-miR-211-5p	mmu-miR-26a-5p	mmu-miR-296-3p	mmu-miR-297a-5p	mmu-miR-298-5p	mmu-miR-301b-3p	mmu-miR-30e-5p	mmu-miR-324-3p	mmu-miR-33-5p	mmu-miR-339-5p	mmu-miR-340-5p	mmu-miR-34a-5p	mmu-miR-362-5p	mmu-miR-425-5p	mmu-miR-451a	mmu-miR-541-5p	mmu-miR-7a-1-3p	mmu-miR-7a-5p	mmu-miR-9-5p
Annotations derived over miRTarBase (Gene Ontology)	positive regulation of tight junction disassembly GO1905075	over-represented	0.000637	0.0462499	0.0462499	3.59442	9	mmu-let-7b-5p	mmu-miR-122-5p	mmu-miR-140-5p	mmu-miR-15a-5p	mmu-miR-297a-5p	mmu-miR-301b-3p	mmu-miR-340-5p	mmu-miR-425-5p	mmu-miR-541-5p
Annotations derived over miRTarBase (Gene Ontology)	prepulse inhibition GO0060134	over-represented	0.000651	0.0462499	0.0462499	29.8337	44	mmu-let-7d-5p	mmu-miR-144-3p	mmu-miR-149-5p	mmu-miR-152-3p	mmu-miR-15a-5p	mmu-miR-17-5p	mmu-miR-186-5p	mmu-miR-18a-5p	mmu-miR-195a-5p	mmu-miR-19a-3p	mmu-miR-19b-3p	mmu-miR-204-5p	mmu-miR-20a-5p	mmu-miR-211-5p	mmu-miR-217-5p	mmu-miR-21a-5p	mmu-miR-23a-5p	mmu-miR-26a-5p	mmu-miR-26b-5p	mmu-miR-297a-5p	mmu-miR-297b-5p	mmu-miR-298-5p	mmu-miR-301a-3p	mmu-miR-301b-3p	mmu-miR-3089-5p	mmu-miR-324-3p	mmu-miR-328-3p	mmu-miR-339-5p	mmu-miR-343	mmu-miR-362-5p	mmu-miR-369-3p	mmu-miR-374b-5p	mmu-miR-3970	mmu-miR-451a	mmu-miR-466f-3p	mmu-miR-466j	mmu-miR-486a-5p	mmu-miR-494-3p	mmu-miR-495-3p	mmu-miR-499-5p	mmu-miR-541-5p	mmu-miR-669c-3p
Annotations derived over miRTarBase (Gene Ontology)	regulation of CAMKK-AMPK signaling cascade GO1905289	under-represented	0.000661	0.0462499	0.0462499	9.70494	2	mmu-miR-1198-5p	mmu-miR-883a-5p
Annotations derived over miRTarBase (Gene Ontology)	regulation of endothelial cell proliferation GO0001936	over-represented	0.000637	0.0462499	0.0462499	3.59442	9	mmu-let-7b-5p	mmu-miR-106b-5p	mmu-miR-122-5p	mmu-miR-15a-5p	mmu-miR-17-5p	mmu-miR-20a-5p	mmu-miR-26a-5p	mmu-miR-27a-3p	mmu-miR-324-3p
Pathways (KEGG)	FoxO signaling pathway	over-represented	0.000736	0.0470948	0.0470948	109.271	131	mmu-let-7b-5p	mmu-let-7e-5p	mmu-let-7i-5p	mmu-miR-101a-3p	mmu-miR-101b-3p	mmu-miR-103-3p	mmu-miR-105	mmu-miR-106a-5p	mmu-miR-106b-5p	mmu-miR-10b-5p	mmu-miR-1199-5p	mmu-miR-122-5p	mmu-miR-124-3p	mmu-miR-125b-5p	mmu-miR-128-3p	mmu-miR-130b-3p	mmu-miR-133a-3p	mmu-miR-138-5p	mmu-miR-140-5p	mmu-miR-142a-3p	mmu-miR-143-3p	mmu-miR-144-3p	mmu-miR-149-5p	mmu-miR-150-5p	mmu-miR-151-5p	mmu-miR-152-3p	mmu-miR-15a-5p	mmu-miR-16-5p	mmu-miR-17-5p	mmu-miR-182-5p	mmu-miR-185-5p	mmu-miR-1896	mmu-miR-1897-5p	mmu-miR-18a-5p	mmu-miR-1927	mmu-miR-1941-5p	mmu-miR-1946b	mmu-miR-195a-5p	mmu-miR-196b-5p	mmu-miR-199a-5p	mmu-miR-19a-3p	mmu-miR-19b-3p
Annotations derived over miRTarBase (Gene Ontology)	T cell activation GO0042110	over-represented	0.000732	0.0475812	0.0475812	56.7918	75	mmu-let-7a-5p	mmu-let-7b-5p	mmu-let-7c-5p	mmu-let-7d-5p	mmu-let-7e-5p	mmu-let-7f-5p	mmu-let-7g-5p	mmu-let-7i-5p	mmu-miR-106a-5p	mmu-miR-106b-5p	mmu-miR-10b-5p	mmu-miR-1198-5p	mmu-miR-1199-5p	mmu-miR-128-3p	mmu-miR-130a-3p	mmu-miR-130b-3p	mmu-miR-140-5p	mmu-miR-142a-3p	mmu-miR-142a-5p	mmu-miR-148b-3p	mmu-miR-149-5p	mmu-miR-152-3p	mmu-miR-15a-5p	mmu-miR-15b-5p	mmu-miR-16-5p	mmu-miR-17-5p	mmu-miR-1839-5p	mmu-miR-185-5p	mmu-miR-1896	mmu-miR-195a-5p	mmu-miR-199a-5p	mmu-miR-19a-3p	mmu-miR-19b-3p	mmu-miR-1a-3p	mmu-miR-202-3p	mmu-miR-206-3p	mmu-miR-20a-5p	mmu-miR-20b-5p	mmu-miR-210-3p	mmu-miR-221-3p	mmu-miR-222-3p	mmu-miR-27a-3p
Annotations derived over miRTarBase (Gene Ontology)	Wnt-Frizzled-LRP56 complex GO1990851	over-represented	0.000744	0.0475812	0.0475812	2.51609	7	mmu-miR-15a-5p	mmu-miR-16-5p	mmu-miR-183-5p	mmu-miR-19a-3p	mmu-miR-27a-3p	mmu-miR-30e-5p	mmu-miR-499-5p
Annotations derived over miRTarBase (Gene Ontology)	cyclin E1-CDK2 complex GO0097134	over-represented	0.000744	0.0475812	0.0475812	2.51609	7	mmu-miR-16-5p	mmu-miR-195a-5p	mmu-miR-30a-5p	mmu-miR-30c-5p	mmu-miR-30e-5p	mmu-miR-362-5p	mmu-miR-497a-5p
Annotations derived over miRTarBase (Gene Ontology)	endothelial cell apoptotic process GO0072577	over-represented	0.000711	0.0475812	0.0475812	6.11052	13	mmu-miR-106a-5p	mmu-miR-125b-5p	mmu-miR-17-5p	mmu-miR-19a-3p	mmu-miR-20a-5p	mmu-miR-26a-5p	mmu-miR-296-3p	mmu-miR-298-5p	mmu-miR-30e-5p	mmu-miR-340-5p	mmu-miR-370-3p	mmu-miR-9-5p	mmu-miR-93-5p
Annotations derived over miRTarBase (Gene Ontology)	glucose homeostasis GO0042593	over-represented	0.000746	0.0475812	0.0475812	75.8423	96	mmu-let-7b-5p	mmu-let-7i-5p	mmu-miR-101a-3p	mmu-miR-101b-3p	mmu-miR-106a-5p	mmu-miR-106b-5p	mmu-miR-107-3p	mmu-miR-10b-5p	mmu-miR-1198-5p	mmu-miR-1199-5p	mmu-miR-122-5p	mmu-miR-124-3p	mmu-miR-125b-5p	mmu-miR-128-3p	mmu-miR-129-1-3p	mmu-miR-133a-3p	mmu-miR-142a-3p	mmu-miR-143-3p	mmu-miR-144-3p	mmu-miR-149-5p	mmu-miR-150-5p	mmu-miR-15a-5p	mmu-miR-17-3p	mmu-miR-17-5p	mmu-miR-182-5p	mmu-miR-1896	mmu-miR-1897-5p	mmu-miR-199a-5p	mmu-miR-19b-3p	mmu-miR-1a-3p	mmu-miR-204-5p	mmu-miR-20a-5p	mmu-miR-20b-5p	mmu-miR-210-3p	mmu-miR-211-5p	mmu-miR-212-3p	mmu-miR-26a-5p	mmu-miR-27a-3p	mmu-miR-27b-3p	mmu-miR-290a-5p	mmu-miR-292a-5p	mmu-miR-294-5p
Annotations derived over miRTarBase (Gene Ontology)	glycoprotein metabolic process GO0009100	over-represented	0.0007	0.0475812	0.0475812	15.456	26	mmu-miR-106a-5p	mmu-miR-106b-5p	mmu-miR-149-5p	mmu-miR-17-5p	mmu-miR-1941-3p	mmu-miR-19b-3p	mmu-miR-20a-5p	mmu-miR-20b-5p	mmu-miR-301b-3p	mmu-miR-30a-5p	mmu-miR-30b-5p	mmu-miR-30c-5p	mmu-miR-30d-5p	mmu-miR-30e-5p	mmu-miR-33-5p	mmu-miR-340-5p	mmu-miR-34a-5p	mmu-miR-362-5p	mmu-miR-369-3p	mmu-miR-374b-5p	mmu-miR-449a-5p	mmu-miR-455-3p	mmu-miR-674-5p	mmu-miR-872-5p	mmu-miR-9-5p	mmu-miR-93-5p
Annotations derived over miRTarBase (Gene Ontology)	negative regulation of chondrocyte proliferation GO1902731	over-represented	0.000744	0.0475812	0.0475812	2.51609	7	mmu-miR-106a-5p	mmu-miR-17-5p	mmu-miR-20a-5p	mmu-miR-301b-3p	mmu-miR-370-3p	mmu-miR-421-3p	mmu-miR-93-5p
Annotations derived over miRTarBase (Gene Ontology)	negative regulation of epithelial cell proliferation GO0050680	over-represented	0.000739	0.0475812	0.0475812	60.3863	79	mmu-let-7b-5p	mmu-miR-106a-5p	mmu-miR-106b-5p	mmu-miR-107-3p	mmu-miR-10b-5p	mmu-miR-1199-5p	mmu-miR-124-3p	mmu-miR-129-1-3p	mmu-miR-130b-3p	mmu-miR-138-5p	mmu-miR-143-3p	mmu-miR-144-3p	mmu-miR-149-5p	mmu-miR-152-3p	mmu-miR-17-5p	mmu-miR-183-5p	mmu-miR-185-5p	mmu-miR-1896	mmu-miR-18a-5p	mmu-miR-1904	mmu-miR-195a-5p	mmu-miR-199a-5p	mmu-miR-19a-3p	mmu-miR-19b-3p	mmu-miR-200a-3p	mmu-miR-202-3p	mmu-miR-202-5p	mmu-miR-20a-5p	mmu-miR-20b-5p	mmu-miR-210-3p	mmu-miR-2136	mmu-miR-217-5p	mmu-miR-21a-5p	mmu-miR-221-3p	mmu-miR-222-3p	mmu-miR-23a-5p	mmu-miR-26a-5p	mmu-miR-26b-5p	mmu-miR-27b-3p	mmu-miR-290a-5p	mmu-miR-291a-5p	mmu-miR-292a-5p
Annotations derived over miRTarBase (Gene Ontology)	negative regulation of vascular smooth muscle cell proliferation GO1904706	over-represented	0.000726	0.0475812	0.0475812	29.1148	43	mmu-let-7e-5p	mmu-miR-106a-5p	mmu-miR-106b-5p	mmu-miR-10b-5p	mmu-miR-125b-5p	mmu-miR-144-3p	mmu-miR-152-3p	mmu-miR-15a-5p	mmu-miR-17-5p	mmu-miR-18a-5p	mmu-miR-19a-3p	mmu-miR-19b-3p	mmu-miR-1a-3p	mmu-miR-20a-5p	mmu-miR-20b-5p	mmu-miR-217-5p	mmu-miR-21a-5p	mmu-miR-221-3p	mmu-miR-222-3p	mmu-miR-23a-5p	mmu-miR-26a-5p	mmu-miR-26b-5p	mmu-miR-27a-3p	mmu-miR-27b-3p	mmu-miR-290a-5p	mmu-miR-292a-5p	mmu-miR-295-3p	mmu-miR-301a-3p	mmu-miR-3089-5p	mmu-miR-30e-5p	mmu-miR-327	mmu-miR-362-5p	mmu-miR-369-3p	mmu-miR-374b-5p	mmu-miR-466j	mmu-miR-486a-5p	mmu-miR-494-3p	mmu-miR-495-3p	mmu-miR-499-5p	mmu-miR-5101	mmu-miR-668-3p	mmu-miR-696
Annotations derived over miRTarBase (Gene Ontology)	nuclear pore GO0005643	over-represented	0.000741	0.0475812	0.0475812	47.0869	64	mmu-let-7a-5p	mmu-let-7b-5p	mmu-let-7c-5p	mmu-let-7d-5p	mmu-let-7e-5p	mmu-let-7f-5p	mmu-let-7g-5p	mmu-let-7i-5p	mmu-miR-10b-5p	mmu-miR-1199-5p	mmu-miR-122-5p	mmu-miR-124-3p	mmu-miR-128-3p	mmu-miR-135a-5p	mmu-miR-135b-5p	mmu-miR-140-5p	mmu-miR-149-5p	mmu-miR-150-5p	mmu-miR-15a-5p	mmu-miR-17-5p	mmu-miR-185-5p	mmu-miR-186-5p	mmu-miR-1896	mmu-miR-204-5p	mmu-miR-211-5p	mmu-miR-221-3p	mmu-miR-222-3p	mmu-miR-26a-5p	mmu-miR-26b-5p	mmu-miR-27a-3p	mmu-miR-27b-3p	mmu-miR-290a-5p	mmu-miR-292a-5p	mmu-miR-297a-5p	mmu-miR-298-5p	mmu-miR-301b-3p	mmu-miR-3089-5p	mmu-miR-3097-3p	mmu-miR-30e-5p	mmu-miR-3105-5p	mmu-miR-3106-5p	mmu-miR-320-3p
Annotations derived over miRTarBase (Gene Ontology)	pantothenate kinase activity GO0004594	over-represented	0.000744	0.0475812	0.0475812	2.51609	7	mmu-miR-17-5p	mmu-miR-19b-3p	mmu-miR-301b-3p	mmu-miR-30e-5p	mmu-miR-340-5p	mmu-miR-362-5p	mmu-miR-9-5p
Annotations derived over miRTarBase (Gene Ontology)	phospholipid efflux GO0033700	over-represented	0.000711	0.0475812	0.0475812	6.11052	13	mmu-let-7b-5p	mmu-miR-142a-5p	mmu-miR-144-3p	mmu-miR-17-5p	mmu-miR-1981-5p	mmu-miR-19b-3p	mmu-miR-26a-5p	mmu-miR-301b-3p	mmu-miR-33-3p	mmu-miR-33-5p	mmu-miR-340-5p	mmu-miR-425-5p	mmu-miR-9-5p
Annotations derived over miRTarBase (Gene Ontology)	protein serinethreonine kinase activity GO0004674	over-represented	0.000715	0.0475812	0.0475812	125.805	149	mmu-let-7b-5p	mmu-miR-101a-3p	mmu-miR-101b-3p	mmu-miR-105	mmu-miR-106a-5p	mmu-miR-106b-5p	mmu-miR-10b-5p	mmu-miR-1198-5p	mmu-miR-1199-5p	mmu-miR-122-5p	mmu-miR-1224-5p	mmu-miR-124-3p	mmu-miR-125b-5p	mmu-miR-1264-5p	mmu-miR-128-3p	mmu-miR-129-1-3p	mmu-miR-1306-5p	mmu-miR-130a-3p	mmu-miR-130b-3p	mmu-miR-140-5p	mmu-miR-142a-3p	mmu-miR-143-3p	mmu-miR-144-3p	mmu-miR-148b-3p	mmu-miR-149-5p	mmu-miR-150-5p	mmu-miR-151-5p	mmu-miR-152-3p	mmu-miR-15a-5p	mmu-miR-17-5p	mmu-miR-181c-5p	mmu-miR-181d-5p	mmu-miR-182-5p	mmu-miR-183-5p	mmu-miR-1843a-5p	mmu-miR-185-5p	mmu-miR-186-5p	mmu-miR-1896	mmu-miR-18a-5p	mmu-miR-1904	mmu-miR-191-5p	mmu-miR-1946b
Annotations derived over miRTarBase (Gene Ontology)	regulation of DNA damage checkpoint GO2000001	over-represented	0.000744	0.0475812	0.0475812	2.51609	7	mmu-miR-1191a	mmu-miR-149-5p	mmu-miR-19b-3p	mmu-miR-26a-5p	mmu-miR-30e-5p	mmu-miR-324-3p	mmu-miR-490-5p
Annotations derived over miRTarBase (Gene Ontology)	regulation of amyloid precursor protein catabolic process GO1902991	over-represented	0.000711	0.0475812	0.0475812	6.11052	13	mmu-miR-128-3p	mmu-miR-130a-3p	mmu-miR-130b-3p	mmu-miR-148b-3p	mmu-miR-152-3p	mmu-miR-19a-3p	mmu-miR-19b-3p	mmu-miR-26a-5p	mmu-miR-301a-3p	mmu-miR-301b-3p	mmu-miR-466f-3p	mmu-miR-669c-3p	mmu-miR-672-3p
Annotations derived over miRTarBase (Gene Ontology)	regulation of protein ubiquitination GO0031396	over-represented	0.000747	0.0475812	0.0475812	14.7371	25	mmu-let-7b-5p	mmu-miR-106a-5p	mmu-miR-106b-5p	mmu-miR-122-5p	mmu-miR-140-5p	mmu-miR-149-5p	mmu-miR-15a-5p	mmu-miR-17-5p	mmu-miR-185-5p	mmu-miR-1896	mmu-miR-193b-3p	mmu-miR-1981-5p	mmu-miR-20a-5p	mmu-miR-20b-5p	mmu-miR-26a-5p	mmu-miR-295-3p	mmu-miR-297a-5p	mmu-miR-298-5p	mmu-miR-301b-3p	mmu-miR-340-5p	mmu-miR-3471	mmu-miR-350-3p	mmu-miR-425-5p	mmu-miR-541-5p	mmu-miR-93-5p
Annotations derived over miRTarBase (Gene Ontology)	response to cytokine GO0034097	over-represented	0.000732	0.0475812	0.0475812	56.7918	75	mmu-let-7b-5p	mmu-let-7e-5p	mmu-miR-101a-3p	mmu-miR-106a-5p	mmu-miR-106b-5p	mmu-miR-1198-5p	mmu-miR-1199-5p	mmu-miR-124-3p	mmu-miR-125b-5p	mmu-miR-128-3p	mmu-miR-129-1-3p	mmu-miR-130a-3p	mmu-miR-130b-3p	mmu-miR-133a-3p	mmu-miR-138-5p	mmu-miR-140-5p	mmu-miR-142a-3p	mmu-miR-144-3p	mmu-miR-149-5p	mmu-miR-150-5p	mmu-miR-15a-5p	mmu-miR-16-5p	mmu-miR-17-5p	mmu-miR-185-5p	mmu-miR-1896	mmu-miR-1904	mmu-miR-195a-5p	mmu-miR-19a-3p	mmu-miR-19b-3p	mmu-miR-1a-3p	mmu-miR-200a-3p	mmu-miR-203-5p	mmu-miR-204-5p	mmu-miR-206-3p	mmu-miR-208a-3p	mmu-miR-208b-3p	mmu-miR-20a-5p	mmu-miR-20b-5p	mmu-miR-210-3p	mmu-miR-217-5p	mmu-miR-21a-5p	mmu-miR-221-3p
Annotations derived over miRTarBase (Gene Ontology)	blood vessel morphogenesis GO0048514	over-represented	0.000815	0.0488137	0.0488137	33.4281	48	mmu-let-7b-5p	mmu-let-7e-5p	mmu-miR-101a-3p	mmu-miR-101b-3p	mmu-miR-105	mmu-miR-106a-5p	mmu-miR-107-3p	mmu-miR-10b-5p	mmu-miR-1199-5p	mmu-miR-124-3p	mmu-miR-144-3p	mmu-miR-149-5p	mmu-miR-150-5p	mmu-miR-15a-5p	mmu-miR-16-5p	mmu-miR-17-3p	mmu-miR-17-5p	mmu-miR-182-5p	mmu-miR-185-5p	mmu-miR-1897-5p	mmu-miR-1927	mmu-miR-199a-5p	mmu-miR-19b-3p	mmu-miR-1a-3p	mmu-miR-206-3p	mmu-miR-20a-5p	mmu-miR-20b-5p	mmu-miR-210-3p	mmu-miR-222-3p	mmu-miR-26a-5p	mmu-miR-297a-5p	mmu-miR-298-5p	mmu-miR-31-5p	mmu-miR-324-3p	mmu-miR-339-5p	mmu-miR-340-5p	mmu-miR-343	mmu-miR-3572-3p	mmu-miR-425-5p	mmu-miR-466f-3p	mmu-miR-495-3p	mmu-miR-499-5p
Annotations derived over miRTarBase (Gene Ontology)	cellular response to trichostatin A GO0035984	over-represented	0.000817	0.0488137	0.0488137	6.8294	14	mmu-miR-106a-5p	mmu-miR-106b-5p	mmu-miR-17-5p	mmu-miR-20a-5p	mmu-miR-20b-5p	mmu-miR-26a-5p	mmu-miR-27b-3p	mmu-miR-327	mmu-miR-340-5p	mmu-miR-495-3p	mmu-miR-5101	mmu-miR-9-5p	mmu-miR-92a-3p	mmu-miR-93-5p
Annotations derived over miRTarBase (Gene Ontology)	gap junction hemi-channel activity GO0055077	over-represented	0.000817	0.0488137	0.0488137	6.8294	14	mmu-miR-144-3p	mmu-miR-16-1-3p	mmu-miR-19a-3p	mmu-miR-19b-3p	mmu-miR-1a-3p	mmu-miR-206-3p	mmu-miR-222-3p	mmu-miR-324-3p	mmu-miR-425-5p	mmu-miR-466f-3p	mmu-miR-503-3p	mmu-miR-669c-3p	mmu-miR-672-3p	mmu-miR-7212-3p
Annotations derived over miRTarBase (Gene Ontology)	glomerulus morphogenesis GO0072102	over-represented	0.000817	0.0488137	0.0488137	6.8294	14	mmu-miR-106a-5p	mmu-miR-106b-5p	mmu-miR-124-3p	mmu-miR-149-5p	mmu-miR-17-5p	mmu-miR-20a-5p	mmu-miR-20b-5p	mmu-miR-26a-5p	mmu-miR-27b-3p	mmu-miR-327	mmu-miR-340-5p	mmu-miR-495-3p	mmu-miR-5101	mmu-miR-93-5p
Annotations derived over miRTarBase (Gene Ontology)	lactation GO0007595	over-represented	0.000802	0.0488137	0.0488137	44.5708	61	mmu-let-7a-5p	mmu-let-7b-5p	mmu-let-7c-5p	mmu-let-7d-5p	mmu-let-7e-5p	mmu-let-7f-5p	mmu-let-7g-5p	mmu-let-7i-5p	mmu-miR-101a-3p	mmu-miR-101b-3p	mmu-miR-106a-5p	mmu-miR-107-3p	mmu-miR-1198-5p	mmu-miR-1199-5p	mmu-miR-124-3p	mmu-miR-129-1-3p	mmu-miR-144-3p	mmu-miR-150-5p	mmu-miR-15a-5p	mmu-miR-16-5p	mmu-miR-17-3p	mmu-miR-17-5p	mmu-miR-183-5p	mmu-miR-1843a-5p	mmu-miR-185-5p	mmu-miR-1897-5p	mmu-miR-1927	mmu-miR-195a-5p	mmu-miR-199a-5p	mmu-miR-19b-3p	mmu-miR-208a-3p	mmu-miR-208b-3p	mmu-miR-20a-5p	mmu-miR-20b-5p	mmu-miR-210-3p	mmu-miR-217-5p	mmu-miR-26a-5p	mmu-miR-296-5p	mmu-miR-297a-5p	mmu-miR-297b-5p	mmu-miR-298-5p	mmu-miR-301b-3p
Annotations derived over miRTarBase (Gene Ontology)	long-term synaptic depression GO0060292	over-represented	0.000809	0.0488137	0.0488137	28.3959	42	mmu-let-7b-5p	mmu-miR-124-3p	mmu-miR-133a-3p	mmu-miR-144-3p	mmu-miR-149-5p	mmu-miR-150-5p	mmu-miR-152-3p	mmu-miR-15a-5p	mmu-miR-15b-5p	mmu-miR-16-5p	mmu-miR-17-5p	mmu-miR-18a-5p	mmu-miR-195a-5p	mmu-miR-19a-3p	mmu-miR-19b-3p	mmu-miR-1a-3p	mmu-miR-20a-5p	mmu-miR-217-5p	mmu-miR-21a-5p	mmu-miR-23a-5p	mmu-miR-26a-5p	mmu-miR-26b-5p	mmu-miR-297a-5p	mmu-miR-297b-5p	mmu-miR-301a-3p	mmu-miR-301b-3p	mmu-miR-324-3p	mmu-miR-340-5p	mmu-miR-362-5p	mmu-miR-369-3p	mmu-miR-374b-5p	mmu-miR-425-5p	mmu-miR-451a	mmu-miR-466j	mmu-miR-486a-5p	mmu-miR-494-3p	mmu-miR-497a-5p	mmu-miR-499-5p	mmu-miR-5101	mmu-miR-543-3p	mmu-miR-696	mmu-miR-9-5p
Annotations derived over miRTarBase (Gene Ontology)	negative regulation of cell death GO0060548	over-represented	0.000824	0.0488137	0.0488137	56.073	74	mmu-let-7b-5p	mmu-let-7c-5p	mmu-miR-106a-5p	mmu-miR-106b-5p	mmu-miR-1199-5p	mmu-miR-122-5p	mmu-miR-124-3p	mmu-miR-125b-5p	mmu-miR-130a-3p	mmu-miR-133a-3p	mmu-miR-138-5p	mmu-miR-140-5p	mmu-miR-142a-5p	mmu-miR-148b-3p	mmu-miR-149-5p	mmu-miR-152-3p	mmu-miR-15a-5p	mmu-miR-16-5p	mmu-miR-17-5p	mmu-miR-1941-5p	mmu-miR-195a-5p	mmu-miR-199a-5p	mmu-miR-19a-3p	mmu-miR-19b-3p	mmu-miR-1a-3p	mmu-miR-200a-3p	mmu-miR-204-5p	mmu-miR-20a-5p	mmu-miR-210-3p	mmu-miR-210-5p	mmu-miR-217-5p	mmu-miR-22-3p	mmu-miR-221-3p	mmu-miR-26a-5p	mmu-miR-27a-3p	mmu-miR-27b-3p	mmu-miR-297a-5p	mmu-miR-297b-5p	mmu-miR-301b-3p	mmu-miR-3069-3p	mmu-miR-3089-5p	mmu-miR-30a-5p
Annotations derived over miRTarBase (Gene Ontology)	negative regulation of cell growth GO0030308	over-represented	0.000776	0.0488137	0.0488137	80.515	101	mmu-let-7a-5p	mmu-let-7b-5p	mmu-let-7c-5p	mmu-let-7d-5p	mmu-let-7e-5p	mmu-let-7f-5p	mmu-let-7g-5p	mmu-let-7i-5p	mmu-miR-105	mmu-miR-106a-5p	mmu-miR-10b-5p	mmu-miR-1198-5p	mmu-miR-1199-5p	mmu-miR-124-3p	mmu-miR-125b-2-3p	mmu-miR-125b-5p	mmu-miR-128-3p	mmu-miR-129-1-3p	mmu-miR-130b-3p	mmu-miR-138-5p	mmu-miR-140-5p	mmu-miR-142a-3p	mmu-miR-142a-5p	mmu-miR-149-5p	mmu-miR-150-5p	mmu-miR-15a-5p	mmu-miR-16-5p	mmu-miR-17-5p	mmu-miR-181c-5p	mmu-miR-181d-5p	mmu-miR-185-5p	mmu-miR-1896	mmu-miR-1904	mmu-miR-1927	mmu-miR-195a-5p	mmu-miR-1981-5p	mmu-miR-199a-5p	mmu-miR-19b-3p	mmu-miR-1a-3p	mmu-miR-200a-3p	mmu-miR-202-3p	mmu-miR-204-5p
Annotations derived over miRTarBase (Gene Ontology)	positive regulation of blood vessel endothelial cell migration GO0043536	over-represented	0.000785	0.0488137	0.0488137	50.6813	68	mmu-let-7b-5p	mmu-let-7e-5p	mmu-miR-101a-3p	mmu-miR-101b-3p	mmu-miR-106a-5p	mmu-miR-107-3p	mmu-miR-1198-5p	mmu-miR-124-3p	mmu-miR-125b-5p	mmu-miR-129-1-3p	mmu-miR-130b-3p	mmu-miR-133a-3p	mmu-miR-138-5p	mmu-miR-144-3p	mmu-miR-148b-3p	mmu-miR-149-5p	mmu-miR-150-5p	mmu-miR-151-5p	mmu-miR-152-3p	mmu-miR-15a-5p	mmu-miR-16-5p	mmu-miR-17-3p	mmu-miR-17-5p	mmu-miR-182-5p	mmu-miR-186-5p	mmu-miR-1896	mmu-miR-18a-5p	mmu-miR-195a-5p	mmu-miR-199a-5p	mmu-miR-19b-3p	mmu-miR-1a-3p	mmu-miR-200a-3p	mmu-miR-204-5p	mmu-miR-20a-5p	mmu-miR-20b-5p	mmu-miR-210-3p	mmu-miR-217-5p	mmu-miR-21a-5p	mmu-miR-22-3p	mmu-miR-222-3p	mmu-miR-26a-5p	mmu-miR-26b-5p
Annotations derived over miRTarBase (Gene Ontology)	positive regulation of osteoblast differentiation GO0045669	over-represented	0.000802	0.0488137	0.0488137	52.4785	70	mmu-let-7b-5p	mmu-let-7i-5p	mmu-miR-101a-3p	mmu-miR-101b-3p	mmu-miR-106a-5p	mmu-miR-106b-5p	mmu-miR-1191a	mmu-miR-1199-5p	mmu-miR-122-5p	mmu-miR-124-3p	mmu-miR-125b-5p	mmu-miR-130a-3p	mmu-miR-133a-3p	mmu-miR-135a-5p	mmu-miR-135b-5p	mmu-miR-142a-3p	mmu-miR-144-3p	mmu-miR-149-5p	mmu-miR-150-5p	mmu-miR-15a-5p	mmu-miR-16-5p	mmu-miR-17-3p	mmu-miR-17-5p	mmu-miR-185-5p	mmu-miR-186-5p	mmu-miR-1896	mmu-miR-1897-5p	mmu-miR-18a-5p	mmu-miR-19b-3p	mmu-miR-1a-3p	mmu-miR-200a-3p	mmu-miR-203-5p	mmu-miR-204-5p	mmu-miR-20a-5p	mmu-miR-20b-5p	mmu-miR-211-5p	mmu-miR-24-2-5p	mmu-miR-26a-5p	mmu-miR-27a-3p	mmu-miR-27b-3p	mmu-miR-2861	mmu-miR-297a-5p
Annotations derived over miRTarBase (Gene Ontology)	positive regulation of protein kinase activity GO0045860	over-represented	0.000821	0.0488137	0.0488137	30.912	45	mmu-miR-10b-5p	mmu-miR-1199-5p	mmu-miR-124-3p	mmu-miR-125b-5p	mmu-miR-140-5p	mmu-miR-149-5p	mmu-miR-15a-5p	mmu-miR-16-5p	mmu-miR-17-5p	mmu-miR-185-5p	mmu-miR-199a-5p	mmu-miR-19a-3p	mmu-miR-19b-3p	mmu-miR-206-3p	mmu-miR-21a-5p	mmu-miR-26a-5p	mmu-miR-27a-3p	mmu-miR-295-3p	mmu-miR-296-3p	mmu-miR-297a-5p	mmu-miR-298-5p	mmu-miR-301b-3p	mmu-miR-30a-5p	mmu-miR-30b-5p	mmu-miR-30c-5p	mmu-miR-30d-5p	mmu-miR-30e-5p	mmu-miR-3108-5p	mmu-miR-324-3p	mmu-miR-339-5p	mmu-miR-340-5p	mmu-miR-342-3p	mmu-miR-343	mmu-miR-345-3p	mmu-miR-362-5p	mmu-miR-425-5p	mmu-miR-455-3p	mmu-miR-466f-3p	mmu-miR-495-3p	mmu-miR-499-5p	mmu-miR-590-3p	mmu-miR-714
Annotations derived over miRTarBase (Gene Ontology)	proteasome binding GO0070628	over-represented	0.000817	0.0488137	0.0488137	6.8294	14	mmu-let-7b-5p	mmu-miR-106a-5p	mmu-miR-106b-5p	mmu-miR-140-5p	mmu-miR-15a-5p	mmu-miR-17-5p	mmu-miR-19b-3p	mmu-miR-20a-5p	mmu-miR-20b-5p	mmu-miR-26a-5p	mmu-miR-301b-3p	mmu-miR-5101	mmu-miR-9-5p	mmu-miR-93-5p
Annotations derived over miRTarBase (Gene Ontology)	regulation of focal adhesion assembly GO0051893	over-represented	0.000792	0.0488137	0.0488137	22.6448	35	mmu-miR-10b-5p	mmu-miR-1224-5p	mmu-miR-130a-3p	mmu-miR-130b-3p	mmu-miR-149-5p	mmu-miR-15a-5p	mmu-miR-17-5p	mmu-miR-186-5p	mmu-miR-204-5p	mmu-miR-211-5p	mmu-miR-26a-5p	mmu-miR-290a-5p	mmu-miR-292a-5p	mmu-miR-297a-5p	mmu-miR-298-5p	mmu-miR-301a-3p	mmu-miR-301b-3p	mmu-miR-30e-5p	mmu-miR-3108-5p	mmu-miR-324-3p	mmu-miR-339-5p	mmu-miR-340-5p	mmu-miR-362-5p	mmu-miR-425-5p	mmu-miR-451a	mmu-miR-5098	mmu-miR-5101	mmu-miR-541-5p	mmu-miR-543-3p	mmu-miR-590-3p	mmu-miR-669b-5p	mmu-miR-744-5p	mmu-miR-762	mmu-miR-7a-5p	mmu-miR-9-5p
Annotations derived over miRTarBase (Gene Ontology)	tarsal gland development GO1903699	over-represented	0.000817	0.0488137	0.0488137	6.8294	14	mmu-let-7e-5p	mmu-miR-124-3p	mmu-miR-135a-5p	mmu-miR-135b-5p	mmu-miR-15a-5p	mmu-miR-1927	mmu-miR-204-5p	mmu-miR-211-5p	mmu-miR-297a-5p	mmu-miR-324-3p	mmu-miR-466f-3p	mmu-miR-541-5p	mmu-miR-9-5p	mmu-miR-96-5p
Annotations derived over miRTarBase (Gene Ontology)	ventricular septum development GO0003281	over-represented	0.000776	0.0488137	0.0488137	25.8798	39	mmu-let-7b-5p	mmu-let-7c-5p	mmu-miR-124-3p	mmu-miR-144-3p	mmu-miR-145b	mmu-miR-148b-3p	mmu-miR-149-5p	mmu-miR-150-5p	mmu-miR-152-3p	mmu-miR-15a-5p	mmu-miR-16-1-3p	mmu-miR-16-5p	mmu-miR-17-5p	mmu-miR-181c-5p	mmu-miR-181d-5p	mmu-miR-19b-3p	mmu-miR-1a-3p	mmu-miR-26a-5p	mmu-miR-297a-5p	mmu-miR-301b-3p	mmu-miR-30a-5p	mmu-miR-30c-5p	mmu-miR-30e-5p	mmu-miR-324-3p	mmu-miR-326-3p	mmu-miR-340-5p	mmu-miR-3971	mmu-miR-425-5p	mmu-miR-466f-3p	mmu-miR-466j	mmu-miR-495-3p	mmu-miR-503-3p	mmu-miR-541-5p	mmu-miR-543-3p	mmu-miR-654-3p	mmu-miR-669c-3p	mmu-miR-672-3p	mmu-miR-7212-3p	mmu-miR-9-5p
Diseases (MNDR)	B-cell lymphoma	over-represented	0.0087168	0.0491417	0.0491417	1.94379	5	mmu-miR-17-5p	mmu-miR-18a-5p	mmu-miR-19a-3p	mmu-miR-20a-5p	mmu-miR-21a-5p
Diseases (MNDR)	Cardiovascular Diseases	over-represented	0.0087753	0.0491417	0.0491417	9.71897	16	mmu-let-7a-2-3p	mmu-let-7a-5p	mmu-let-7b-5p	mmu-let-7c-1-3p	mmu-let-7c-5p	mmu-let-7d-3p	mmu-let-7d-5p	mmu-let-7e-5p	mmu-let-7f-1-3p	mmu-let-7f-5p	mmu-let-7g-5p	mmu-let-7i-3p	mmu-let-7i-5p	mmu-let-7k	mmu-miR-27b-3p	mmu-miR-495-3p
Diseases (MNDR)	Lesch-Nyhan syndrome	over-represented	0.0087168	0.0491417	0.0491417	1.94379	5	mmu-miR-106a-5p	mmu-miR-106b-5p	mmu-miR-17-5p	mmu-miR-20a-5p	mmu-miR-93-5p
Diseases (MNDR)	cerebrovascular disease	over-represented	0.0087045	0.0491417	0.0491417	8.94145	15	mmu-let-7a-2-3p	mmu-let-7a-5p	mmu-let-7b-5p	mmu-let-7c-1-3p	mmu-let-7c-5p	mmu-let-7d-3p	mmu-let-7d-5p	mmu-let-7e-5p	mmu-let-7f-1-3p	mmu-let-7f-5p	mmu-let-7g-5p	mmu-let-7i-3p	mmu-let-7i-5p	mmu-let-7k	mmu-miR-181c-5p
Diseases (MNDR)	malignant glioma	over-represented	0.0087045	0.0491417	0.0491417	8.94145	15	mmu-miR-140-5p	mmu-miR-149-5p	mmu-miR-151-5p	mmu-miR-16-5p	mmu-miR-182-5p	mmu-miR-183-5p	mmu-miR-191-5p	mmu-miR-21a-5p	mmu-miR-378a-3p	mmu-miR-425-5p	mmu-miR-455-3p	mmu-miR-541-5p	mmu-miR-708-5p	mmu-miR-714	mmu-miR-744-5p
Annotations derived over miRTarBase (Gene Ontology)	positive regulation of monocyte chemotaxis GO0090026	over-represented	0.000837	0.0491614	0.0491614	13.2994	23	mmu-miR-106a-5p	mmu-miR-124-3p	mmu-miR-125b-2-3p	mmu-miR-140-5p	mmu-miR-149-5p	mmu-miR-15a-5p	mmu-miR-16-5p	mmu-miR-17-5p	mmu-miR-20a-5p	mmu-miR-210-3p	mmu-miR-224-5p	mmu-miR-27b-3p	mmu-miR-30a-5p	mmu-miR-30b-5p	mmu-miR-30c-5p	mmu-miR-30d-5p	mmu-miR-30e-5p	mmu-miR-320-3p	mmu-miR-33-5p	mmu-miR-340-5p	mmu-miR-541-5p	mmu-miR-668-3p	mmu-miR-9-5p
Annotations derived over miRTarBase (Gene Ontology)	regulation of ventricular cardiac muscle cell membrane depolarization GO0060373	over-represented	0.000837	0.0491614	0.0491614	13.2994	23	mmu-miR-144-3p	mmu-miR-149-5p	mmu-miR-15a-5p	mmu-miR-16-1-3p	mmu-miR-17-5p	mmu-miR-181c-5p	mmu-miR-181d-5p	mmu-miR-19b-3p	mmu-miR-1a-3p	mmu-miR-206-3p	mmu-miR-21a-5p	mmu-miR-222-3p	mmu-miR-301b-3p	mmu-miR-324-3p	mmu-miR-340-5p	mmu-miR-342-3p	mmu-miR-425-5p	mmu-miR-466f-3p	mmu-miR-503-3p	mmu-miR-669c-3p	mmu-miR-672-3p	mmu-miR-7212-3p	mmu-miR-9-5p
[truncated: 238 more columns]

## Sheet: mirna_cog_tp2_irr_f2
Category	Subcategory	Enrichment	P-value	P-adjusted	Q-value	Expected	Observed	miRNA1	miRNA2	miRNA3	miRNA4	miRNA5	miRNA6	miRNA7	miRNA8	miRNA9	miRNA10	miRNA11	miRNA12	miRNA13	miRNA14	miRNA15	miRNA16	miRNA17	miRNA18	miRNA19	miRNA20	miRNA21	miRNA22	miRNA23	miRNA24	miRNA25	miRNA26	miRNA27	miRNA28	miRNA29	miRNA30	miRNA31	miRNA32	miRNA33	miRNA34	miRNA35	miRNA36	miRNA37	miRNA38
Diseases (MNDR)	Down syndrome	over-represented	7.21e-05	0.0119741	0.0119741	22.6792	38	mmu-let-7b-5p	mmu-let-7c-5p	mmu-let-7g-5p	mmu-miR-124-3p	mmu-miR-125b-5p	mmu-miR-128-3p	mmu-miR-130a-5p	mmu-miR-135b-5p	mmu-miR-155-5p	mmu-miR-16-5p	mmu-miR-181c-5p	mmu-miR-182-5p	mmu-miR-183-5p	mmu-miR-18a-5p	mmu-miR-195a-5p	mmu-miR-196a-5p	mmu-miR-196b-5p	mmu-miR-199a-5p	mmu-miR-200a-3p	mmu-miR-200b-3p	mmu-miR-200c-3p	mmu-miR-203-3p	mmu-miR-224-5p	mmu-miR-26a-5p	mmu-miR-301a-3p	mmu-miR-30b-5p	mmu-miR-30c-5p	mmu-miR-322-3p	mmu-miR-342-5p	mmu-miR-351-5p	mmu-miR-383-5p	mmu-miR-423-5p	mmu-miR-429-3p	mmu-miR-486a-5p	mmu-miR-497a-5p	mmu-miR-652-3p	mmu-miR-7b-5p	mmu-miR-802-5p
Diseases (miRWalk)	Carcinoma	over-represented	0.000527	0.0416119	0.0416119	4.31068	10	mmu-let-7c-5p	mmu-miR-124-3p	mmu-miR-125b-5p	mmu-miR-181b-5p	mmu-miR-194-5p	mmu-miR-195a-5p	mmu-miR-200a-3p	mmu-miR-200b-3p	mmu-miR-221-3p	mmu-miR-429-3p
Localization (RNALocate)	Synapse	over-represented	0.0048483	0.0484832	0.0484832	16.4906	25	mmu-let-7b-5p	mmu-miR-124-3p	mmu-miR-125b-5p	mmu-miR-126a-3p	mmu-miR-126a-5p	mmu-miR-143-3p	mmu-miR-145a-5p	mmu-miR-182-5p	mmu-miR-183-5p	mmu-miR-200b-3p	mmu-miR-200c-3p	mmu-miR-301a-3p	mmu-miR-322-3p	mmu-miR-339-5p	mmu-miR-34b-5p	mmu-miR-34c-5p	mmu-miR-350-3p	mmu-miR-351-5p	mmu-miR-377-3p	mmu-miR-425-3p	mmu-miR-425-5p	mmu-miR-429-3p	mmu-miR-433-5p	mmu-miR-451a	mmu-miR-99a-5p

## Sheet: mirna_cog_tp3_irr_f1
Category	Subcategory	Enrichment	P-value	P-adjusted	Q-value	Expected	Observed	miRNA1	miRNA2	miRNA3	miRNA4	miRNA5	miRNA6	miRNA7	miRNA8	miRNA9	miRNA10	miRNA11	miRNA12	miRNA13	miRNA14	miRNA15	miRNA16	miRNA17	miRNA18	miRNA19	miRNA20	miRNA21	miRNA22	miRNA23	miRNA24	miRNA25	miRNA26	miRNA27	miRNA28	miRNA29	miRNA30	miRNA31	miRNA32	miRNA33	miRNA34	miRNA35	miRNA36	miRNA37	miRNA38	miRNA39	miRNA40	miRNA41	miRNA42
Diseases (MNDR)	Peripheral Nerve Injuries	over-represented	1.23e-12	2.63e-10	2.63e-10	71.5902	111	mmu-let-7a-5p	mmu-let-7b-5p	mmu-let-7c-5p	mmu-let-7d-5p	mmu-let-7e-5p	mmu-let-7f-5p	mmu-let-7i-5p	mmu-miR-100-5p	mmu-miR-103-3p	mmu-miR-107-3p	mmu-miR-1195	mmu-miR-125a-5p	mmu-miR-125b-1-3p	mmu-miR-125b-5p	mmu-miR-127-3p	mmu-miR-128-3p	mmu-miR-130a-3p	mmu-miR-132-3p	mmu-miR-134-5p	mmu-miR-140-3p	mmu-miR-140-5p	mmu-miR-142a-3p	mmu-miR-142a-5p	mmu-miR-143-3p	mmu-miR-145a-5p	mmu-miR-146a-5p	mmu-miR-146b-5p	mmu-miR-149-5p	mmu-miR-150-5p	mmu-miR-151-3p	mmu-miR-151-5p	mmu-miR-15a-5p	mmu-miR-16-5p	mmu-miR-17-5p	mmu-miR-181a-5p	mmu-miR-181b-5p	mmu-miR-181c-5p	mmu-miR-182-5p	mmu-miR-183-5p	mmu-miR-186-5p	mmu-miR-187-3p	mmu-miR-191-5p
Diseases (MNDR)	Alzheimers disease	over-represented	1.2e-10	1.28e-08	1.28e-08	77.1686	114	mmu-let-7a-5p	mmu-let-7b-5p	mmu-let-7c-5p	mmu-let-7d-5p	mmu-let-7e-5p	mmu-let-7g-5p	mmu-let-7i-5p	mmu-miR-100-5p	mmu-miR-101a-3p	mmu-miR-101b-3p	mmu-miR-103-3p	mmu-miR-106b-5p	mmu-miR-107-3p	mmu-miR-125a-5p	mmu-miR-125b-5p	mmu-miR-128-2-5p	mmu-miR-128-3p	mmu-miR-1298-5p	mmu-miR-132-3p	mmu-miR-132-5p	mmu-miR-134-5p	mmu-miR-135a-5p	mmu-miR-139-5p	mmu-miR-141-3p	mmu-miR-142a-5p	mmu-miR-143-3p	mmu-miR-144-3p	mmu-miR-146a-5p	mmu-miR-146b-5p	mmu-miR-147-3p	mmu-miR-148a-3p	mmu-miR-151-3p	mmu-miR-155-5p	mmu-miR-15a-5p	mmu-miR-15b-3p	mmu-miR-15b-5p	mmu-miR-16-5p	mmu-miR-181a-5p	mmu-miR-181b-5p	mmu-miR-181c-3p	mmu-miR-181c-5p	mmu-miR-181d-5p
Diseases (MNDR)	relapsing-remitting multiple sclerosis	over-represented	5.81e-10	4.14e-08	4.14e-08	67.4063	101	mmu-let-7a-5p	mmu-let-7b-5p	mmu-let-7c-5p	mmu-let-7d-5p	mmu-let-7e-5p	mmu-let-7f-5p	mmu-let-7g-5p	mmu-let-7i-5p	mmu-miR-101a-3p	mmu-miR-101b-3p	mmu-miR-103-3p	mmu-miR-105	mmu-miR-106a-5p	mmu-miR-106b-5p	mmu-miR-107-3p	mmu-miR-125a-5p	mmu-miR-128-3p	mmu-miR-130a-3p	mmu-miR-132-3p	mmu-miR-134-5p	mmu-miR-135a-5p	mmu-miR-140-5p	mmu-miR-141-3p	mmu-miR-142a-3p	mmu-miR-144-3p	mmu-miR-145a-5p	mmu-miR-146a-5p	mmu-miR-146b-5p	mmu-miR-151-3p	mmu-miR-155-5p	mmu-miR-15a-5p	mmu-miR-15b-5p	mmu-miR-16-5p	mmu-miR-17-5p	mmu-miR-181a-1-3p	mmu-miR-181a-5p	mmu-miR-181b-5p	mmu-miR-181c-5p	mmu-miR-181d-5p	mmu-miR-182-5p	mmu-miR-186-5p	mmu-miR-18b-5p
Diseases (MNDR)	Encephalomyelitis, Autoimmune, Experimental	over-represented	9.5e-09	3.39e-07	3.39e-07	52.0656	80	mmu-let-7a-5p	mmu-let-7b-5p	mmu-let-7c-5p	mmu-let-7d-5p	mmu-let-7e-5p	mmu-let-7f-5p	mmu-let-7g-5p	mmu-let-7i-5p	mmu-miR-101a-3p	mmu-miR-101b-3p	mmu-miR-103-3p	mmu-miR-105	mmu-miR-106a-5p	mmu-miR-106b-5p	mmu-miR-107-3p	mmu-miR-125a-5p	mmu-miR-128-3p	mmu-miR-132-3p	mmu-miR-134-5p	mmu-miR-140-5p	mmu-miR-141-3p	mmu-miR-142a-3p	mmu-miR-144-3p	mmu-miR-145a-5p	mmu-miR-146a-5p	mmu-miR-146b-5p	mmu-miR-151-3p	mmu-miR-155-5p	mmu-miR-15a-5p	mmu-miR-15b-5p	mmu-miR-16-5p	mmu-miR-17-5p	mmu-miR-181a-1-3p	mmu-miR-181a-5p	mmu-miR-181c-5p	mmu-miR-181d-5p	mmu-miR-18b-5p	mmu-miR-194-5p	mmu-miR-195a-5p	mmu-miR-1967	mmu-miR-19a-3p	mmu-miR-19b-3p
Diseases (MNDR)	acute disseminated encephalomyelitis	over-represented	9.5e-09	3.39e-07	3.39e-07	52.0656	80	mmu-let-7a-5p	mmu-let-7b-5p	mmu-let-7c-5p	mmu-let-7d-5p	mmu-let-7e-5p	mmu-let-7f-5p	mmu-let-7g-5p	mmu-let-7i-5p	mmu-miR-101a-3p	mmu-miR-101b-3p	mmu-miR-103-3p	mmu-miR-105	mmu-miR-106a-5p	mmu-miR-106b-5p	mmu-miR-107-3p	mmu-miR-125a-5p	mmu-miR-128-3p	mmu-miR-132-3p	mmu-miR-134-5p	mmu-miR-140-5p	mmu-miR-141-3p	mmu-miR-142a-3p	mmu-miR-144-3p	mmu-miR-145a-5p	mmu-miR-146a-5p	mmu-miR-146b-5p	mmu-miR-151-3p	mmu-miR-155-5p	mmu-miR-15a-5p	mmu-miR-15b-5p	mmu-miR-16-5p	mmu-miR-17-5p	mmu-miR-181a-1-3p	mmu-miR-181a-5p	mmu-miR-181c-5p	mmu-miR-181d-5p	mmu-miR-18b-5p	mmu-miR-194-5p	mmu-miR-195a-5p	mmu-miR-1967	mmu-miR-19a-3p	mmu-miR-19b-3p
Diseases (MNDR)	encephalomyelitis	over-represented	9.5e-09	3.39e-07	3.39e-07	52.0656	80	mmu-let-7a-5p	mmu-let-7b-5p	mmu-let-7c-5p	mmu-let-7d-5p	mmu-let-7e-5p	mmu-let-7f-5p	mmu-let-7g-5p	mmu-let-7i-5p	mmu-miR-101a-3p	mmu-miR-101b-3p	mmu-miR-103-3p	mmu-miR-105	mmu-miR-106a-5p	mmu-miR-106b-5p	mmu-miR-107-3p	mmu-miR-125a-5p	mmu-miR-128-3p	mmu-miR-132-3p	mmu-miR-134-5p	mmu-miR-140-5p	mmu-miR-141-3p	mmu-miR-142a-3p	mmu-miR-144-3p	mmu-miR-145a-5p	mmu-miR-146a-5p	mmu-miR-146b-5p	mmu-miR-151-3p	mmu-miR-155-5p	mmu-miR-15a-5p	mmu-miR-15b-5p	mmu-miR-16-5p	mmu-miR-17-5p	mmu-miR-181a-1-3p	mmu-miR-181a-5p	mmu-miR-181c-5p	mmu-miR-181d-5p	mmu-miR-18b-5p	mmu-miR-194-5p	mmu-miR-195a-5p	mmu-miR-1967	mmu-miR-19a-3p	mmu-miR-19b-3p
Diseases (MNDR)	Multiple Sclerosis, Chronic Progressive	over-represented	1.59e-08	4.88e-07	4.88e-07	51.6007	79	mmu-let-7a-5p	mmu-let-7b-5p	mmu-let-7c-5p	mmu-let-7d-5p	mmu-let-7e-5p	mmu-let-7f-5p	mmu-let-7g-5p	mmu-let-7i-5p	mmu-miR-101a-3p	mmu-miR-101b-3p	mmu-miR-105	mmu-miR-106a-5p	mmu-miR-106b-5p	mmu-miR-107-3p	mmu-miR-125a-5p	mmu-miR-128-3p	mmu-miR-132-3p	mmu-miR-134-5p	mmu-miR-140-5p	mmu-miR-141-3p	mmu-miR-142a-3p	mmu-miR-144-3p	mmu-miR-145a-5p	mmu-miR-146a-5p	mmu-miR-146b-5p	mmu-miR-151-3p	mmu-miR-155-5p	mmu-miR-15a-5p	mmu-miR-15b-5p	mmu-miR-16-5p	mmu-miR-17-5p	mmu-miR-181a-1-3p	mmu-miR-181a-5p	mmu-miR-181c-5p	mmu-miR-181d-5p	mmu-miR-18b-5p	mmu-miR-194-5p	mmu-miR-195a-5p	mmu-miR-1967	mmu-miR-19a-3p	mmu-miR-19b-3p	mmu-miR-200c-3p
Diseases (MNDR)	Rett syndrome	over-represented	7.08e-08	1.89e-06	1.89e-06	195.246	234	mmu-let-7a-5p	mmu-let-7b-5p	mmu-let-7c-5p	mmu-let-7d-5p	mmu-let-7e-5p	mmu-let-7f-5p	mmu-let-7g-5p	mmu-let-7i-5p	mmu-miR-100-5p	mmu-miR-101a-3p	mmu-miR-101b-3p	mmu-miR-101c	mmu-miR-103-3p	mmu-miR-106a-5p	mmu-miR-106b-3p	mmu-miR-106b-5p	mmu-miR-107-3p	mmu-miR-10a-5p	mmu-miR-1198-5p	mmu-miR-122-5p	mmu-miR-1247-3p	mmu-miR-125a-5p	mmu-miR-125b-2-3p	mmu-miR-125b-5p	mmu-miR-1264-5p	mmu-miR-127-3p	mmu-miR-127-5p	mmu-miR-128-2-5p	mmu-miR-128-3p	mmu-miR-130a-3p	mmu-miR-130a-5p	mmu-miR-132-3p	mmu-miR-132-5p	mmu-miR-134-5p	mmu-miR-135a-1-3p	mmu-miR-135a-5p	mmu-miR-136-5p	mmu-miR-138-2-3p	mmu-miR-139-3p	mmu-miR-139-5p	mmu-miR-140-3p	mmu-miR-140-5p
Drugs (SM2miR)	Hexahydro-1,3,5-trinitro-1,3,5-triazine RDX	over-represented	5.15e-08	2.68e-06	2.68e-06	59.1892	83	mmu-let-7a-5p	mmu-let-7b-5p	mmu-let-7c-5p	mmu-let-7d-5p	mmu-let-7e-5p	mmu-let-7f-5p	mmu-let-7g-5p	mmu-let-7i-5p	mmu-miR-101a-3p	mmu-miR-101b-3p	mmu-miR-103-3p	mmu-miR-107-3p	mmu-miR-122-5p	mmu-miR-1224-5p	mmu-miR-125a-5p	mmu-miR-125b-5p	mmu-miR-126a-3p	mmu-miR-128-3p	mmu-miR-134-5p	mmu-miR-139-5p	mmu-miR-143-3p	mmu-miR-145a-5p	mmu-miR-146b-5p	mmu-miR-148a-3p	mmu-miR-151-5p	mmu-miR-15a-5p	mmu-miR-15b-5p	mmu-miR-16-5p	mmu-miR-181a-5p	mmu-miR-181b-5p	mmu-miR-181d-5p	mmu-miR-182-5p	mmu-miR-183-5p	mmu-miR-185-5p	mmu-miR-187-3p	mmu-miR-191-5p	mmu-miR-192-5p	mmu-miR-194-5p	mmu-miR-195a-5p	mmu-miR-200a-3p	mmu-miR-200b-3p	mmu-miR-200c-3p
Diseases (MNDR)	medulloblastoma	over-represented	1.34e-07	3.18e-06	3.18e-06	80.4227	111	mmu-let-7a-5p	mmu-let-7d-5p	mmu-let-7e-5p	mmu-let-7f-5p	mmu-let-7g-5p	mmu-let-7i-5p	mmu-miR-101a-3p	mmu-miR-101b-3p	mmu-miR-103-3p	mmu-miR-106a-5p	mmu-miR-106b-5p	mmu-miR-107-3p	mmu-miR-1198-5p	mmu-miR-1224-5p	mmu-miR-125a-3p	mmu-miR-125a-5p	mmu-miR-125b-5p	mmu-miR-127-3p	mmu-miR-127-5p	mmu-miR-128-2-5p	mmu-miR-128-3p	mmu-miR-130a-3p	mmu-miR-132-3p	mmu-miR-134-5p	mmu-miR-136-5p	mmu-miR-139-5p	mmu-miR-140-5p	mmu-miR-143-3p	mmu-miR-144-3p	mmu-miR-145a-5p	mmu-miR-146b-5p	mmu-miR-148b-3p	mmu-miR-149-5p	mmu-miR-150-5p	mmu-miR-151-3p	mmu-miR-151-5p	mmu-miR-154-5p	mmu-miR-155-5p	mmu-miR-15b-5p	mmu-miR-17-3p	mmu-miR-17-5p	mmu-miR-181a-5p
Diseases (MNDR)	Down syndrome	over-represented	2.75e-07	5.89e-06	5.89e-06	33.4707	54	mmu-let-7b-5p	mmu-let-7c-5p	mmu-let-7d-5p	mmu-let-7g-5p	mmu-miR-125b-5p	mmu-miR-128-3p	mmu-miR-130a-3p	mmu-miR-130a-5p	mmu-miR-136-5p	mmu-miR-141-3p	mmu-miR-148a-3p	mmu-miR-155-5p	mmu-miR-16-5p	mmu-miR-181c-5p	mmu-miR-182-5p	mmu-miR-183-5p	mmu-miR-187-3p	mmu-miR-195a-5p	mmu-miR-196a-5p	mmu-miR-196b-5p	mmu-miR-199a-5p	mmu-miR-19a-3p	mmu-miR-200a-3p	mmu-miR-200b-3p	mmu-miR-200c-3p	mmu-miR-210-3p	mmu-miR-214-3p	mmu-miR-223-3p	mmu-miR-224-5p	mmu-miR-26a-5p	mmu-miR-27b-3p	mmu-miR-301a-3p	mmu-miR-301b-3p	mmu-miR-30b-5p	mmu-miR-30c-5p	mmu-miR-322-3p	mmu-miR-342-5p	mmu-miR-345-3p	mmu-miR-346-5p	mmu-miR-351-5p	mmu-miR-361-5p	mmu-miR-362-3p
Diseases (MNDR)	sensorineural hearing loss	over-represented	3.21e-07	6.24e-06	6.24e-06	61.363	88	mmu-let-7d-5p	mmu-let-7e-5p	mmu-let-7g-5p	mmu-miR-100-5p	mmu-miR-106b-3p	mmu-miR-107-3p	mmu-miR-1195	mmu-miR-125b-1-3p	mmu-miR-125b-5p	mmu-miR-127-3p	mmu-miR-130a-3p	mmu-miR-139-3p	mmu-miR-140-3p	mmu-miR-140-5p	mmu-miR-141-3p	mmu-miR-145a-5p	mmu-miR-146a-5p	mmu-miR-146b-5p	mmu-miR-148a-3p	mmu-miR-148b-3p	mmu-miR-149-5p	mmu-miR-151-5p	mmu-miR-16-1-3p	mmu-miR-17-3p	mmu-miR-17-5p	mmu-miR-181a-1-3p	mmu-miR-181a-5p	mmu-miR-181c-5p	mmu-miR-181d-5p	mmu-miR-182-5p	mmu-miR-183-5p	mmu-miR-195a-5p	mmu-miR-199a-5p	mmu-miR-199b-5p	mmu-miR-200a-3p	mmu-miR-200a-5p	mmu-miR-200b-3p	mmu-miR-200b-5p	mmu-miR-200c-3p	mmu-miR-20a-5p	mmu-miR-22-3p	mmu-miR-221-3p
Diseases (MNDR)	Seizures	over-represented	1.83e-05	0.000327	0.000327	95.7635	122	mmu-let-7a-5p	mmu-let-7b-5p	mmu-let-7c-5p	mmu-let-7d-5p	mmu-let-7e-5p	mmu-let-7f-5p	mmu-let-7g-5p	mmu-let-7i-5p	mmu-miR-100-5p	mmu-miR-103-3p	mmu-miR-106a-5p	mmu-miR-106b-3p	mmu-miR-106b-5p	mmu-miR-107-3p	mmu-miR-122-5p	mmu-miR-125a-5p	mmu-miR-125b-5p	mmu-miR-127-3p	mmu-miR-127-5p	mmu-miR-128-3p	mmu-miR-1298-5p	mmu-miR-130a-3p	mmu-miR-132-3p	mmu-miR-132-5p	mmu-miR-139-3p	mmu-miR-140-3p	mmu-miR-140-5p	mmu-miR-141-3p	mmu-miR-142a-5p	mmu-miR-144-3p	mmu-miR-145a-3p	mmu-miR-148a-3p	mmu-miR-148b-3p	mmu-miR-149-5p	mmu-miR-150-5p	mmu-miR-154-5p	mmu-miR-16-5p	mmu-miR-181a-5p	mmu-miR-181c-5p	mmu-miR-181d-5p	mmu-miR-1839-5p	mmu-miR-185-5p
Diseases (MNDR)	Hyperalgesia	over-represented	8.75e-05	0.0013371	0.0013372	29.2869	44	mmu-let-7a-5p	mmu-let-7b-5p	mmu-let-7c-5p	mmu-let-7d-5p	mmu-let-7e-5p	mmu-let-7f-5p	mmu-miR-103-3p	mmu-miR-107-3p	mmu-miR-125a-5p	mmu-miR-125b-1-3p	mmu-miR-128-3p	mmu-miR-132-3p	mmu-miR-135a-5p	mmu-miR-139-3p	mmu-miR-146a-5p	mmu-miR-150-5p	mmu-miR-151-3p	mmu-miR-155-5p	mmu-miR-185-5p	mmu-miR-186-5p	mmu-miR-187-3p	mmu-miR-204-5p	mmu-miR-210-3p	mmu-miR-212-3p	mmu-miR-222-3p	mmu-miR-223-3p	mmu-miR-25-3p	mmu-miR-26a-5p	mmu-miR-26b-5p	mmu-miR-30b-5p	mmu-miR-30c-5p	mmu-miR-30e-5p	mmu-miR-342-3p	mmu-miR-342-5p	mmu-miR-369-3p	mmu-miR-382-5p	mmu-miR-449a-5p	mmu-miR-451a	mmu-miR-497a-5p	mmu-miR-582-3p	mmu-miR-668-3p	mmu-miR-9-5p
Diseases (MNDR)	Toxoplasmosis, Cerebral	over-represented	8.12e-05	0.0013371	0.0013372	7.43794	15	mmu-let-7a-5p	mmu-let-7b-5p	mmu-let-7c-5p	mmu-let-7d-5p	mmu-let-7e-5p	mmu-let-7f-5p	mmu-let-7g-5p	mmu-let-7i-5p	mmu-miR-101a-3p	mmu-miR-101b-3p	mmu-miR-128-2-5p	mmu-miR-132-3p	mmu-miR-146a-5p	mmu-miR-155-5p	mmu-miR-5107-5p
Diseases (MNDR)	Myotonic Dystrophy	over-represented	0.000137	0.001948	0.001948	25.5679	39	mmu-let-7d-5p	mmu-let-7f-5p	mmu-let-7g-5p	mmu-let-7i-5p	mmu-miR-100-5p	mmu-miR-125b-5p	mmu-miR-130a-3p	mmu-miR-135a-5p	mmu-miR-139-5p	mmu-miR-143-3p	mmu-miR-145a-5p	mmu-miR-146b-5p	mmu-miR-148a-3p	mmu-miR-17-5p	mmu-miR-181a-5p	mmu-miR-181c-5p	mmu-miR-185-5p	mmu-miR-194-5p	mmu-miR-195a-5p	mmu-miR-215-5p	mmu-miR-223-3p	mmu-miR-23b-3p	mmu-miR-26a-5p	mmu-miR-26b-5p	mmu-miR-27b-3p	mmu-miR-30a-5p	mmu-miR-30b-5p	mmu-miR-30c-5p	mmu-miR-30d-5p	mmu-miR-30e-5p	mmu-miR-322-5p	mmu-miR-328-3p	mmu-miR-365-3p	mmu-miR-376a-3p	mmu-miR-497a-5p	mmu-miR-582-3p	mmu-miR-667-3p	mmu-miR-9-5p	mmu-miR-99a-5p
Annotations derived over miRTarBase (Gene Ontology)	ionotropic glutamate receptor signaling pathway GO0035235	over-represented	4.85e-07	0.0039897	0.0039897	16.6524	32	mmu-let-7b-5p	mmu-miR-106a-5p	mmu-miR-136-5p	mmu-miR-146a-5p	mmu-miR-146b-5p	mmu-miR-148a-3p	mmu-miR-148b-3p	mmu-miR-15a-5p	mmu-miR-16-5p	mmu-miR-17-5p	mmu-miR-181a-5p	mmu-miR-19b-3p	mmu-miR-200b-3p	mmu-miR-204-5p	mmu-miR-20a-5p	mmu-miR-216a-5p	mmu-miR-223-3p	mmu-miR-26a-5p	mmu-miR-301b-3p	mmu-miR-30e-5p	mmu-miR-324-3p	mmu-miR-339-5p	mmu-miR-340-5p	mmu-miR-345-3p	mmu-miR-362-3p	mmu-miR-425-5p	mmu-miR-451a	mmu-miR-541-5p	mmu-miR-758-3p	mmu-miR-760-5p	mmu-miR-7b-5p	mmu-miR-9-5p
Annotations derived over miRTarBase (Gene Ontology)	nuclear localization sequence binding GO0008139	over-represented	1.22e-06	0.0039897	0.0039897	19.1502	35	mmu-let-7a-5p	mmu-let-7b-5p	mmu-let-7c-5p	mmu-let-7d-5p	mmu-let-7e-5p	mmu-let-7f-5p	mmu-let-7g-5p	mmu-let-7i-5p	mmu-miR-136-5p	mmu-miR-139-5p	mmu-miR-149-5p	mmu-miR-15a-5p	mmu-miR-17-5p	mmu-miR-181a-5p	mmu-miR-188-3p	mmu-miR-190a-5p	mmu-miR-1961	mmu-miR-19b-3p	mmu-miR-223-3p	mmu-miR-26a-5p	mmu-miR-26b-5p	mmu-miR-301b-3p	mmu-miR-3057-3p	mmu-miR-3065-5p	mmu-miR-30e-5p	mmu-miR-340-5p	mmu-miR-361-5p	mmu-miR-382-5p	mmu-miR-451a	mmu-miR-466n-3p	mmu-miR-5135	mmu-miR-541-5p	mmu-miR-669f-3p	mmu-miR-7b-5p	mmu-miR-98-5p
Annotations derived over miRTarBase (Gene Ontology)	positive regulation of cell differentiation GO0045597	over-represented	1.09e-06	0.0039897	0.0039897	52.8712	78	mmu-let-7a-5p	mmu-let-7b-5p	mmu-let-7c-5p	mmu-let-7d-5p	mmu-let-7e-5p	mmu-let-7f-5p	mmu-let-7g-5p	mmu-let-7i-5p	mmu-miR-101a-3p	mmu-miR-105	mmu-miR-106b-5p	mmu-miR-10a-5p	mmu-miR-1199-5p	mmu-miR-1251-5p	mmu-miR-125b-1-3p	mmu-miR-125b-5p	mmu-miR-134-5p	mmu-miR-136-5p	mmu-miR-143-3p	mmu-miR-143-5p	mmu-miR-150-5p	mmu-miR-15a-5p	mmu-miR-16-5p	mmu-miR-17-5p	mmu-miR-181a-5p	mmu-miR-181b-5p	mmu-miR-181c-5p	mmu-miR-181d-5p	mmu-miR-185-5p	mmu-miR-195a-5p	mmu-miR-1961	mmu-miR-199a-5p	mmu-miR-19b-3p	mmu-miR-200b-3p	mmu-miR-200c-3p	mmu-miR-202-3p	mmu-miR-20a-5p	mmu-miR-210-3p	mmu-miR-214-3p	mmu-miR-2183	mmu-miR-26a-1-3p	mmu-miR-26a-5p
Annotations derived over miRTarBase (Gene Ontology)	unmethylated CpG binding GO0045322	over-represented	6.53e-07	0.0039897	0.0039897	12.073	25	mmu-miR-106a-5p	mmu-miR-106b-5p	mmu-miR-130a-3p	mmu-miR-132-3p	mmu-miR-136-5p	mmu-miR-149-5p	mmu-miR-15a-5p	mmu-miR-17-5p	mmu-miR-181a-5p	mmu-miR-19a-3p	mmu-miR-19b-3p	mmu-miR-20a-5p	mmu-miR-22-3p	mmu-miR-223-3p	mmu-miR-291b-3p	mmu-miR-301a-3p	mmu-miR-301b-3p	mmu-miR-3065-5p	mmu-miR-30e-5p	mmu-miR-324-3p	mmu-miR-425-5p	mmu-miR-669f-3p	mmu-miR-7b-5p	mmu-miR-9-5p	mmu-miR-93-5p
Diseases (MNDR)	Huntingtons disease	over-represented	0.000427	0.005711	0.005711	39.0492	54	mmu-miR-100-5p	mmu-miR-125b-5p	mmu-miR-127-3p	mmu-miR-128-3p	mmu-miR-132-3p	mmu-miR-135a-5p	mmu-miR-135b-3p	mmu-miR-136-5p	mmu-miR-139-5p	mmu-miR-141-3p	mmu-miR-143-3p	mmu-miR-145a-5p	mmu-miR-146a-5p	mmu-miR-148a-3p	mmu-miR-150-5p	mmu-miR-154-5p	mmu-miR-181c-5p	mmu-miR-181d-5p	mmu-miR-182-5p	mmu-miR-183-5p	mmu-miR-18a-3p	mmu-miR-190a-5p	mmu-miR-196a-5p	mmu-miR-199b-5p	mmu-miR-19a-3p	mmu-miR-200a-3p	mmu-miR-200b-3p	mmu-miR-200c-3p	mmu-miR-207	mmu-miR-212-3p	mmu-miR-214-3p	mmu-miR-216a-5p	mmu-miR-22-3p	mmu-miR-221-3p	mmu-miR-222-3p	mmu-miR-29b-1-5p	mmu-miR-326-3p	mmu-miR-338-3p	mmu-miR-34a-5p	mmu-miR-361-5p	mmu-miR-365-3p	mmu-miR-369-3p
Annotations derived over miRTarBase (Gene Ontology)	lamellipodium membrane GO0031258	over-represented	2.35e-06	0.0061304	0.0061304	18.7339	34	mmu-let-7a-5p	mmu-let-7b-5p	mmu-let-7c-5p	mmu-let-7d-5p	mmu-let-7e-5p	mmu-let-7f-5p	mmu-let-7g-5p	mmu-let-7i-5p	mmu-miR-1190	mmu-miR-1194	mmu-miR-128-3p	mmu-miR-148a-3p	mmu-miR-148b-3p	mmu-miR-149-5p	mmu-miR-15a-5p	mmu-miR-15b-5p	mmu-miR-16-5p	mmu-miR-181a-5p	mmu-miR-195a-5p	mmu-miR-1961	mmu-miR-1968-5p	mmu-miR-202-3p	mmu-miR-214-3p	mmu-miR-223-3p	mmu-miR-301b-3p	mmu-miR-30e-5p	mmu-miR-322-5p	mmu-miR-324-3p	mmu-miR-362-3p	mmu-miR-425-5p	mmu-miR-497a-5p	mmu-miR-706	mmu-miR-7b-5p	mmu-miR-98-5p
Annotations derived over miRTarBase (Gene Ontology)	activation of MAPKKK activity GO0000185	over-represented	3.05e-06	0.0066478	0.0066478	7.49356	17	mmu-miR-106a-5p	mmu-miR-125b-5p	mmu-miR-149-5p	mmu-miR-15a-5p	mmu-miR-16-5p	mmu-miR-17-5p	mmu-miR-181a-5p	mmu-miR-19a-3p	mmu-miR-19b-3p	mmu-miR-200b-3p	mmu-miR-20a-5p	mmu-miR-296-3p	mmu-miR-298-5p	mmu-miR-301b-3p	mmu-miR-30e-5p	mmu-miR-351-5p	mmu-miR-541-5p
Annotations derived over miRTarBase (Gene Ontology)	axon midline choice point recognition GO0016199	over-represented	3.6e-06	0.0067133	0.0067133	8.74249	19	mmu-miR-106a-5p	mmu-miR-136-5p	mmu-miR-148a-3p	mmu-miR-148b-3p	mmu-miR-15a-5p	mmu-miR-16-5p	mmu-miR-17-5p	mmu-miR-181a-5p	mmu-miR-19b-3p	mmu-miR-200b-3p	mmu-miR-20a-5p	mmu-miR-223-3p	mmu-miR-301b-3p	mmu-miR-3065-5p	mmu-miR-30e-5p	mmu-miR-340-5p	mmu-miR-541-5p	mmu-miR-758-3p	mmu-miR-9-5p
Annotations derived over miRTarBase (Gene Ontology)	activation of MAPKK activity GO0000186	over-represented	6.31e-06	0.0091583	0.0091582	28.309	46	mmu-let-7b-5p	mmu-miR-105	mmu-miR-106b-5p	mmu-miR-122-5p	mmu-miR-126a-3p	mmu-miR-140-5p	mmu-miR-149-5p	mmu-miR-150-5p	mmu-miR-15a-5p	mmu-miR-16-5p	mmu-miR-17-5p	mmu-miR-181a-5p	mmu-miR-183-5p	mmu-miR-194-5p	mmu-miR-1971	mmu-miR-1983	mmu-miR-20a-5p	mmu-miR-2183	mmu-miR-223-3p	mmu-miR-224-5p	mmu-miR-26a-5p	mmu-miR-294-3p	mmu-miR-295-3p	mmu-miR-296-3p	mmu-miR-301b-3p	mmu-miR-3088-3p	mmu-miR-30a-5p	mmu-miR-30c-5p	mmu-miR-30e-5p	mmu-miR-3108-5p	mmu-miR-3110-5p	mmu-miR-325-3p	mmu-miR-340-5p	mmu-miR-345-3p	mmu-miR-375-3p	mmu-miR-425-5p	mmu-miR-433-3p	mmu-miR-455-3p	mmu-miR-5125	mmu-miR-5127	mmu-miR-541-5p	mmu-miR-669f-3p
Annotations derived over miRTarBase (Gene Ontology)	neuromuscular process controlling balance GO0050885	over-represented	6.01e-06	0.0091583	0.0091582	57.867	82	mmu-let-7a-5p	mmu-let-7b-5p	mmu-let-7c-5p	mmu-let-7d-5p	mmu-let-7e-5p	mmu-let-7f-5p	mmu-let-7g-5p	mmu-let-7i-5p	mmu-miR-105	mmu-miR-106a-5p	mmu-miR-10a-5p	mmu-miR-1195	mmu-miR-1199-5p	mmu-miR-125a-3p	mmu-miR-136-5p	mmu-miR-141-3p	mmu-miR-149-5p	mmu-miR-150-5p	mmu-miR-155-5p	mmu-miR-15a-5p	mmu-miR-15b-5p	mmu-miR-16-5p	mmu-miR-17-5p	mmu-miR-181a-5p	mmu-miR-182-5p	mmu-miR-185-5p	mmu-miR-190a-5p	mmu-miR-1947-5p	mmu-miR-195a-5p	mmu-miR-1961	mmu-miR-199a-5p	mmu-miR-19b-3p	mmu-miR-200a-3p	mmu-miR-200b-3p	mmu-miR-204-5p	mmu-miR-20a-5p	mmu-miR-214-3p	mmu-miR-216a-5p	mmu-miR-223-3p	mmu-miR-26a-5p	mmu-miR-294-3p	mmu-miR-295-3p
Seed family (miRBase)	GAGGUAG	over-represented	1.46e-05	0.0091671	0.0091671	4.01517	11	mmu-let-7a-5p	mmu-let-7b-5p	mmu-let-7c-5p	mmu-let-7d-5p	mmu-let-7e-5p	mmu-let-7f-5p	mmu-let-7g-5p	mmu-let-7i-5p	mmu-let-7k	mmu-miR-1961	mmu-miR-98-5p
Annotations derived over miRTarBase (Gene Ontology)	mRNA polyadenylation GO0006378	over-represented	7.11e-06	0.0092867	0.0092867	7.07725	16	mmu-miR-106a-5p	mmu-miR-149-5p	mmu-miR-15a-5p	mmu-miR-16-5p	mmu-miR-17-5p	mmu-miR-190a-5p	mmu-miR-200b-3p	mmu-miR-20a-5p	mmu-miR-301b-3p	mmu-miR-30e-5p	mmu-miR-340-5p	mmu-miR-425-5p	mmu-miR-541-5p	mmu-miR-758-3p	mmu-miR-7b-5p	mmu-miR-9-5p
Diseases (MNDR)	Brain Injury, Chronic	over-represented	0.000854	0.0107515	0.0107515	20.4543	31	mmu-let-7a-5p	mmu-let-7b-5p	mmu-let-7c-5p	mmu-let-7d-5p	mmu-let-7e-5p	mmu-let-7f-5p	mmu-miR-103-3p	mmu-miR-107-3p	mmu-miR-125a-5p	mmu-miR-125b-1-3p	mmu-miR-128-3p	mmu-miR-132-3p	mmu-miR-146a-5p	mmu-miR-151-3p	mmu-miR-186-5p	mmu-miR-187-3p	mmu-miR-204-5p	mmu-miR-210-3p	mmu-miR-222-3p	mmu-miR-25-3p	mmu-miR-26a-5p	mmu-miR-26b-5p	mmu-miR-30b-5p	mmu-miR-30c-5p	mmu-miR-30e-5p	mmu-miR-342-3p	mmu-miR-342-5p	mmu-miR-449a-5p	mmu-miR-668-3p	mmu-miR-92a-3p	mmu-miR-98-5p
Annotations derived over miRTarBase (Gene Ontology)	ovulation from ovarian follicle GO0001542	over-represented	1.09e-05	0.0109865	0.0109865	13.7382	26	mmu-miR-132-3p	mmu-miR-146a-5p	mmu-miR-146b-5p	mmu-miR-182-5p	mmu-miR-195a-5p	mmu-miR-199a-5p	mmu-miR-19b-3p	mmu-miR-200a-3p	mmu-miR-204-5p	mmu-miR-212-3p	mmu-miR-217-5p	mmu-miR-22-3p	mmu-miR-223-3p	mmu-miR-26a-5p	mmu-miR-298-5p	mmu-miR-301b-3p	mmu-miR-30a-5p	mmu-miR-30b-5p	mmu-miR-30c-5p	mmu-miR-30d-5p	mmu-miR-30e-5p	mmu-miR-34a-5p	mmu-miR-450b-5p	mmu-miR-7b-5p	mmu-miR-802-5p	mmu-miR-9-5p
Annotations derived over miRTarBase (Gene Ontology)	positive regulation of synaptic transmission GO0050806	over-represented	1.03e-05	0.0109865	0.0109865	18.7339	33	mmu-let-7b-5p	mmu-miR-125b-5p	mmu-miR-136-5p	mmu-miR-149-5p	mmu-miR-15a-5p	mmu-miR-17-5p	mmu-miR-190a-5p	mmu-miR-19a-3p	mmu-miR-19b-3p	mmu-miR-204-5p	mmu-miR-216a-5p	mmu-miR-21a-3p	mmu-miR-223-3p	mmu-miR-26a-5p	mmu-miR-296-3p	mmu-miR-298-5p	mmu-miR-301b-3p	mmu-miR-30e-5p	mmu-miR-324-3p	mmu-miR-339-5p	mmu-miR-340-5p	mmu-miR-34a-5p	mmu-miR-351-5p	mmu-miR-362-3p	mmu-miR-425-5p	mmu-miR-451a	mmu-miR-541-5p	mmu-miR-547-3p	mmu-miR-758-3p	mmu-miR-760-5p	mmu-miR-7a-1-3p	mmu-miR-7b-5p	mmu-miR-9-5p
Annotations derived over miRTarBase (Gene Ontology)	regulation of epidermal growth factor-activated receptor activity GO0007176	over-represented	1e-05	0.0109865	0.0109865	5.41202	13	mmu-miR-106a-5p	mmu-miR-125a-3p	mmu-miR-15a-5p	mmu-miR-16-5p	mmu-miR-17-5p	mmu-miR-181a-5p	mmu-miR-200b-3p	mmu-miR-20a-5p	mmu-miR-223-3p	mmu-miR-301b-3p	mmu-miR-541-5p	mmu-miR-7b-5p	mmu-miR-9-5p
Annotations derived over miRTarBase (Gene Ontology)	negative regulation of cell growth GO0030308	over-represented	1.25e-05	0.0111376	0.0111376	93.2532	121	mmu-let-7a-5p	mmu-let-7b-5p	mmu-let-7c-5p	mmu-let-7d-5p	mmu-let-7e-5p	mmu-let-7f-5p	mmu-let-7g-5p	mmu-let-7i-5p	mmu-miR-105	mmu-miR-106a-5p	mmu-miR-10a-5p	mmu-miR-1195	mmu-miR-1198-5p	mmu-miR-1199-5p	mmu-miR-125a-5p	mmu-miR-125b-2-3p	mmu-miR-125b-5p	mmu-miR-127-3p	mmu-miR-128-3p	mmu-miR-136-5p	mmu-miR-140-5p	mmu-miR-141-3p	mmu-miR-142a-3p	mmu-miR-142a-5p	mmu-miR-145a-5p	mmu-miR-146a-5p	mmu-miR-146b-5p	mmu-miR-149-5p	mmu-miR-150-5p	mmu-miR-154-5p	mmu-miR-155-5p	mmu-miR-15a-5p	mmu-miR-16-5p	mmu-miR-17-5p	mmu-miR-181a-5p	mmu-miR-181b-5p	mmu-miR-181c-5p	mmu-miR-181d-5p	mmu-miR-185-5p	mmu-miR-1896	mmu-miR-1950	mmu-miR-195a-5p
Annotations derived over miRTarBase (Gene Ontology)	sterol binding GO0032934	over-represented	1.28e-05	0.0111376	0.0111376	16.6524	30	mmu-miR-10a-5p	mmu-miR-1194	mmu-miR-1195	mmu-miR-1199-5p	mmu-miR-136-5p	mmu-miR-139-5p	mmu-miR-149-5p	mmu-miR-15a-5p	mmu-miR-181a-5p	mmu-miR-181b-5p	mmu-miR-181c-5p	mmu-miR-181d-5p	mmu-miR-26a-5p	mmu-miR-298-5p	mmu-miR-3108-5p	mmu-miR-324-3p	mmu-miR-339-5p	mmu-miR-340-5p	mmu-miR-344d-3p	mmu-miR-369-3p	mmu-miR-374b-5p	mmu-miR-425-5p	mmu-miR-5135	mmu-miR-541-5p	mmu-miR-543-3p	mmu-miR-669f-3p	mmu-miR-694	mmu-miR-706	mmu-miR-7b-5p	mmu-miR-9-5p
Annotations derived over miRTarBase (Gene Ontology)	activin receptor activity, type I GO0016361	over-represented	1.54e-05	0.0125815	0.0125815	12.4893	24	mmu-let-7b-5p	mmu-miR-122-5p	mmu-miR-136-5p	mmu-miR-139-5p	mmu-miR-140-5p	mmu-miR-145a-5p	mmu-miR-149-5p	mmu-miR-15a-5p	mmu-miR-17-5p	mmu-miR-181a-5p	mmu-miR-19b-3p	mmu-miR-210-3p	mmu-miR-301b-3p	mmu-miR-324-3p	mmu-miR-340-5p	mmu-miR-342-3p	mmu-miR-362-3p	mmu-miR-3968	mmu-miR-425-5p	mmu-miR-501-5p	mmu-miR-541-5p	mmu-miR-667-3p	mmu-miR-7b-5p	mmu-miR-98-5p
Annotations derived over miRTarBase (Gene Ontology)	positive regulation of protein targeting to mitochondrion GO1903955	over-represented	1.65e-05	0.0126581	0.0126581	6.66094	15	mmu-miR-101b-3p	mmu-miR-136-5p	mmu-miR-144-3p	mmu-miR-149-5p	mmu-miR-181a-5p	mmu-miR-182-5p	mmu-miR-223-3p	mmu-miR-25-3p	mmu-miR-291b-3p	mmu-miR-324-3p	mmu-miR-340-5p	mmu-miR-350-3p	mmu-miR-451a	mmu-miR-669f-3p	mmu-miR-875-5p
Annotations derived over miRTarBase (Gene Ontology)	SH2 domain binding GO0042169	over-represented	2.1e-05	0.0131467	0.0131467	22.897	38	mmu-let-7b-5p	mmu-miR-106a-5p	mmu-miR-1194	mmu-miR-1195	mmu-miR-126a-3p	mmu-miR-136-5p	mmu-miR-139-5p	mmu-miR-145a-5p	mmu-miR-149-5p	mmu-miR-15a-5p	mmu-miR-17-5p	mmu-miR-181a-5p	mmu-miR-185-5p	mmu-miR-190a-5p	mmu-miR-20a-5p	mmu-miR-221-3p	mmu-miR-222-3p	mmu-miR-223-3p	mmu-miR-26a-5p	mmu-miR-298-5p	mmu-miR-301b-3p	mmu-miR-30e-5p	mmu-miR-324-3p	mmu-miR-340-5p	mmu-miR-344d-3p	mmu-miR-369-3p	mmu-miR-374b-5p	mmu-miR-375-3p	mmu-miR-425-5p	mmu-miR-451a	mmu-miR-541-5p	mmu-miR-741-3p	mmu-miR-743a-3p	mmu-miR-758-3p	mmu-miR-759	mmu-miR-7b-5p	mmu-miR-9-5p	mmu-miR-93-5p
Annotations derived over miRTarBase (Gene Ontology)	positive regulation of amyloid-beta formation GO1902004	over-represented	2.1e-05	0.0131467	0.0131467	29.1416	46	mmu-let-7b-5p	mmu-miR-106a-5p	mmu-miR-125a-5p	mmu-miR-125b-5p	mmu-miR-128-3p	mmu-miR-130a-3p	mmu-miR-136-5p	mmu-miR-142a-5p	mmu-miR-146a-5p	mmu-miR-148a-3p	mmu-miR-148b-3p	mmu-miR-149-5p	mmu-miR-15a-5p	mmu-miR-16-5p	mmu-miR-17-5p	mmu-miR-181a-5p	mmu-miR-181b-5p	mmu-miR-1971	mmu-miR-19a-3p	mmu-miR-19b-3p	mmu-miR-200b-3p	mmu-miR-20a-5p	mmu-miR-214-3p	mmu-miR-27b-3p	mmu-miR-296-3p	mmu-miR-298-5p	mmu-miR-301a-3p	mmu-miR-301b-3p	mmu-miR-3065-5p	mmu-miR-30e-5p	mmu-miR-324-3p	mmu-miR-340-5p	mmu-miR-351-5p	mmu-miR-362-3p	mmu-miR-425-5p	mmu-miR-466k	mmu-miR-511-3p	mmu-miR-541-5p	mmu-miR-582-5p	mmu-miR-669f-3p	mmu-miR-672-3p	mmu-miR-672-5p
Annotations derived over miRTarBase (Gene Ontology)	triglyceride mobilization GO0006642	over-represented	2.11e-05	0.0131467	0.0131467	11.2403	22	mmu-miR-1199-5p	mmu-miR-122-5p	mmu-miR-130a-3p	mmu-miR-142a-3p	mmu-miR-146b-5p	mmu-miR-149-5p	mmu-miR-155-5p	mmu-miR-15a-5p	mmu-miR-1896	mmu-miR-1903	mmu-miR-195a-5p	mmu-miR-199a-5p	mmu-miR-200a-3p	mmu-miR-204-5p	mmu-miR-217-5p	mmu-miR-22-3p	mmu-miR-301b-3p	mmu-miR-34a-5p	mmu-miR-375-3p	mmu-miR-425-5p	mmu-miR-7b-5p	mmu-miR-9-5p
Annotations derived over miRTarBase (Gene Ontology)	ventricular septum morphogenesis GO0060412	over-represented	1.83e-05	0.0131467	0.0131467	44.5451	65	mmu-let-7b-5p	mmu-miR-106a-5p	mmu-miR-1199-5p	mmu-miR-122-5p	mmu-miR-125b-1-3p	mmu-miR-130a-3p	mmu-miR-132-3p	mmu-miR-136-5p	mmu-miR-139-5p	mmu-miR-140-5p	mmu-miR-141-3p	mmu-miR-142a-5p	mmu-miR-144-3p	mmu-miR-145a-5p	mmu-miR-145b	mmu-miR-146a-5p	mmu-miR-146b-5p	mmu-miR-148a-3p	mmu-miR-148b-3p	mmu-miR-149-5p	mmu-miR-154-5p	mmu-miR-15a-5p	mmu-miR-16-1-3p	mmu-miR-17-5p	mmu-miR-181a-5p	mmu-miR-183-5p	mmu-miR-196a-5p	mmu-miR-196b-5p	mmu-miR-199a-5p	mmu-miR-19a-3p	mmu-miR-19b-3p	mmu-miR-200a-3p	mmu-miR-200b-3p	mmu-miR-200c-3p	mmu-miR-204-5p	mmu-miR-20a-5p	mmu-miR-223-3p	mmu-miR-23b-3p	mmu-miR-26a-5p	mmu-miR-27b-3p	mmu-miR-298-5p	mmu-miR-29b-1-5p
Annotations derived over miRTarBase (Gene Ontology)	positive regulation of cysteine-type endopeptidase activity involved in apoptotic process GO0043280	over-represented	2.22e-05	0.0131805	0.0131805	55.7854	78	mmu-let-7c-5p	mmu-miR-106a-5p	mmu-miR-106b-5p	mmu-miR-10a-5p	mmu-miR-1194	mmu-miR-1195	mmu-miR-1199-5p	mmu-miR-122-5p	mmu-miR-125a-5p	mmu-miR-125b-2-3p	mmu-miR-125b-5p	mmu-miR-128-3p	mmu-miR-132-3p	mmu-miR-136-5p	mmu-miR-139-5p	mmu-miR-146b-5p	mmu-miR-149-5p	mmu-miR-150-5p	mmu-miR-155-5p	mmu-miR-15a-5p	mmu-miR-16-5p	mmu-miR-17-5p	mmu-miR-1896	mmu-miR-195a-5p	mmu-miR-1971	mmu-miR-1983	mmu-miR-199a-5p	mmu-miR-19a-3p	mmu-miR-200a-3p	mmu-miR-200b-3p	mmu-miR-204-5p	mmu-miR-20a-5p	mmu-miR-212-3p	mmu-miR-214-3p	mmu-miR-217-5p	mmu-miR-22-3p	mmu-miR-223-3p	mmu-miR-224-5p	mmu-miR-23b-3p	mmu-miR-26a-1-3p	mmu-miR-26a-5p	mmu-miR-296-3p
Diseases (MNDR)	fragile X syndrome	over-represented	0.0011758	0.0139786	0.0139786	9.7623	17	mmu-let-7c-5p	mmu-miR-100-5p	mmu-miR-101a-3p	mmu-miR-125a-5p	mmu-miR-125b-5p	mmu-miR-127-3p	mmu-miR-128-3p	mmu-miR-132-3p	mmu-miR-143-3p	mmu-miR-148a-3p	mmu-miR-219a-5p	mmu-miR-301a-3p	mmu-miR-30e-5p	mmu-miR-340-5p	mmu-miR-376a-3p	mmu-miR-380-3p	mmu-miR-9-5p
Annotations derived over miRTarBase (Gene Ontology)	growth factor binding GO0019838	over-represented	2.83e-05	0.0160664	0.0160664	37.4678	56	mmu-let-7b-5p	mmu-miR-101a-3p	mmu-miR-106a-5p	mmu-miR-1198-5p	mmu-miR-1199-5p	mmu-miR-122-5p	mmu-miR-126a-3p	mmu-miR-128-3p	mmu-miR-130a-3p	mmu-miR-136-5p	mmu-miR-139-5p	mmu-miR-140-5p	mmu-miR-142a-3p	mmu-miR-144-3p	mmu-miR-145a-5p	mmu-miR-146a-5p	mmu-miR-149-5p	mmu-miR-150-5p	mmu-miR-155-5p	mmu-miR-15a-5p	mmu-miR-16-5p	mmu-miR-17-3p	mmu-miR-17-5p	mmu-miR-181a-5p	mmu-miR-181b-5p	mmu-miR-1896	mmu-miR-190a-5p	mmu-miR-19b-3p	mmu-miR-200a-3p	mmu-miR-200b-3p	mmu-miR-200c-3p	mmu-miR-20a-5p	mmu-miR-210-3p	mmu-miR-22-3p	mmu-miR-27b-3p	mmu-miR-301b-3p	mmu-miR-30e-5p	mmu-miR-324-3p	mmu-miR-340-5p	mmu-miR-342-3p	mmu-miR-362-3p	mmu-miR-381-3p
Diseases (MNDR)	malignant glioma	over-represented	0.0017082	0.0182772	0.0182772	10.692	18	mmu-miR-127-3p	mmu-miR-140-5p	mmu-miR-146a-5p	mmu-miR-146b-5p	mmu-miR-149-5p	mmu-miR-151-5p	mmu-miR-16-5p	mmu-miR-182-5p	mmu-miR-183-5p	mmu-miR-191-5p	mmu-miR-192-5p	mmu-miR-379-5p	mmu-miR-425-5p	mmu-miR-455-3p	mmu-miR-541-5p	mmu-miR-708-5p	mmu-miR-712-5p	mmu-miR-744-5p
Diseases (MNDR)	neurogenic bladder	over-represented	0.0017072	0.0182772	0.0182772	15.3407	24	mmu-let-7a-5p	mmu-let-7b-5p	mmu-let-7c-5p	mmu-let-7d-5p	mmu-let-7e-5p	mmu-let-7f-5p	mmu-let-7g-5p	mmu-let-7i-5p	mmu-miR-103-3p	mmu-miR-125b-5p	mmu-miR-143-3p	mmu-miR-145a-5p	mmu-miR-16-5p	mmu-miR-195a-5p	mmu-miR-199b-5p	mmu-miR-22-3p	mmu-miR-23b-3p	mmu-miR-26a-5p	mmu-miR-26b-5p	mmu-miR-27b-3p	mmu-miR-30a-5p	mmu-miR-30b-5p	mmu-miR-30c-5p	mmu-miR-99a-5p
Annotations derived over miRTarBase (Gene Ontology)	response to food GO0032094	over-represented	3.48e-05	0.0189527	0.0189527	17.9013	31	mmu-let-7b-5p	mmu-miR-101a-3p	mmu-miR-128-3p	mmu-miR-130a-3p	mmu-miR-146a-5p	mmu-miR-148a-3p	mmu-miR-148b-3p	mmu-miR-149-5p	mmu-miR-150-5p	mmu-miR-155-5p	mmu-miR-181a-5p	mmu-miR-182-5p	mmu-miR-19a-3p	mmu-miR-19b-3p	mmu-miR-214-3p	mmu-miR-26a-5p	mmu-miR-27b-3p	mmu-miR-29b-1-5p	mmu-miR-301a-3p	mmu-miR-301b-3p	mmu-miR-3073a-3p	mmu-miR-30a-5p	mmu-miR-30b-5p	mmu-miR-30c-5p	mmu-miR-30d-5p	mmu-miR-30e-5p	mmu-miR-324-3p	mmu-miR-342-5p	mmu-miR-425-5p	mmu-miR-511-3p	mmu-miR-672-3p
Annotations derived over miRTarBase (Gene Ontology)	mitochondrial electron transport, ubiquinol to cytochrome c GO0006122	over-represented	3.8e-05	0.0190788	0.0190788	6.24464	14	mmu-miR-132-3p	mmu-miR-136-5p	mmu-miR-149-5p	mmu-miR-150-5p	mmu-miR-181a-5p	mmu-miR-22-3p	mmu-miR-223-3p	mmu-miR-30e-5p	mmu-miR-3110-5p	mmu-miR-324-3p	mmu-miR-5125	mmu-miR-5127	mmu-miR-669f-3p	mmu-miR-7b-5p
Annotations derived over miRTarBase (Gene Ontology)	negative regulation of JAK-STAT cascade GO0046426	over-represented	3.67e-05	0.0190788	0.0190788	22.4807	37	mmu-let-7a-5p	mmu-let-7b-5p	mmu-let-7c-5p	mmu-let-7d-5p	mmu-let-7e-5p	mmu-let-7f-5p	mmu-let-7g-5p	mmu-let-7i-5p	mmu-miR-101a-3p	mmu-miR-1198-5p	mmu-miR-1199-5p	mmu-miR-149-5p	mmu-miR-155-5p	mmu-miR-15a-5p	mmu-miR-17-5p	mmu-miR-181a-5p	mmu-miR-185-5p	mmu-miR-190a-5p	mmu-miR-1961	mmu-miR-196a-5p	mmu-miR-19b-3p	mmu-miR-202-3p	mmu-miR-26a-5p	mmu-miR-301b-3p	mmu-miR-3072-3p	mmu-miR-30b-5p	mmu-miR-30e-5p	mmu-miR-325-3p	mmu-miR-340-5p	mmu-miR-344d-3p	mmu-miR-425-5p	mmu-miR-541-5p	mmu-miR-741-3p	mmu-miR-758-3p	mmu-miR-7b-5p	mmu-miR-9-5p	mmu-miR-98-5p
Annotations derived over miRTarBase (Gene Ontology)	cerebellar Purkinje cell layer development GO0021680	over-represented	3.96e-05	0.0191374	0.0191374	7.49356	16	mmu-miR-141-3p	mmu-miR-149-5p	mmu-miR-17-5p	mmu-miR-181a-5p	mmu-miR-181b-5p	mmu-miR-200a-3p	mmu-miR-223-3p	mmu-miR-26a-5p	mmu-miR-301b-3p	mmu-miR-30e-5p	mmu-miR-340-5p	mmu-miR-3473d	mmu-miR-668-3p	mmu-miR-674-5p	mmu-miR-741-3p	mmu-miR-7b-5p
Annotations derived over miRTarBase (Gene Ontology)	locomotion GO0040011	over-represented	4.49e-05	0.0205194	0.0205194	15.8197	28	mmu-let-7a-5p	mmu-let-7b-5p	mmu-let-7c-5p	mmu-let-7d-5p	mmu-let-7e-5p	mmu-let-7f-5p	mmu-let-7g-5p	mmu-let-7i-5p	mmu-miR-149-5p	mmu-miR-181a-5p	mmu-miR-185-5p	mmu-miR-190a-5p	mmu-miR-1961	mmu-miR-19b-3p	mmu-miR-223-3p	mmu-miR-26a-5p	mmu-miR-301b-3p	mmu-miR-3057-5p	mmu-miR-3065-5p	mmu-miR-344d-3p	mmu-miR-369-3p	mmu-miR-374b-5p	mmu-miR-425-5p	mmu-miR-541-5p	mmu-miR-712-5p	mmu-miR-7b-5p	mmu-miR-9-5p	mmu-miR-98-5p
Annotations derived over miRTarBase (Gene Ontology)	mesoderm formation GO0001707	over-represented	4.56e-05	0.0205194	0.0205194	38.7167	57	mmu-let-7a-5p	mmu-let-7b-5p	mmu-let-7c-5p	mmu-let-7d-5p	mmu-let-7e-5p	mmu-let-7f-5p	mmu-let-7g-5p	mmu-let-7i-5p	mmu-miR-106a-5p	mmu-miR-106b-5p	mmu-miR-1199-5p	mmu-miR-122-5p	mmu-miR-125b-1-3p	mmu-miR-125b-5p	mmu-miR-127-3p	mmu-miR-136-5p	mmu-miR-140-3p	mmu-miR-140-5p	mmu-miR-149-5p	mmu-miR-150-5p	mmu-miR-15a-5p	mmu-miR-17-5p	mmu-miR-181a-5p	mmu-miR-185-5p	mmu-miR-1896	mmu-miR-18b-5p	mmu-miR-1961	mmu-miR-200c-3p	mmu-miR-202-3p	mmu-miR-20a-5p	mmu-miR-223-3p	mmu-miR-23b-3p	mmu-miR-26a-5p	mmu-miR-27b-3p	mmu-miR-301b-3p	mmu-miR-3071-5p	mmu-miR-3072-3p	mmu-miR-30a-5p	mmu-miR-30c-5p	mmu-miR-30e-5p	mmu-miR-324-3p	mmu-miR-340-5p
Gene Ontology (miRWalk)	GO0001843 neural tube closure	over-represented	4.44e-06	0.0209069	0.0209069	24.2627	36	mmu-let-7a-5p	mmu-let-7b-5p	mmu-let-7c-5p	mmu-let-7e-5p	mmu-miR-106b-5p	mmu-miR-125a-5p	mmu-miR-125b-5p	mmu-miR-128-3p	mmu-miR-136-5p	mmu-miR-141-3p	mmu-miR-146a-5p	mmu-miR-15a-5p	mmu-miR-17-5p	mmu-miR-181a-5p	mmu-miR-190a-5p	mmu-miR-192-5p	mmu-miR-194-5p	mmu-miR-19b-3p	mmu-miR-200a-3p	mmu-miR-200b-3p	mmu-miR-200c-3p	mmu-miR-20a-5p	mmu-miR-215-5p	mmu-miR-223-3p	mmu-miR-26a-5p	mmu-miR-301b-3p	mmu-miR-30e-5p	mmu-miR-324-3p	mmu-miR-340-5p	mmu-miR-425-5p	mmu-miR-429-3p	mmu-miR-511-3p	mmu-miR-541-5p	mmu-miR-758-3p	mmu-miR-7b-5p	mmu-miR-9-5p
Diseases (MNDR)	Chronic Pain	over-represented	0.002149	0.0218995	0.0218995	39.9789	53	mmu-let-7b-5p	mmu-let-7c-5p	mmu-let-7e-5p	mmu-miR-100-5p	mmu-miR-10a-5p	mmu-miR-125a-5p	mmu-miR-125b-5p	mmu-miR-128-3p	mmu-miR-132-3p	mmu-miR-134-5p	mmu-miR-135a-5p	mmu-miR-139-3p	mmu-miR-140-5p	mmu-miR-146a-5p	mmu-miR-148b-3p	mmu-miR-150-5p	mmu-miR-151-3p	mmu-miR-155-5p	mmu-miR-16-5p	mmu-miR-17-5p	mmu-miR-181c-5p	mmu-miR-185-5p	mmu-miR-186-5p	mmu-miR-191-5p	mmu-miR-204-5p	mmu-miR-207	mmu-miR-210-3p	mmu-miR-212-3p	mmu-miR-214-3p	mmu-miR-222-3p	mmu-miR-223-3p	mmu-miR-23b-3p	mmu-miR-26a-5p	mmu-miR-291b-3p	mmu-miR-296-3p	mmu-miR-30a-5p	mmu-miR-30b-5p	mmu-miR-30d-5p	mmu-miR-320-3p	mmu-miR-325-3p	mmu-miR-369-3p	mmu-miR-382-5p
Annotations derived over miRTarBase (Gene Ontology)	fatty acid homeostasis GO0055089	over-represented	6.08e-05	0.022271	0.022271	11.6567	22	mmu-miR-101b-3p	mmu-miR-144-3p	mmu-miR-146b-5p	mmu-miR-195a-5p	mmu-miR-199a-5p	mmu-miR-200a-3p	mmu-miR-204-5p	mmu-miR-217-5p	mmu-miR-22-3p	mmu-miR-26a-5p	mmu-miR-291b-3p	mmu-miR-324-3p	mmu-miR-340-5p	mmu-miR-34a-5p	mmu-miR-350-3p	mmu-miR-425-5p	mmu-miR-451a	mmu-miR-541-5p	mmu-miR-669f-3p	mmu-miR-7b-5p	mmu-miR-875-5p	mmu-miR-9-5p
Annotations derived over miRTarBase (Gene Ontology)	leptin-mediated signaling pathway GO0033210	over-represented	6.08e-05	0.022271	0.022271	11.6567	22	mmu-let-7b-5p	mmu-miR-106a-5p	mmu-miR-106b-5p	mmu-miR-125a-5p	mmu-miR-125b-5p	mmu-miR-146b-5p	mmu-miR-149-5p	mmu-miR-17-5p	mmu-miR-181a-5p	mmu-miR-195a-5p	mmu-miR-199a-5p	mmu-miR-200a-3p	mmu-miR-204-5p	mmu-miR-20a-5p	mmu-miR-217-5p	mmu-miR-22-3p	mmu-miR-223-3p	mmu-miR-340-5p	mmu-miR-34a-5p	mmu-miR-7b-5p	mmu-miR-9-5p	mmu-miR-93-5p
Annotations derived over miRTarBase (Gene Ontology)	mitochondrial electron transport, cytochrome c to oxygen GO0006123	over-represented	5.99e-05	0.022271	0.022271	4.5794	11	mmu-miR-150-5p	mmu-miR-19b-3p	mmu-miR-26a-5p	mmu-miR-301b-3p	mmu-miR-30e-5p	mmu-miR-3110-5p	mmu-miR-423-3p	mmu-miR-5125	mmu-miR-5127	mmu-miR-541-5p	mmu-miR-7b-5p
Annotations derived over miRTarBase (Gene Ontology)	negative regulation of fat cell differentiation GO0045599	over-represented	6.17e-05	0.022271	0.022271	59.5322	81	mmu-let-7b-5p	mmu-miR-106a-5p	mmu-miR-1195	mmu-miR-1198-5p	mmu-miR-1199-5p	mmu-miR-122-5p	mmu-miR-125b-5p	mmu-miR-126a-3p	mmu-miR-128-3p	mmu-miR-130a-3p	mmu-miR-134-5p	mmu-miR-136-5p	mmu-miR-139-5p	mmu-miR-140-5p	mmu-miR-142a-3p	mmu-miR-142a-5p	mmu-miR-145a-5p	mmu-miR-146a-5p	mmu-miR-146b-5p	mmu-miR-148a-3p	mmu-miR-149-5p	mmu-miR-150-5p	mmu-miR-155-5p	mmu-miR-15a-5p	mmu-miR-16-5p	mmu-miR-17-3p	mmu-miR-17-5p	mmu-miR-181a-5p	mmu-miR-181b-5p	mmu-miR-181c-3p	mmu-miR-183-5p	mmu-miR-186-5p	mmu-miR-195a-5p	mmu-miR-199a-5p	mmu-miR-19a-3p	mmu-miR-19b-3p	mmu-miR-200a-3p	mmu-miR-200b-3p	mmu-miR-200c-3p	mmu-miR-204-5p	mmu-miR-20a-5p	mmu-miR-210-3p
Annotations derived over miRTarBase (Gene Ontology)	outflow tract morphogenesis GO0003151	over-represented	5.57e-05	0.022271	0.022271	69.1073	92	mmu-let-7b-5p	mmu-let-7e-5p	mmu-miR-101a-3p	mmu-miR-101b-3p	mmu-miR-105	mmu-miR-106a-5p	mmu-miR-106b-5p	mmu-miR-107-3p	mmu-miR-10a-5p	mmu-miR-1195	mmu-miR-1199-5p	mmu-miR-122-5p	mmu-miR-125b-1-3p	mmu-miR-125b-5p	mmu-miR-126a-3p	mmu-miR-130a-3p	mmu-miR-136-5p	mmu-miR-139-5p	mmu-miR-140-5p	mmu-miR-141-3p	mmu-miR-142a-5p	mmu-miR-144-3p	mmu-miR-145a-5p	mmu-miR-145b	mmu-miR-146a-5p	mmu-miR-146b-5p	mmu-miR-149-5p	mmu-miR-150-5p	mmu-miR-154-5p	mmu-miR-15a-5p	mmu-miR-16-1-3p	mmu-miR-16-5p	mmu-miR-17-3p	mmu-miR-17-5p	mmu-miR-181a-5p	mmu-miR-181b-5p	mmu-miR-181c-5p	mmu-miR-181d-5p	mmu-miR-182-5p	mmu-miR-183-5p	mmu-miR-196a-5p	mmu-miR-196b-5p
Annotations derived over miRTarBase (Gene Ontology)	positive regulation of cholesterol efflux GO0010875	over-represented	6.31e-05	0.022271	0.022271	17.485	30	mmu-let-7b-5p	mmu-miR-142a-5p	mmu-miR-144-3p	mmu-miR-146b-5p	mmu-miR-155-5p	mmu-miR-17-5p	mmu-miR-181a-5p	mmu-miR-188-3p	mmu-miR-190a-5p	mmu-miR-195a-5p	mmu-miR-1971	mmu-miR-199a-5p	mmu-miR-19b-3p	mmu-miR-200a-3p	mmu-miR-204-5p	mmu-miR-217-5p	mmu-miR-22-3p	mmu-miR-223-3p	mmu-miR-26a-5p	mmu-miR-301b-3p	mmu-miR-3057-3p	mmu-miR-33-3p	mmu-miR-340-5p	mmu-miR-34a-5p	mmu-miR-425-5p	mmu-miR-466n-3p	mmu-miR-669f-3p	mmu-miR-758-3p	mmu-miR-7b-5p	mmu-miR-9-5p
Annotations derived over miRTarBase (Gene Ontology)	regulation of mitochondrial translation GO0070129	under-represented	5.4e-05	0.022271	0.022271	13.3219	3	mmu-miR-362-3p	mmu-miR-466k	mmu-miR-511-3p
Annotations derived over miRTarBase (Gene Ontology)	transmembrane receptor protein serinethreonine kinase activity GO0004675	over-represented	5.77e-05	0.022271	0.022271	9.57511	19	mmu-let-7b-5p	mmu-miR-136-5p	mmu-miR-145a-5p	mmu-miR-149-5p	mmu-miR-17-5p	mmu-miR-181a-5p	mmu-miR-196a-5p	mmu-miR-196b-5p	mmu-miR-19b-3p	mmu-miR-210-3p	mmu-miR-324-3p	mmu-miR-340-5p	mmu-miR-342-3p	mmu-miR-362-3p	mmu-miR-425-5p	mmu-miR-541-5p	mmu-miR-7b-5p	mmu-miR-9-5p	mmu-miR-98-5p
Annotations derived over miRTarBase (Gene Ontology)	DNA-binding transcription activator activity, RNA polymerase II-specific GO0001228	over-represented	6.83e-05	0.0225126	0.0225126	189.837	219	mmu-let-7a-5p	mmu-let-7b-5p	mmu-let-7c-5p	mmu-let-7d-5p	mmu-let-7e-5p	mmu-let-7f-5p	mmu-let-7g-5p	mmu-let-7i-5p	mmu-miR-101a-3p	mmu-miR-101b-3p	mmu-miR-103-3p	mmu-miR-105	mmu-miR-106a-5p	mmu-miR-106b-5p	mmu-miR-107-3p	mmu-miR-10a-3p	mmu-miR-10a-5p	mmu-miR-1190	mmu-miR-1194	mmu-miR-1195	mmu-miR-1198-5p	mmu-miR-1199-5p	mmu-miR-122-5p	mmu-miR-1251-5p	mmu-miR-125a-5p	mmu-miR-125b-1-3p	mmu-miR-125b-2-3p	mmu-miR-125b-5p	mmu-miR-126a-3p	mmu-miR-128-3p	mmu-miR-130a-3p	mmu-miR-132-3p	mmu-miR-134-5p	mmu-miR-136-5p	mmu-miR-139-3p	mmu-miR-139-5p	mmu-miR-140-3p	mmu-miR-140-5p	mmu-miR-141-3p	mmu-miR-142a-3p	mmu-miR-142a-5p	mmu-miR-143-3p
Annotations derived over miRTarBase (Gene Ontology)	positive regulation of anterograde dense core granule transport GO1901953	over-represented	7.38e-05	0.0225126	0.0225126	8.32618	17	mmu-miR-132-3p	mmu-miR-136-5p	mmu-miR-149-5p	mmu-miR-17-5p	mmu-miR-181a-5p	mmu-miR-200b-3p	mmu-miR-200c-3p	mmu-miR-22-3p	mmu-miR-223-3p	mmu-miR-26a-5p	mmu-miR-30e-5p	mmu-miR-324-3p	mmu-miR-369-3p	mmu-miR-374b-5p	mmu-miR-429-3p	mmu-miR-669f-3p	mmu-miR-7b-5p
Annotations derived over miRTarBase (Gene Ontology)	postsynaptic density membrane GO0098839	over-represented	6.67e-05	0.0225126	0.0225126	44.9614	64	mmu-let-7a-5p	mmu-let-7b-5p	mmu-let-7c-5p	mmu-let-7d-5p	mmu-let-7e-5p	mmu-let-7f-5p	mmu-let-7g-5p	mmu-let-7i-5p	mmu-miR-100-5p	mmu-miR-105	mmu-miR-136-5p	mmu-miR-148a-3p	mmu-miR-148b-3p	mmu-miR-149-5p	mmu-miR-150-5p	mmu-miR-15a-5p	mmu-miR-181a-5p	mmu-miR-185-5p	mmu-miR-1903	mmu-miR-190a-5p	mmu-miR-1961	mmu-miR-19b-3p	mmu-miR-204-5p	mmu-miR-216a-5p	mmu-miR-223-3p	mmu-miR-26a-5p	mmu-miR-294-3p	mmu-miR-295-3p	mmu-miR-301b-3p	mmu-miR-3057-5p	mmu-miR-3065-5p	mmu-miR-30e-5p	mmu-miR-3110-5p	mmu-miR-324-3p	mmu-miR-325-3p	mmu-miR-339-5p	mmu-miR-340-5p	mmu-miR-344d-3p	mmu-miR-362-3p	mmu-miR-369-3p	mmu-miR-374b-5p	mmu-miR-375-3p
Annotations derived over miRTarBase (Gene Ontology)	receptor catabolic process GO0032801	over-represented	7.38e-05	0.0225126	0.0225126	8.32618	17	mmu-miR-125a-5p	mmu-miR-136-5p	mmu-miR-142a-5p	mmu-miR-149-5p	mmu-miR-17-5p	mmu-miR-181b-5p	mmu-miR-30e-5p	mmu-miR-3110-5p	mmu-miR-324-3p	mmu-miR-340-5p	mmu-miR-346-5p	mmu-miR-351-5p	mmu-miR-425-5p	mmu-miR-5125	mmu-miR-541-5p	mmu-miR-7b-5p	mmu-miR-9-5p
Annotations derived over miRTarBase (Gene Ontology)	regulation of peptidyl-tyrosine phosphorylation GO0050730	over-represented	7.15e-05	0.0225126	0.0225126	37.4678	55	mmu-let-7a-5p	mmu-let-7b-5p	mmu-let-7c-5p	mmu-let-7d-5p	mmu-let-7e-5p	mmu-let-7f-5p	mmu-let-7g-5p	mmu-let-7i-5p	mmu-miR-106a-5p	mmu-miR-10a-5p	mmu-miR-142a-5p	mmu-miR-143-3p	mmu-miR-145a-5p	mmu-miR-149-5p	mmu-miR-150-5p	mmu-miR-15a-5p	mmu-miR-16-5p	mmu-miR-17-5p	mmu-miR-1839-5p	mmu-miR-190a-5p	mmu-miR-1961	mmu-miR-200b-3p	mmu-miR-202-3p	mmu-miR-20a-5p	mmu-miR-223-3p	mmu-miR-29b-1-5p	mmu-miR-301b-3p	mmu-miR-3088-3p	mmu-miR-30a-5p	mmu-miR-30c-5p	mmu-miR-3100-5p	mmu-miR-339-5p	mmu-miR-340-5p	mmu-miR-34a-5p	mmu-miR-350-3p	mmu-miR-362-3p	mmu-miR-425-5p	mmu-miR-433-3p	mmu-miR-466k	mmu-miR-466n-3p	mmu-miR-5135	mmu-miR-541-5p
Annotations derived over miRTarBase (Gene Ontology)	translation initiation factor binding GO0031369	over-represented	7.41e-05	0.0225126	0.0225126	23.7296	38	mmu-let-7a-5p	mmu-let-7b-5p	mmu-let-7c-5p	mmu-miR-106a-5p	mmu-miR-106b-5p	mmu-miR-1198-5p	mmu-miR-125b-2-3p	mmu-miR-125b-5p	mmu-miR-149-5p	mmu-miR-17-5p	mmu-miR-181a-5p	mmu-miR-181b-5p	mmu-miR-1971	mmu-miR-19b-3p	mmu-miR-20a-5p	mmu-miR-223-3p	mmu-miR-224-5p	mmu-miR-23b-3p	mmu-miR-26a-5p	mmu-miR-3065-5p	mmu-miR-3092-3p	mmu-miR-3110-5p	mmu-miR-324-3p	mmu-miR-340-5p	mmu-miR-344d-3p	mmu-miR-345-3p	mmu-miR-3473d	mmu-miR-350-3p	mmu-miR-362-3p	mmu-miR-412-5p	mmu-miR-5125	mmu-miR-541-5p	mmu-miR-615-5p	mmu-miR-674-5p	mmu-miR-758-3p	mmu-miR-7b-5p	mmu-miR-9-5p	mmu-miR-93-5p
Diseases (MNDR)	Meningitis, Escherichia coli	over-represented	0.0023169	0.0225368	0.0225368	11.6218	19	mmu-miR-106a-5p	mmu-miR-106b-3p	mmu-miR-142a-3p	mmu-miR-146a-5p	mmu-miR-155-5p	mmu-miR-15b-5p	mmu-miR-16-1-3p	mmu-miR-17-5p	mmu-miR-181a-1-3p	mmu-miR-181c-5p	mmu-miR-19a-3p	mmu-miR-19b-3p	mmu-miR-20a-5p	mmu-miR-214-3p	mmu-miR-223-3p	mmu-miR-322-5p	mmu-miR-451a	mmu-miR-486b-5p	mmu-miR-93-5p
Annotations derived over miRTarBase (Gene Ontology)	anchored component of postsynaptic density membrane GO0099031	over-represented	8.67e-05	0.0232054	0.0232054	7.07725	15	mmu-miR-132-3p	mmu-miR-136-5p	mmu-miR-181a-5p	mmu-miR-190a-5p	mmu-miR-212-3p	mmu-miR-26a-5p	mmu-miR-301b-3p	mmu-miR-340-5p	mmu-miR-362-3p	mmu-miR-425-5p	mmu-miR-451a	mmu-miR-712-5p	mmu-miR-758-3p	mmu-miR-7b-5p	mmu-miR-9-5p
Annotations derived over miRTarBase (Gene Ontology)	angiotensin-activated signaling pathway GO0038166	over-represented	8.71e-05	0.0232054	0.0232054	5.82833	13	mmu-let-7b-5p	mmu-miR-136-5p	mmu-miR-146a-5p	mmu-miR-146b-5p	mmu-miR-148a-3p	mmu-miR-148b-3p	mmu-miR-149-5p	mmu-miR-15a-5p	mmu-miR-181a-5p	mmu-miR-3065-5p	mmu-miR-340-5p	mmu-miR-541-5p	mmu-miR-758-3p
Annotations derived over miRTarBase (Gene Ontology)	mating behavior GO0007617	over-represented	8.67e-05	0.0232054	0.0232054	7.07725	15	mmu-miR-106a-5p	mmu-miR-125a-3p	mmu-miR-15a-5p	mmu-miR-16-5p	mmu-miR-17-5p	mmu-miR-181a-5p	mmu-miR-1903	mmu-miR-19b-3p	mmu-miR-200b-3p	mmu-miR-20a-5p	mmu-miR-223-3p	mmu-miR-26a-5p	mmu-miR-301b-3p	mmu-miR-541-5p	mmu-miR-7b-5p
Annotations derived over miRTarBase (Gene Ontology)	positive regulation of protein import GO1904591	over-represented	8.67e-05	0.0232054	0.0232054	7.07725	15	mmu-miR-106a-5p	mmu-miR-149-5p	mmu-miR-15a-5p	mmu-miR-16-5p	mmu-miR-17-5p	mmu-miR-200b-3p	mmu-miR-20a-5p	mmu-miR-30a-5p	mmu-miR-30b-5p	mmu-miR-30c-5p	mmu-miR-30d-5p	mmu-miR-30e-5p	mmu-miR-425-5p	mmu-miR-541-5p	mmu-miR-758-3p
Annotations derived over miRTarBase (Gene Ontology)	proepicardium development GO0003342	over-represented	8.71e-05	0.0232054	0.0232054	5.82833	13	mmu-let-7b-5p	mmu-miR-122-5p	mmu-miR-125b-1-3p	mmu-miR-140-5p	mmu-miR-150-5p	mmu-miR-15a-5p	mmu-miR-301b-3p	mmu-miR-30e-5p	mmu-miR-338-3p	mmu-miR-340-5p	mmu-miR-425-5p	mmu-miR-5107-5p	mmu-miR-541-5p
Annotations derived over miRTarBase (Gene Ontology)	regulation of protein serinethreonine kinase activity GO0071900	over-represented	8.67e-05	0.0232054	0.0232054	7.07725	15	mmu-miR-125a-5p	mmu-miR-146b-5p	mmu-miR-195a-5p	mmu-miR-199a-5p	mmu-miR-200a-3p	mmu-miR-204-5p	mmu-miR-217-5p	mmu-miR-22-3p	mmu-miR-3110-5p	mmu-miR-346-5p	mmu-miR-34a-5p	mmu-miR-351-5p	mmu-miR-5125	mmu-miR-7b-5p	mmu-miR-9-5p
Chromosomal location (miRBase)	Chromosome 2	under-represented	0.0012458	0.0249152	0.0249152	71.4812	52	mmu-miR-103-3p	mmu-miR-126a-3p	mmu-miR-129b-5p	mmu-miR-130a-3p	mmu-miR-130a-5p	mmu-miR-133c	mmu-miR-147-3p	mmu-miR-147-5p	mmu-miR-181a-5p	mmu-miR-181b-2-3p	mmu-miR-181b-5p	mmu-miR-1902	mmu-miR-1952	mmu-miR-1955-3p	mmu-miR-199b-5p	mmu-miR-219a-2-3p	mmu-miR-219a-5p	mmu-miR-2861	mmu-miR-296-3p	mmu-miR-296-5p	mmu-miR-298-5p	mmu-miR-3088-3p	mmu-miR-3088-5p	mmu-miR-3090-5p	mmu-miR-3154	mmu-miR-3960	mmu-miR-3967	mmu-miR-466g	mmu-miR-466n-3p	mmu-miR-467e-5p	mmu-miR-499-3p	mmu-miR-511-3p	mmu-miR-511-5p	mmu-miR-5129-5p	mmu-miR-6339	mmu-miR-669c-5p	mmu-miR-669e-3p	mmu-miR-669f-3p	mmu-miR-669f-5p	mmu-miR-669h-5p	mmu-miR-670-5p	mmu-miR-674-5p
Annotations derived over miRTarBase (Gene Ontology)	aorta development GO0035904	over-represented	9.8e-05	0.0255796	0.0255796	16.2361	28	mmu-let-7b-5p	mmu-miR-136-5p	mmu-miR-141-3p	mmu-miR-148a-3p	mmu-miR-148b-3p	mmu-miR-150-5p	mmu-miR-17-5p	mmu-miR-181a-5p	mmu-miR-181b-5p	mmu-miR-181c-5p	mmu-miR-181d-5p	mmu-miR-19b-3p	mmu-miR-200a-3p	mmu-miR-223-3p	mmu-miR-301b-3p	mmu-miR-3065-5p	mmu-miR-30e-5p	mmu-miR-324-3p	mmu-miR-340-5p	mmu-miR-3473d	mmu-miR-362-3p	mmu-miR-425-5p	mmu-miR-541-5p	mmu-miR-543-3p	mmu-miR-668-3p	mmu-miR-674-5p	mmu-miR-7b-5p	mmu-miR-9-5p
Annotations derived over miRTarBase (Gene Ontology)	double-strand break repair via nonhomologous end joining GO0006303	over-represented	0.0001	0.0256442	0.0256442	20.8155	34	mmu-miR-105	mmu-miR-106a-5p	mmu-miR-106b-5p	mmu-miR-10a-5p	mmu-miR-130a-3p	mmu-miR-136-5p	mmu-miR-150-5p	mmu-miR-17-5p	mmu-miR-1971	mmu-miR-19a-3p	mmu-miR-19b-3p	mmu-miR-20a-5p	mmu-miR-223-3p	mmu-miR-26a-5p	mmu-miR-291b-3p	mmu-miR-294-3p	mmu-miR-295-3p	mmu-miR-301a-3p	mmu-miR-301b-3p	mmu-miR-30e-5p	mmu-miR-3110-5p	mmu-miR-3113-5p	mmu-miR-324-3p	mmu-miR-328-3p	mmu-miR-339-5p	mmu-miR-3961	mmu-miR-425-5p	mmu-miR-5125	mmu-miR-5127	mmu-miR-541-5p	mmu-miR-686	mmu-miR-706	mmu-miR-7b-5p	mmu-miR-93-5p
Annotations derived over miRTarBase (Gene Ontology)	excitatory postsynaptic potential GO0060079	over-represented	0.000104	0.0261323	0.0261323	30.3906	46	mmu-let-7b-5p	mmu-miR-101a-3p	mmu-miR-101b-3p	mmu-miR-106a-5p	mmu-miR-106b-5p	mmu-miR-1199-5p	mmu-miR-130a-3p	mmu-miR-132-3p	mmu-miR-136-5p	mmu-miR-148a-3p	mmu-miR-149-5p	mmu-miR-15a-5p	mmu-miR-17-5p	mmu-miR-181a-5p	mmu-miR-190a-5p	mmu-miR-19a-3p	mmu-miR-19b-3p	mmu-miR-204-5p	mmu-miR-20a-5p	mmu-miR-216a-5p	mmu-miR-21a-3p	mmu-miR-22-3p	mmu-miR-223-3p	mmu-miR-224-5p	mmu-miR-26a-5p	mmu-miR-27b-3p	mmu-miR-301b-3p	mmu-miR-30a-5p	mmu-miR-30d-5p	mmu-miR-30e-5p	mmu-miR-324-3p	mmu-miR-339-5p	mmu-miR-340-5p	mmu-miR-362-3p	mmu-miR-381-3p	mmu-miR-425-5p	mmu-miR-466k	mmu-miR-491-5p	mmu-miR-592-5p	mmu-miR-669f-3p	mmu-miR-706	mmu-miR-760-5p
Diseases (MNDR)	Non-alcoholic Fatty Liver Disease	over-represented	0.0028356	0.0263829	0.0263829	6.5082	12	mmu-miR-122-5p	mmu-miR-125a-5p	mmu-miR-125b-5p	mmu-miR-146b-5p	mmu-miR-155-5p	mmu-miR-17-5p	mmu-miR-182-5p	mmu-miR-185-5p	mmu-miR-291b-3p	mmu-miR-34a-5p	mmu-miR-421-3p	mmu-miR-451a
Pathways (KEGG)	Ether lipid metabolism	over-represented	8.24e-05	0.0264385	0.0264385	28.0145	43	mmu-let-7b-5p	mmu-miR-10a-5p	mmu-miR-136-5p	mmu-miR-144-3p	mmu-miR-149-5p	mmu-miR-150-5p	mmu-miR-15a-5p	mmu-miR-15b-5p	mmu-miR-16-5p	mmu-miR-17-5p	mmu-miR-181a-5p	mmu-miR-195a-5p	mmu-miR-1971	mmu-miR-19b-3p	mmu-miR-200a-3p	mmu-miR-200b-3p	mmu-miR-219a-5p	mmu-miR-301b-3p	mmu-miR-3081-3p	mmu-miR-30e-5p	mmu-miR-3110-5p	mmu-miR-32-5p	mmu-miR-322-5p	mmu-miR-324-3p	mmu-miR-326-3p	mmu-miR-339-5p	mmu-miR-340-5p	mmu-miR-3473d	mmu-miR-425-5p	mmu-miR-431-5p	mmu-miR-497a-5p	mmu-miR-5125	mmu-miR-5127	mmu-miR-541-5p	mmu-miR-582-3p	mmu-miR-668-3p	mmu-miR-674-5p	mmu-miR-694	mmu-miR-706	mmu-miR-741-3p	mmu-miR-758-3p	mmu-miR-7b-5p
Annotations derived over miRTarBase (Gene Ontology)	regulation of long-term neuronal synaptic plasticity GO0048169	over-represented	0.000109	0.0269472	0.0269472	32.8884	49	mmu-let-7b-5p	mmu-miR-103-3p	mmu-miR-106a-5p	mmu-miR-1195	mmu-miR-1199-5p	mmu-miR-128-3p	mmu-miR-136-5p	mmu-miR-143-3p	mmu-miR-145a-5p	mmu-miR-148a-3p	mmu-miR-149-5p	mmu-miR-155-5p	mmu-miR-15a-5p	mmu-miR-16-5p	mmu-miR-17-5p	mmu-miR-181a-5p	mmu-miR-185-5p	mmu-miR-1896	mmu-miR-190a-5p	mmu-miR-1955-3p	mmu-miR-19b-3p	mmu-miR-200b-3p	mmu-miR-204-5p	mmu-miR-20a-5p	mmu-miR-216a-5p	mmu-miR-21a-3p	mmu-miR-223-3p	mmu-miR-26a-5p	mmu-miR-301b-3p	mmu-miR-30a-5p	mmu-miR-30d-5p	mmu-miR-30e-5p	mmu-miR-324-3p	mmu-miR-339-5p	mmu-miR-340-5p	mmu-miR-344d-3p	mmu-miR-362-3p	mmu-miR-369-3p	mmu-miR-374b-5p	mmu-miR-381-3p	mmu-miR-425-5p	mmu-miR-451a
Annotations derived over miRTarBase (Gene Ontology)	outflow tract septum morphogenesis GO0003148	over-represented	0.000112	0.0270394	0.0270394	37.0515	54	mmu-let-7b-5p	mmu-miR-106a-5p	mmu-miR-106b-5p	mmu-miR-1195	mmu-miR-1199-5p	mmu-miR-122-5p	mmu-miR-125b-1-3p	mmu-miR-130a-3p	mmu-miR-136-5p	mmu-miR-141-3p	mmu-miR-145a-5p	mmu-miR-146a-5p	mmu-miR-146b-5p	mmu-miR-148a-3p	mmu-miR-148b-3p	mmu-miR-149-5p	mmu-miR-15a-5p	mmu-miR-17-5p	mmu-miR-181a-5p	mmu-miR-182-5p	mmu-miR-196a-5p	mmu-miR-196b-5p	mmu-miR-199a-5p	mmu-miR-19a-3p	mmu-miR-19b-3p	mmu-miR-200a-3p	mmu-miR-200b-3p	mmu-miR-200c-3p	mmu-miR-20a-5p	mmu-miR-223-3p	mmu-miR-23b-3p	mmu-miR-26a-5p	mmu-miR-27b-3p	mmu-miR-298-5p	mmu-miR-301b-3p	mmu-miR-3065-5p	mmu-miR-30e-5p	mmu-miR-324-3p	mmu-miR-338-3p	mmu-miR-340-5p	mmu-miR-362-3p	mmu-miR-425-5p
Annotations derived over miRTarBase (Gene Ontology)	ciliary rootlet GO0035253	over-represented	0.000128	0.0304717	0.0304717	17.9013	30	mmu-miR-103-3p	mmu-miR-105	mmu-miR-106a-5p	mmu-miR-107-3p	mmu-miR-150-5p	mmu-miR-15a-5p	mmu-miR-15b-5p	mmu-miR-16-5p	mmu-miR-17-5p	mmu-miR-181a-5p	mmu-miR-195a-5p	mmu-miR-1971	mmu-miR-200b-3p	mmu-miR-20a-5p	mmu-miR-214-3p	mmu-miR-294-3p	mmu-miR-295-3p	mmu-miR-301b-3p	mmu-miR-30e-5p	mmu-miR-3110-5p	mmu-miR-322-5p	mmu-miR-324-3p	mmu-miR-340-5p	mmu-miR-425-5p	mmu-miR-497a-5p	mmu-miR-5125	mmu-miR-5127	mmu-miR-541-5p	mmu-miR-758-3p	mmu-miR-9-5p
Annotations derived over miRTarBase (Gene Ontology)	Schwann cell development GO0014044	over-represented	0.000155	0.0321441	0.0321441	7.90987	16	mmu-let-7b-5p	mmu-miR-103-3p	mmu-miR-128-3p	mmu-miR-149-5p	mmu-miR-15a-5p	mmu-miR-17-5p	mmu-miR-181a-5p	mmu-miR-223-3p	mmu-miR-26a-5p	mmu-miR-301b-3p	mmu-miR-30e-5p	mmu-miR-324-3p	mmu-miR-340-5p	mmu-miR-541-5p	mmu-miR-758-3p	mmu-miR-9-5p
Annotations derived over miRTarBase (Gene Ontology)	apolipoprotein binding GO0034185	over-represented	0.000151	0.0321441	0.0321441	26.6438	41	mmu-miR-105	mmu-miR-106a-5p	mmu-miR-1195	mmu-miR-132-3p	mmu-miR-136-5p	mmu-miR-140-5p	mmu-miR-144-3p	mmu-miR-149-5p	mmu-miR-15a-5p	mmu-miR-16-5p	mmu-miR-17-5p	mmu-miR-181a-5p	mmu-miR-183-5p	mmu-miR-1896	mmu-miR-1938	mmu-miR-19a-3p	mmu-miR-200b-3p	mmu-miR-207	mmu-miR-20a-5p	mmu-miR-223-3p	mmu-miR-26a-5p	mmu-miR-294-3p	mmu-miR-295-3p	mmu-miR-301b-3p	mmu-miR-30e-5p	mmu-miR-3110-5p	mmu-miR-324-3p	mmu-miR-33-3p	mmu-miR-340-5p	mmu-miR-342-3p	mmu-miR-34a-5p	mmu-miR-365-3p	mmu-miR-381-3p	mmu-miR-425-5p	mmu-miR-5125	mmu-miR-541-5p	mmu-miR-712-5p	mmu-miR-713	mmu-miR-758-3p	mmu-miR-7b-5p	mmu-miR-9-5p
Annotations derived over miRTarBase (Gene Ontology)	central region of growth cone GO0090724	over-represented	0.000155	0.0321441	0.0321441	7.90987	16	mmu-miR-136-5p	mmu-miR-15a-5p	mmu-miR-17-5p	mmu-miR-181a-5p	mmu-miR-200a-3p	mmu-miR-200b-3p	mmu-miR-26a-5p	mmu-miR-301b-3p	mmu-miR-340-5p	mmu-miR-425-5p	mmu-miR-5104	mmu-miR-541-5p	mmu-miR-590-5p	mmu-miR-758-3p	mmu-miR-7b-5p	mmu-miR-9-5p
Annotations derived over miRTarBase (Gene Ontology)	growth cone lamellipodium GO1990761	over-represented	0.000146	0.0321441	0.0321441	4.16309	10	mmu-miR-106a-5p	mmu-miR-15a-5p	mmu-miR-16-5p	mmu-miR-17-5p	mmu-miR-181a-5p	mmu-miR-200b-3p	mmu-miR-20a-5p	mmu-miR-26a-5p	mmu-miR-340-5p	mmu-miR-541-5p
Annotations derived over miRTarBase (Gene Ontology)	intracellular cholesterol transport GO0032367	over-represented	0.000155	0.0321441	0.0321441	12.073	22	mmu-let-7b-5p	mmu-miR-136-5p	mmu-miR-142a-5p	mmu-miR-144-3p	mmu-miR-15a-5p	mmu-miR-17-5p	mmu-miR-1971	mmu-miR-19b-3p	mmu-miR-223-3p	mmu-miR-26a-5p	mmu-miR-301b-3p	mmu-miR-3108-5p	mmu-miR-33-3p	mmu-miR-340-5p	mmu-miR-344d-3p	mmu-miR-369-3p	mmu-miR-374b-5p	mmu-miR-425-5p	mmu-miR-669f-3p	mmu-miR-694	mmu-miR-758-3p	mmu-miR-9-5p
Annotations derived over miRTarBase (Gene Ontology)	polynucleotide adenylyltransferase activity GO0004652	over-represented	0.000146	0.0321441	0.0321441	4.16309	10	mmu-miR-149-5p	mmu-miR-17-5p	mmu-miR-190a-5p	mmu-miR-26a-5p	mmu-miR-301b-3p	mmu-miR-30e-5p	mmu-miR-324-3p	mmu-miR-340-5p	mmu-miR-425-5p	mmu-miR-758-3p
Annotations derived over miRTarBase (Gene Ontology)	regulation of mRNA 3-end processing GO0031440	over-represented	0.000146	0.0321441	0.0321441	4.16309	10	mmu-miR-149-5p	mmu-miR-150-5p	mmu-miR-15a-5p	mmu-miR-301b-3p	mmu-miR-30e-5p	mmu-miR-338-3p	mmu-miR-340-5p	mmu-miR-425-5p	mmu-miR-5107-5p	mmu-miR-758-3p
Annotations derived over miRTarBase (Gene Ontology)	regulation of protein deacetylation GO0090311	over-represented	0.000146	0.0321441	0.0321441	4.16309	10	mmu-miR-126a-3p	mmu-miR-144-3p	mmu-miR-149-5p	mmu-miR-15a-5p	mmu-miR-26a-5p	mmu-miR-324-3p	mmu-miR-340-5p	mmu-miR-425-5p	mmu-miR-7b-5p	mmu-miR-9-5p
Annotations derived over miRTarBase (Gene Ontology)	cellular process GO0009987	over-represented	0.000197	0.0323789	0.0323789	22.0644	35	mmu-miR-106a-5p	mmu-miR-1195	mmu-miR-1199-5p	mmu-miR-125a-5p	mmu-miR-125b-5p	mmu-miR-134-5p	mmu-miR-146a-5p	mmu-miR-149-5p	mmu-miR-15a-5p	mmu-miR-16-5p	mmu-miR-17-5p	mmu-miR-181a-5p	mmu-miR-1839-5p	mmu-miR-185-5p	mmu-miR-200a-3p	mmu-miR-200b-3p	mmu-miR-200c-3p	mmu-miR-20a-5p	mmu-miR-223-3p	mmu-miR-26a-5p	mmu-miR-298-5p	mmu-miR-301b-3p	mmu-miR-3065-5p	mmu-miR-30e-5p	mmu-miR-324-3p	mmu-miR-342-3p	mmu-miR-362-3p	mmu-miR-425-5p	mmu-miR-434-3p	mmu-miR-541-5p	mmu-miR-669f-3p	mmu-miR-703	mmu-miR-760-5p	mmu-miR-7b-5p	mmu-miR-9-5p
Annotations derived over miRTarBase (Gene Ontology)	cellular response to prostaglandin E stimulus GO0071380	over-represented	0.000197	0.0323789	0.0323789	22.0644	35	mmu-let-7b-5p	mmu-miR-101a-3p	mmu-miR-101b-3p	mmu-miR-10a-5p	mmu-miR-1195	mmu-miR-1199-5p	mmu-miR-139-5p	mmu-miR-143-3p	mmu-miR-144-3p	mmu-miR-145a-5p	mmu-miR-149-5p	mmu-miR-150-5p	mmu-miR-155-5p	mmu-miR-15a-5p	mmu-miR-182-5p	mmu-miR-1839-5p	mmu-miR-207	mmu-miR-214-3p	mmu-miR-291b-3p	mmu-miR-298-5p	mmu-miR-29b-1-5p	mmu-miR-339-5p	mmu-miR-340-5p	mmu-miR-342-5p	mmu-miR-350-3p	mmu-miR-425-5p	mmu-miR-451a	mmu-miR-5135	mmu-miR-669f-3p	mmu-miR-712-5p	mmu-miR-741-3p	mmu-miR-759	mmu-miR-7b-5p	mmu-miR-875-5p	mmu-miR-9-5p
Annotations derived over miRTarBase (Gene Ontology)	cellular response to testosterone stimulus GO0071394	over-represented	0.000176	0.0323789	0.0323789	15.8197	27	mmu-let-7a-5p	mmu-let-7b-5p	mmu-let-7c-5p	mmu-let-7d-5p	mmu-let-7e-5p	mmu-let-7f-5p	mmu-let-7g-5p	mmu-let-7i-5p	mmu-miR-1199-5p	mmu-miR-136-5p	mmu-miR-151-3p	mmu-miR-15a-5p	mmu-miR-181a-5p	mmu-miR-181b-5p	mmu-miR-181c-5p	mmu-miR-181d-5p	mmu-miR-1961	mmu-miR-202-3p	mmu-miR-3065-5p	mmu-miR-324-3p	mmu-miR-340-5p	mmu-miR-378b	mmu-miR-511-3p	mmu-miR-582-5p	mmu-miR-669f-3p	mmu-miR-9-5p	mmu-miR-98-5p
Annotations derived over miRTarBase (Gene Ontology)	histone H3-K4 dimethylation GO0044648	over-represented	0.000198	0.0323789	0.0323789	5.41202	12	mmu-miR-1195	mmu-miR-136-5p	mmu-miR-15a-5p	mmu-miR-181a-5p	mmu-miR-223-3p	mmu-miR-298-5p	mmu-miR-3065-5p	mmu-miR-324-3p	mmu-miR-5135	mmu-miR-759	mmu-miR-7b-5p	mmu-miR-9-5p
Annotations derived over miRTarBase (Gene Ontology)	integral component of postsynaptic density membrane GO0099061	over-represented	0.000159	0.0323789	0.0323789	54.5365	74	mmu-let-7a-5p	mmu-let-7b-5p	mmu-let-7c-5p	mmu-let-7d-5p	mmu-let-7e-5p	mmu-let-7f-5p	mmu-let-7g-5p	mmu-let-7i-5p	mmu-miR-105	mmu-miR-10a-5p	mmu-miR-1194	mmu-miR-1195	mmu-miR-1199-5p	mmu-miR-136-5p	mmu-miR-142a-5p	mmu-miR-149-5p	mmu-miR-150-5p	mmu-miR-151-3p	mmu-miR-15a-5p	mmu-miR-17-5p	mmu-miR-181a-5p	mmu-miR-185-5p	mmu-miR-187-3p	mmu-miR-1903	mmu-miR-190a-5p	mmu-miR-1961	mmu-miR-19b-3p	mmu-miR-204-5p	mmu-miR-216a-5p	mmu-miR-223-3p	mmu-miR-26a-5p	mmu-miR-294-3p	mmu-miR-295-3p	mmu-miR-298-5p	mmu-miR-301b-3p	mmu-miR-3057-5p	mmu-miR-3065-5p	mmu-miR-3071-5p	mmu-miR-30e-5p	mmu-miR-3110-5p	mmu-miR-324-3p	mmu-miR-328-3p
Annotations derived over miRTarBase (Gene Ontology)	myosin II complex GO0016460	over-represented	0.000189	0.0323789	0.0323789	6.66094	14	mmu-miR-136-5p	mmu-miR-141-3p	mmu-miR-17-5p	mmu-miR-19b-3p	mmu-miR-200a-3p	mmu-miR-223-3p	mmu-miR-301b-3p	mmu-miR-30e-5p	mmu-miR-340-5p	mmu-miR-3473d	mmu-miR-425-5p	mmu-miR-451a	mmu-miR-668-3p	mmu-miR-674-5p
Annotations derived over miRTarBase (Gene Ontology)	negative regulation of mitotic cell cycle GO0045930	over-represented	0.000167	0.0323789	0.0323789	39.9657	57	mmu-let-7b-5p	mmu-miR-106a-5p	mmu-miR-106b-5p	mmu-miR-125b-5p	mmu-miR-128-3p	mmu-miR-130a-3p	mmu-miR-132-3p	mmu-miR-136-5p	mmu-miR-140-5p	mmu-miR-143-3p	mmu-miR-150-5p	mmu-miR-15a-5p	mmu-miR-16-5p	mmu-miR-17-5p	mmu-miR-181a-5p	mmu-miR-181b-5p	mmu-miR-186-5p	mmu-miR-195a-5p	mmu-miR-19a-3p	mmu-miR-19b-3p	mmu-miR-204-5p	mmu-miR-20a-5p	mmu-miR-210-3p	mmu-miR-221-3p	mmu-miR-222-3p	mmu-miR-223-3p	mmu-miR-23b-3p	mmu-miR-25-3p	mmu-miR-27b-3p	mmu-miR-291b-3p	mmu-miR-296-3p	mmu-miR-298-5p	mmu-miR-301a-3p	mmu-miR-301b-3p	mmu-miR-3088-3p	mmu-miR-30a-5p	mmu-miR-30c-5p	mmu-miR-32-5p	mmu-miR-324-3p	mmu-miR-340-5p	mmu-miR-34a-5p	mmu-miR-351-5p
Annotations derived over miRTarBase (Gene Ontology)	nuclear import signal receptor activity GO0061608	over-represented	0.000198	0.0323789	0.0323789	5.41202	12	mmu-miR-1199-5p	mmu-miR-136-5p	mmu-miR-15a-5p	mmu-miR-17-5p	mmu-miR-181a-5p	mmu-miR-190a-5p	mmu-miR-19b-3p	mmu-miR-26a-5p	mmu-miR-26b-5p	mmu-miR-301b-3p	mmu-miR-361-5p	mmu-miR-7b-5p
Annotations derived over miRTarBase (Gene Ontology)	organelle organization GO0006996	over-represented	0.000176	0.0323789	0.0323789	15.8197	27	mmu-let-7a-5p	mmu-let-7b-5p	mmu-let-7c-5p	mmu-let-7d-5p	mmu-let-7e-5p	mmu-let-7f-5p	mmu-let-7g-5p	mmu-let-7i-5p	mmu-miR-149-5p	mmu-miR-15a-5p	mmu-miR-181a-5p	mmu-miR-181b-5p	mmu-miR-181c-5p	mmu-miR-181d-5p	mmu-miR-185-5p	mmu-miR-190a-5p	mmu-miR-1961	mmu-miR-19b-3p	mmu-miR-301b-3p	mmu-miR-3057-5p	mmu-miR-3065-5p	mmu-miR-30e-5p	mmu-miR-344d-3p	mmu-miR-369-3p	mmu-miR-374b-5p	mmu-miR-7b-5p	mmu-miR-98-5p
Annotations derived over miRTarBase (Gene Ontology)	positive regulation of glucose metabolic process GO0010907	over-represented	0.000189	0.0323789	0.0323789	6.66094	14	mmu-let-7b-5p	mmu-miR-101a-3p	mmu-miR-126a-3p	mmu-miR-139-5p	mmu-miR-145a-5p	mmu-miR-149-5p	mmu-miR-150-5p	mmu-miR-155-5p	mmu-miR-182-5p	mmu-miR-214-3p	mmu-miR-29b-1-5p	mmu-miR-342-5p	mmu-miR-758-3p	mmu-miR-7b-5p
Annotations derived over miRTarBase (Gene Ontology)	positive regulation of interleukin-1 beta biosynthetic process GO0050725	over-represented	0.000198	0.0323789	0.0323789	5.41202	12	mmu-miR-106a-5p	mmu-miR-125a-5p	mmu-miR-146a-5p	mmu-miR-15a-5p	mmu-miR-16-5p	mmu-miR-17-5p	mmu-miR-200b-3p	mmu-miR-20a-5p	mmu-miR-26a-5p	mmu-miR-375-3p	mmu-miR-541-5p	mmu-miR-9-5p
Annotations derived over miRTarBase (Gene Ontology)	positive regulation of metallopeptidase activity GO1905050	over-represented	0.000198	0.0323789	0.0323789	5.41202	12	mmu-miR-106b-5p	mmu-miR-141-3p	mmu-miR-149-5p	mmu-miR-15a-5p	mmu-miR-17-5p	mmu-miR-181a-5p	mmu-miR-20a-5p	mmu-miR-301b-3p	mmu-miR-30e-5p	mmu-miR-324-3p	mmu-miR-425-5p	mmu-miR-7b-5p
Annotations derived over miRTarBase (Gene Ontology)	positive regulation of nitric oxide biosynthetic process GO0045429	over-represented	0.000176	0.0323789	0.0323789	52.0386	71	mmu-let-7b-5p	mmu-let-7e-5p	mmu-let-7i-5p	mmu-miR-101a-3p	mmu-miR-106a-5p	mmu-miR-10a-5p	mmu-miR-1195	mmu-miR-125a-5p	mmu-miR-125b-1-3p	mmu-miR-125b-5p	mmu-miR-127-5p	mmu-miR-136-5p	mmu-miR-140-5p	mmu-miR-142a-3p	mmu-miR-145a-5p	mmu-miR-146a-5p	mmu-miR-149-5p	mmu-miR-150-5p	mmu-miR-155-5p	mmu-miR-15a-5p	mmu-miR-16-5p	mmu-miR-17-5p	mmu-miR-181a-5p	mmu-miR-181b-5p	mmu-miR-182-5p	mmu-miR-1896	mmu-miR-190a-5p	mmu-miR-1971	mmu-miR-19a-3p	mmu-miR-200b-3p	mmu-miR-20a-5p	mmu-miR-214-3p	mmu-miR-216a-5p	mmu-miR-22-3p	mmu-miR-223-3p	mmu-miR-224-5p	mmu-miR-23b-3p	mmu-miR-26a-5p	mmu-miR-26b-5p	mmu-miR-27b-3p	mmu-miR-296-3p	mmu-miR-298-5p
Annotations derived over miRTarBase (Gene Ontology)	positive regulation of pri-miRNA transcription by RNA polymerase II GO1902895	over-represented	0.000162	0.0323789	0.0323789	41.6309	59	mmu-let-7b-5p	mmu-let-7e-5p	mmu-miR-101a-3p	mmu-miR-101b-3p	mmu-miR-106a-5p	mmu-miR-106b-5p	mmu-miR-107-3p	mmu-miR-122-5p	mmu-miR-125a-5p	mmu-miR-125b-1-3p	mmu-miR-125b-5p	mmu-miR-126a-3p	mmu-miR-136-5p	mmu-miR-140-5p	mmu-miR-141-3p	mmu-miR-144-3p	mmu-miR-145a-5p	mmu-miR-146b-5p	mmu-miR-150-5p	mmu-miR-155-5p	mmu-miR-15a-5p	mmu-miR-16-5p	mmu-miR-17-3p	mmu-miR-17-5p	mmu-miR-181a-5p	mmu-miR-181b-5p	mmu-miR-181c-5p	mmu-miR-181d-5p	mmu-miR-185-5p	mmu-miR-1968-5p	mmu-miR-199a-5p	mmu-miR-19b-3p	mmu-miR-200a-3p	mmu-miR-200b-3p	mmu-miR-200c-3p	mmu-miR-20a-5p	mmu-miR-210-3p	mmu-miR-223-3p	mmu-miR-23b-3p	mmu-miR-26a-5p	mmu-miR-27b-3p	mmu-miR-291b-3p
Annotations derived over miRTarBase (Gene Ontology)	positive regulation of stress fiber assembly GO0051496	over-represented	0.000193	0.0323789	0.0323789	49.5408	68	mmu-let-7a-5p	mmu-let-7b-5p	mmu-let-7c-5p	mmu-let-7d-5p	mmu-let-7e-5p	mmu-let-7f-5p	mmu-let-7g-5p	mmu-let-7i-5p	mmu-miR-105	mmu-miR-1199-5p	mmu-miR-122-5p	mmu-miR-1251-5p	mmu-miR-134-5p	mmu-miR-136-5p	mmu-miR-140-5p	mmu-miR-142a-5p	mmu-miR-149-5p	mmu-miR-154-5p	mmu-miR-155-5p	mmu-miR-15a-5p	mmu-miR-17-5p	mmu-miR-181a-5p	mmu-miR-181b-5p	mmu-miR-181c-5p	mmu-miR-181d-5p	mmu-miR-185-5p	mmu-miR-1902	mmu-miR-1961	mmu-miR-1983	mmu-miR-199a-5p	mmu-miR-200a-3p	mmu-miR-202-3p	mmu-miR-214-3p	mmu-miR-2183	mmu-miR-224-5p	mmu-miR-23b-3p	mmu-miR-26a-1-3p	mmu-miR-26a-5p	mmu-miR-27b-3p	mmu-miR-296-3p	mmu-miR-301b-3p	mmu-miR-3072-3p
Annotations derived over miRTarBase (Gene Ontology)	regulation of mRNA export from nucleus GO0010793	under-represented	0.000176	0.0323789	0.0323789	15.4034	5	mmu-miR-10a-5p	mmu-miR-149-5p	mmu-miR-1896	mmu-miR-339-5p	mmu-miR-743a-3p
Annotations derived over miRTarBase (Gene Ontology)	transforming growth factor beta-activated receptor activity GO0005024	over-represented	0.000171	0.0323789	0.0323789	9.99142	19	mmu-let-7b-5p	mmu-miR-106a-5p	mmu-miR-1199-5p	mmu-miR-122-5p	mmu-miR-140-5p	mmu-miR-15a-5p	mmu-miR-17-5p	mmu-miR-181a-5p	mmu-miR-196a-5p	mmu-miR-196b-5p	mmu-miR-20a-5p	mmu-miR-301b-3p	mmu-miR-324-3p	mmu-miR-340-5p	mmu-miR-425-5p	mmu-miR-541-5p	mmu-miR-7b-5p	mmu-miR-9-5p	mmu-miR-93-5p
Annotations derived over miRTarBase (Gene Ontology)	cellular triglyceride homeostasis GO0035356	over-represented	0.00023	0.0349138	0.0349138	10.824	20	mmu-miR-1195	mmu-miR-1199-5p	mmu-miR-139-5p	mmu-miR-146b-5p	mmu-miR-1896	mmu-miR-195a-5p	mmu-miR-199a-5p	mmu-miR-200a-3p	mmu-miR-204-5p	mmu-miR-217-5p	mmu-miR-22-3p	mmu-miR-298-5p	mmu-miR-34a-5p	mmu-miR-3961	mmu-miR-5135	mmu-miR-693-3p	mmu-miR-706	mmu-miR-759	mmu-miR-7b-5p	mmu-miR-9-5p
Annotations derived over miRTarBase (Gene Ontology)	embryonic viscerocranium morphogenesis GO0048703	over-represented	0.00023	0.0349138	0.0349138	10.824	20	mmu-let-7b-5p	mmu-miR-106a-5p	mmu-miR-106b-5p	mmu-miR-149-5p	mmu-miR-17-5p	mmu-miR-182-5p	mmu-miR-200b-3p	mmu-miR-200c-3p	mmu-miR-20a-5p	mmu-miR-223-3p	mmu-miR-26a-5p	mmu-miR-27b-3p	mmu-miR-3065-5p	mmu-miR-30e-5p	mmu-miR-340-5p	mmu-miR-429-3p	mmu-miR-686	mmu-miR-7b-5p	mmu-miR-9-5p	mmu-miR-93-5p
Annotations derived over miRTarBase (Gene Ontology)	negative regulation of cAMP-dependent protein kinase activity GO2000480	over-represented	0.000225	0.0349138	0.0349138	17.485	29	mmu-miR-136-5p	mmu-miR-146b-5p	mmu-miR-155-5p	mmu-miR-15a-5p	mmu-miR-181a-5p	mmu-miR-195a-5p	mmu-miR-199a-5p	mmu-miR-200a-3p	mmu-miR-200b-3p	mmu-miR-200c-3p	mmu-miR-204-5p	mmu-miR-217-5p	mmu-miR-22-3p	mmu-miR-223-3p	mmu-miR-3065-5p	mmu-miR-3071-5p	mmu-miR-3112-5p	mmu-miR-340-5p	mmu-miR-344d-3p	mmu-miR-34a-5p	mmu-miR-369-3p	mmu-miR-374b-5p	mmu-miR-381-3p	mmu-miR-425-5p	mmu-miR-429-3p	mmu-miR-669f-3p	mmu-miR-758-3p	mmu-miR-7b-5p	mmu-miR-9-5p
Annotations derived over miRTarBase (Gene Ontology)	negative regulation of cell proliferation GO0008285	over-represented	0.000221	0.0349138	0.0349138	156.532	183	mmu-let-7a-5p	mmu-let-7b-5p	mmu-let-7c-5p	mmu-let-7d-5p	mmu-let-7e-5p	mmu-let-7f-5p	mmu-let-7g-5p	mmu-let-7i-5p	mmu-miR-101a-3p	mmu-miR-101b-3p	mmu-miR-103-3p	mmu-miR-105	mmu-miR-106a-5p	mmu-miR-106b-5p	mmu-miR-10a-5p	mmu-miR-1194	mmu-miR-1195	mmu-miR-1198-5p	mmu-miR-1199-5p	mmu-miR-122-5p	mmu-miR-1251-5p	mmu-miR-125a-5p	mmu-miR-125b-1-3p	mmu-miR-125b-5p	mmu-miR-126a-3p	mmu-miR-127-3p	mmu-miR-128-3p	mmu-miR-130a-3p	mmu-miR-132-3p	mmu-miR-135a-5p	mmu-miR-136-5p	mmu-miR-139-5p	mmu-miR-140-3p	mmu-miR-140-5p	mmu-miR-141-3p	mmu-miR-142a-3p	mmu-miR-142a-5p	mmu-miR-143-5p	mmu-miR-144-3p	mmu-miR-145a-5p	mmu-miR-146a-5p	mmu-miR-146b-5p
Annotations derived over miRTarBase (Gene Ontology)	neuromuscular process controlling posture GO0050884	over-represented	0.000228	0.0349138	0.0349138	24.5622	38	mmu-let-7b-5p	mmu-miR-105	mmu-miR-10a-5p	mmu-miR-1195	mmu-miR-1199-5p	mmu-miR-132-3p	mmu-miR-136-5p	mmu-miR-149-5p	mmu-miR-150-5p	mmu-miR-15a-5p	mmu-miR-17-5p	mmu-miR-181a-5p	mmu-miR-181b-5p	mmu-miR-1896	mmu-miR-1971	mmu-miR-22-3p	mmu-miR-223-3p	mmu-miR-294-3p	mmu-miR-295-3p	mmu-miR-301b-3p	mmu-miR-3073a-5p	mmu-miR-3075-5p	mmu-miR-30e-5p	mmu-miR-3110-5p	mmu-miR-324-3p	mmu-miR-339-5p	mmu-miR-340-5p	mmu-miR-3473b	mmu-miR-425-5p	mmu-miR-433-3p	mmu-miR-5125	mmu-miR-5127	mmu-miR-5135	mmu-miR-541-5p	mmu-miR-669f-3p	mmu-miR-686	mmu-miR-706	mmu-miR-7b-5p
Annotations derived over miRTarBase (Gene Ontology)	positive regulation of vascular endothelial growth factor receptor signaling pathway GO0030949	over-represented	0.000219	0.0349138	0.0349138	23.7296	37	mmu-miR-101a-3p	mmu-miR-101b-3p	mmu-miR-106a-5p	mmu-miR-106b-5p	mmu-miR-107-3p	mmu-miR-126a-3p	mmu-miR-136-5p	mmu-miR-144-3p	mmu-miR-146a-5p	mmu-miR-150-5p	mmu-miR-15a-5p	mmu-miR-16-5p	mmu-miR-17-3p	mmu-miR-17-5p	mmu-miR-181a-5p	mmu-miR-185-5p	mmu-miR-199a-5p	mmu-miR-19b-3p	mmu-miR-200b-3p	mmu-miR-200c-3p	mmu-miR-20a-5p	mmu-miR-210-3p	mmu-miR-223-3p	mmu-miR-301b-3p	mmu-miR-30e-5p	mmu-miR-324-3p	mmu-miR-340-5p	mmu-miR-34a-5p	mmu-miR-362-3p	mmu-miR-381-3p	mmu-miR-425-5p	mmu-miR-5125	mmu-miR-669f-3p	mmu-miR-758-3p	mmu-miR-7a-1-3p	mmu-miR-9-5p	mmu-miR-93-5p
Annotations derived over miRTarBase (Gene Ontology)	cGMP metabolic process GO0046068	over-represented	0.000234	0.0350495	0.0350495	13.7382	24	mmu-let-7a-5p	mmu-let-7b-5p	mmu-let-7c-5p	mmu-let-7d-5p	mmu-let-7e-5p	mmu-let-7f-5p	mmu-let-7g-5p	mmu-let-7i-5p	mmu-miR-1251-5p	mmu-miR-155-5p	mmu-miR-17-5p	mmu-miR-181a-5p	mmu-miR-185-5p	mmu-miR-190a-5p	mmu-miR-1961	mmu-miR-19b-3p	mmu-miR-301b-3p	mmu-miR-3057-5p	mmu-miR-3065-5p	mmu-miR-344d-3p	mmu-miR-369-3p	mmu-miR-374b-5p	mmu-miR-7b-5p	mmu-miR-98-5p
Annotations derived over miRTarBase (Gene Ontology)	positive regulation of calcium ion transport GO0051928	over-represented	0.000241	0.0353229	0.0353229	42.0472	59	mmu-let-7a-5p	mmu-let-7b-5p	mmu-let-7c-5p	mmu-let-7d-5p	mmu-let-7e-5p	mmu-let-7f-5p	mmu-let-7g-5p	mmu-let-7i-5p	mmu-miR-128-3p	mmu-miR-136-5p	mmu-miR-146a-5p	mmu-miR-146b-5p	mmu-miR-148a-3p	mmu-miR-148b-3p	mmu-miR-149-5p	mmu-miR-150-5p	mmu-miR-15a-5p	mmu-miR-17-5p	mmu-miR-181a-5p	mmu-miR-185-5p	mmu-miR-190a-5p	mmu-miR-1961	mmu-miR-1971	mmu-miR-19b-3p	mmu-miR-223-3p	mmu-miR-26a-5p	mmu-miR-298-5p	mmu-miR-301b-3p	mmu-miR-3057-5p	mmu-miR-3065-5p	mmu-miR-30a-5p	mmu-miR-30b-5p	mmu-miR-30c-5p	mmu-miR-30d-5p	mmu-miR-30e-5p	mmu-miR-3110-5p	mmu-miR-324-3p	mmu-miR-340-5p	mmu-miR-344d-3p	mmu-miR-362-3p	mmu-miR-369-3p	mmu-miR-374b-5p
Annotations derived over miRTarBase (Gene Ontology)	response to fluid shear stress GO0034405	over-represented	0.00024	0.0353229	0.0353229	8.74249	17	mmu-let-7b-5p	mmu-miR-101a-3p	mmu-miR-1195	mmu-miR-1199-5p	mmu-miR-145b	mmu-miR-149-5p	mmu-miR-150-5p	mmu-miR-155-5p	mmu-miR-17-5p	mmu-miR-182-5p	mmu-miR-1896	mmu-miR-200a-3p	mmu-miR-200b-3p	mmu-miR-214-3p	mmu-miR-29b-1-5p	mmu-miR-342-5p	mmu-miR-5135
Annotations derived over miRTarBase (Gene Ontology)	cerebellum development GO0021549	over-represented	0.000245	0.0356001	0.0356001	41.2146	58	mmu-let-7a-5p	mmu-let-7b-5p	mmu-let-7c-5p	mmu-let-7d-5p	mmu-let-7e-5p	mmu-let-7f-5p	mmu-let-7g-5p	mmu-let-7i-5p	mmu-miR-101a-3p	mmu-miR-132-3p	mmu-miR-136-5p	mmu-miR-139-5p	mmu-miR-146a-5p	mmu-miR-148a-3p	mmu-miR-149-5p	mmu-miR-15a-5p	mmu-miR-15b-5p	mmu-miR-17-5p	mmu-miR-181a-5p	mmu-miR-185-5p	mmu-miR-190a-5p	mmu-miR-1961	mmu-miR-19b-3p	mmu-miR-219a-5p	mmu-miR-22-3p	mmu-miR-223-3p	mmu-miR-26a-5p	mmu-miR-296-3p	mmu-miR-298-5p	mmu-miR-301b-3p	mmu-miR-302c-3p	mmu-miR-3057-5p	mmu-miR-3065-5p	mmu-miR-30b-5p	mmu-miR-30e-5p	mmu-miR-324-3p	mmu-miR-340-5p	mmu-miR-344d-3p	mmu-miR-345-3p	mmu-miR-3473d	mmu-miR-362-3p	mmu-miR-369-3p
Annotations derived over miRTarBase (Gene Ontology)	polysome GO0005844	over-represented	0.000258	0.0369532	0.0369532	38.7167	55	mmu-let-7a-5p	mmu-let-7b-5p	mmu-let-7c-5p	mmu-let-7d-5p	mmu-let-7e-5p	mmu-let-7f-5p	mmu-let-7g-5p	mmu-let-7i-5p	mmu-miR-101a-3p	mmu-miR-101b-3p	mmu-miR-106a-5p	mmu-miR-106b-5p	mmu-miR-1195	mmu-miR-1198-5p	mmu-miR-1199-5p	mmu-miR-125b-5p	mmu-miR-139-5p	mmu-miR-141-3p	mmu-miR-149-5p	mmu-miR-155-5p	mmu-miR-15a-5p	mmu-miR-17-5p	mmu-miR-1955-3p	mmu-miR-1961	mmu-miR-200a-3p	mmu-miR-202-3p	mmu-miR-20a-5p	mmu-miR-223-3p	mmu-miR-26a-5p	mmu-miR-301b-3p	mmu-miR-30e-5p	mmu-miR-324-3p	mmu-miR-340-5p	mmu-miR-344d-3p	mmu-miR-3473b	mmu-miR-3473d	mmu-miR-350-3p	mmu-miR-362-3p	mmu-miR-382-5p	mmu-miR-412-5p	mmu-miR-455-5p	mmu-miR-471-3p
Annotations derived over miRTarBase (Gene Ontology)	negative regulation of MAPK cascade GO0043409	over-represented	0.000271	0.0375986	0.0375986	33.721	49	mmu-let-7a-5p	mmu-let-7b-5p	mmu-let-7c-5p	mmu-let-7d-5p	mmu-let-7e-5p	mmu-let-7f-5p	mmu-let-7g-5p	mmu-let-7i-5p	mmu-miR-101a-3p	mmu-miR-103-3p	mmu-miR-10a-5p	mmu-miR-1195	mmu-miR-1199-5p	mmu-miR-126a-3p	mmu-miR-128-3p	mmu-miR-139-5p	mmu-miR-143-5p	mmu-miR-144-3p	mmu-miR-149-5p	mmu-miR-15a-5p	mmu-miR-17-5p	mmu-miR-185-5p	mmu-miR-1896	mmu-miR-1961	mmu-miR-19b-3p	mmu-miR-202-3p	mmu-miR-204-5p	mmu-miR-223-3p	mmu-miR-26a-5p	mmu-miR-296-3p	mmu-miR-298-5p	mmu-miR-301b-3p	mmu-miR-3072-3p	mmu-miR-30e-5p	mmu-miR-3108-5p	mmu-miR-324-3p	mmu-miR-339-5p	mmu-miR-340-5p	mmu-miR-344d-3p	mmu-miR-425-5p	mmu-miR-466k	mmu-miR-5135
Annotations derived over miRTarBase (Gene Ontology)	regulation of histone H3-K36 trimethylation GO2001253	under-represented	0.000268	0.0375986	0.0375986	14.9871	5	mmu-miR-10a-5p	mmu-miR-149-5p	mmu-miR-1896	mmu-miR-339-5p	mmu-miR-743a-3p
Annotations derived over miRTarBase (Gene Ontology)	regulation of histone H4 acetylation GO0090239	under-represented	0.000268	0.0375986	0.0375986	14.9871	5	mmu-miR-10a-5p	mmu-miR-149-5p	mmu-miR-1896	mmu-miR-339-5p	mmu-miR-743a-3p
Annotations derived over miRTarBase (Gene Ontology)	anagen GO0042640	over-represented	0.000274	0.0376307	0.0376307	14.5708	25	mmu-let-7b-5p	mmu-miR-101a-3p	mmu-miR-139-5p	mmu-miR-146a-5p	mmu-miR-146b-5p	mmu-miR-149-5p	mmu-miR-150-5p	mmu-miR-155-5p	mmu-miR-15a-5p	mmu-miR-181a-5p	mmu-miR-182-5p	mmu-miR-185-5p	mmu-miR-214-3p	mmu-miR-26b-5p	mmu-miR-29b-1-5p	mmu-miR-340-5p	mmu-miR-342-5p	mmu-miR-34a-5p	mmu-miR-362-3p	mmu-miR-380-3p	mmu-miR-615-5p	mmu-miR-712-5p	mmu-miR-741-3p	mmu-miR-758-3p	mmu-miR-9-5p
Annotations derived over miRTarBase (Gene Ontology)	response to hypoxia GO0001666	over-represented	0.000281	0.0382497	0.0382497	105.326	129	mmu-let-7b-5p	mmu-miR-101a-3p	mmu-miR-101b-3p	mmu-miR-103-3p	mmu-miR-105	mmu-miR-106a-5p	mmu-miR-107-3p	mmu-miR-10a-5p	mmu-miR-1195	mmu-miR-1198-5p	mmu-miR-1199-5p	mmu-miR-122-5p	mmu-miR-125b-5p	mmu-miR-126a-3p	mmu-miR-128-3p	mmu-miR-1298-5p	mmu-miR-130a-3p	mmu-miR-132-3p	mmu-miR-136-5p	mmu-miR-139-5p	mmu-miR-140-5p	mmu-miR-141-3p	mmu-miR-143-3p	mmu-miR-144-3p	mmu-miR-145a-5p	mmu-miR-145b	mmu-miR-146a-5p	mmu-miR-146b-5p	mmu-miR-148a-3p	mmu-miR-148b-3p	mmu-miR-149-5p	mmu-miR-150-5p	mmu-miR-15a-5p	mmu-miR-16-5p	mmu-miR-17-3p	mmu-miR-17-5p	mmu-miR-181a-5p	mmu-miR-1839-5p	mmu-miR-185-5p	mmu-miR-1896	mmu-miR-1947-5p	mmu-miR-195a-5p
Annotations derived over miRTarBase (Gene Ontology)	alpha-N-acetylneuraminate alpha-2,8-sialyltransferase activity GO0003828	over-represented	0.000323	0.0389998	0.0389998	7.49356	15	mmu-miR-106a-5p	mmu-miR-106b-5p	mmu-miR-149-5p	mmu-miR-17-5p	mmu-miR-181a-5p	mmu-miR-19b-3p	mmu-miR-20a-5p	mmu-miR-26a-5p	mmu-miR-301b-3p	mmu-miR-30e-5p	mmu-miR-374b-5p	mmu-miR-741-3p	mmu-miR-7b-5p	mmu-miR-9-5p	mmu-miR-93-5p
Annotations derived over miRTarBase (Gene Ontology)	calcium ion regulated lysosome exocytosis GO1990927	over-represented	0.000323	0.0389998	0.0389998	7.49356	15	mmu-let-7b-5p	mmu-miR-149-5p	mmu-miR-17-5p	mmu-miR-1971	mmu-miR-19b-3p	mmu-miR-3092-3p	mmu-miR-3110-5p	mmu-miR-324-3p	mmu-miR-411-5p	mmu-miR-5125	mmu-miR-541-5p	mmu-miR-758-3p	mmu-miR-770-3p	mmu-miR-7b-5p	mmu-miR-9-5p
Annotations derived over miRTarBase (Gene Ontology)	cell redox homeostasis GO0045454	over-represented	0.00031	0.0389998	0.0389998	20.8155	33	mmu-let-7b-5p	mmu-let-7i-5p	mmu-miR-10a-5p	mmu-miR-139-5p	mmu-miR-142a-3p	mmu-miR-143-3p	mmu-miR-146a-5p	mmu-miR-15a-5p	mmu-miR-17-5p	mmu-miR-181b-5p	mmu-miR-223-3p	mmu-miR-26a-5p	mmu-miR-30e-5p	mmu-miR-324-3p	mmu-miR-338-3p	mmu-miR-339-5p	mmu-miR-340-5p	mmu-miR-342-3p	mmu-miR-362-3p	mmu-miR-425-5p	mmu-miR-471-3p	mmu-miR-488-3p	mmu-miR-489-3p	mmu-miR-5113	mmu-miR-541-5p	mmu-miR-667-3p	mmu-miR-669f-3p	mmu-miR-706	mmu-miR-743a-3p	mmu-miR-7b-5p	mmu-miR-875-5p	mmu-miR-93-5p	mmu-miR-98-5p
Annotations derived over miRTarBase (Gene Ontology)	extracellular region GO0005576	over-represented	0.000314	0.0389998	0.0389998	111.155	135	mmu-let-7a-5p	mmu-let-7b-5p	mmu-let-7c-5p	mmu-let-7d-5p	mmu-let-7e-5p	mmu-let-7f-5p	mmu-let-7g-5p	mmu-let-7i-5p	mmu-miR-106a-5p	mmu-miR-106b-5p	mmu-miR-10a-5p	mmu-miR-1195	mmu-miR-1198-5p	mmu-miR-1199-5p	mmu-miR-122-5p	mmu-miR-125a-5p	mmu-miR-125b-2-3p	mmu-miR-125b-5p	mmu-miR-126a-3p	mmu-miR-128-3p	mmu-miR-132-3p	mmu-miR-135a-5p	mmu-miR-136-5p	mmu-miR-139-5p	mmu-miR-140-5p	mmu-miR-141-3p	mmu-miR-142a-3p	mmu-miR-142a-5p	mmu-miR-143-3p	mmu-miR-144-3p	mmu-miR-145a-5p	mmu-miR-146a-5p	mmu-miR-148a-3p	mmu-miR-149-5p	mmu-miR-150-5p	mmu-miR-154-5p	mmu-miR-155-5p	mmu-miR-15a-5p	mmu-miR-16-5p	mmu-miR-17-3p	mmu-miR-17-5p	mmu-miR-181a-5p
Annotations derived over miRTarBase (Gene Ontology)	modification of postsynaptic actin cytoskeleton GO0098885	over-represented	0.000293	0.0389998	0.0389998	11.6567	21	mmu-miR-136-5p	mmu-miR-141-3p	mmu-miR-15a-5p	mmu-miR-17-5p	mmu-miR-183-5p	mmu-miR-200a-3p	mmu-miR-223-3p	mmu-miR-26a-5p	mmu-miR-298-5p	mmu-miR-301b-3p	mmu-miR-30e-5p	mmu-miR-340-5p	mmu-miR-3473d	mmu-miR-34a-5p	mmu-miR-511-5p	mmu-miR-541-5p	mmu-miR-668-3p	mmu-miR-674-5p	mmu-miR-7a-1-3p	mmu-miR-7b-5p	mmu-miR-9-5p
Annotations derived over miRTarBase (Gene Ontology)	neuron differentiation GO0030182	over-represented	0.000317	0.0389998	0.0389998	107.408	131	mmu-let-7a-5p	mmu-let-7b-5p	mmu-let-7c-5p	mmu-let-7d-5p	mmu-let-7e-5p	mmu-let-7f-5p	mmu-let-7g-5p	mmu-let-7i-5p	mmu-miR-105	mmu-miR-106a-5p	mmu-miR-106b-5p	mmu-miR-10a-5p	mmu-miR-1195	mmu-miR-1198-5p	mmu-miR-1199-5p	mmu-miR-126a-3p	mmu-miR-128-3p	mmu-miR-1298-5p	mmu-miR-130a-3p	mmu-miR-132-3p	mmu-miR-134-5p	mmu-miR-136-5p	mmu-miR-139-5p	mmu-miR-140-5p	mmu-miR-141-3p	mmu-miR-142a-5p	mmu-miR-145a-5p	mmu-miR-146a-5p	mmu-miR-146b-5p	mmu-miR-148a-3p	mmu-miR-149-5p	mmu-miR-150-5p	mmu-miR-154-5p	mmu-miR-155-5p	mmu-miR-15a-5p	mmu-miR-16-5p	mmu-miR-17-5p	mmu-miR-181a-5p	mmu-miR-181b-5p	mmu-miR-181d-5p	mmu-miR-185-5p	mmu-miR-186-5p
Annotations derived over miRTarBase (Gene Ontology)	nitrogen compound metabolic process GO0006807	over-represented	0.000323	0.0389998	0.0389998	7.49356	15	mmu-let-7b-5p	mmu-miR-149-5p	mmu-miR-1971	mmu-miR-200a-3p	mmu-miR-200b-3p	mmu-miR-26a-5p	mmu-miR-29b-1-5p	mmu-miR-301b-3p	mmu-miR-30e-5p	mmu-miR-3110-5p	mmu-miR-425-5p	mmu-miR-501-3p	mmu-miR-5125	mmu-miR-675-3p	mmu-miR-7b-5p
Annotations derived over miRTarBase (Gene Ontology)	pore complex assembly GO0046931	over-represented	0.000293	0.0389998	0.0389998	11.6567	21	mmu-miR-101c	mmu-miR-1195	mmu-miR-1199-5p	mmu-miR-136-5p	mmu-miR-139-5p	mmu-miR-15a-5p	mmu-miR-17-5p	mmu-miR-181b-5p	mmu-miR-1896	mmu-miR-190a-5p	mmu-miR-301b-3p	mmu-miR-324-3p	mmu-miR-340-5p	mmu-miR-425-5p	mmu-miR-489-3p	mmu-miR-5135	mmu-miR-541-5p	mmu-miR-667-3p	mmu-miR-673-5p	mmu-miR-7b-5p	mmu-miR-9-5p
Annotations derived over miRTarBase (Gene Ontology)	positive regulation of cellular component movement GO0051272	over-represented	0.00031	0.0389998	0.0389998	20.8155	33	mmu-let-7b-5p	mmu-miR-106a-5p	mmu-miR-122-5p	mmu-miR-126a-3p	mmu-miR-127-3p	mmu-miR-140-5p	mmu-miR-146a-5p	mmu-miR-148a-3p	mmu-miR-148b-3p	mmu-miR-150-5p	mmu-miR-155-5p	mmu-miR-15a-5p	mmu-miR-16-5p	mmu-miR-17-3p	mmu-miR-17-5p	mmu-miR-190a-5p	mmu-miR-20a-5p	mmu-miR-222-3p	mmu-miR-223-3p	mmu-miR-26a-5p	mmu-miR-301b-3p	mmu-miR-326-3p	mmu-miR-340-5p	mmu-miR-342-3p	mmu-miR-34a-5p	mmu-miR-362-3p	mmu-miR-381-3p	mmu-miR-425-5p	mmu-miR-541-5p	mmu-miR-712-5p	mmu-miR-741-3p	mmu-miR-9-5p	mmu-miR-93-5p
Annotations derived over miRTarBase (Gene Ontology)	positive regulation of monocyte chemotaxis GO0090026	over-represented	0.000314	0.0389998	0.0389998	15.4034	26	mmu-miR-106a-5p	mmu-miR-125b-2-3p	mmu-miR-140-5p	mmu-miR-149-5p	mmu-miR-15a-5p	mmu-miR-16-5p	mmu-miR-17-5p	mmu-miR-190a-5p	mmu-miR-200b-3p	mmu-miR-20a-5p	mmu-miR-210-3p	mmu-miR-224-5p	mmu-miR-27b-3p	mmu-miR-3081-3p	mmu-miR-30a-5p	mmu-miR-30b-5p	mmu-miR-30c-5p	mmu-miR-30d-5p	mmu-miR-30e-5p	mmu-miR-3112-5p	mmu-miR-320-3p	mmu-miR-340-5p	mmu-miR-541-5p	mmu-miR-599	mmu-miR-668-3p	mmu-miR-9-5p
Annotations derived over miRTarBase (Gene Ontology)	regulation of gliogenesis GO0014013	over-represented	0.000314	0.0389998	0.0389998	15.4034	26	mmu-let-7a-5p	mmu-let-7b-5p	mmu-let-7c-5p	mmu-let-7d-5p	mmu-let-7e-5p	mmu-let-7f-5p	mmu-let-7g-5p	mmu-let-7i-5p	mmu-miR-1199-5p	mmu-miR-136-5p	mmu-miR-149-5p	mmu-miR-15a-5p	mmu-miR-185-5p	mmu-miR-1961	mmu-miR-202-3p	mmu-miR-214-3p	mmu-miR-223-3p	mmu-miR-26a-5p	mmu-miR-301b-3p	mmu-miR-3072-3p	mmu-miR-340-5p	mmu-miR-344d-3p	mmu-miR-741-3p	mmu-miR-7b-5p	mmu-miR-92a-3p	mmu-miR-98-5p
Annotations derived over miRTarBase (Gene Ontology)	stress-induced premature senescence GO0090400	over-represented	0.000323	0.0389998	0.0389998	7.49356	15	mmu-miR-106b-5p	mmu-miR-141-3p	mmu-miR-146b-5p	mmu-miR-17-5p	mmu-miR-195a-5p	mmu-miR-199a-5p	mmu-miR-200a-3p	mmu-miR-204-5p	mmu-miR-20a-5p	mmu-miR-217-5p	mmu-miR-22-3p	mmu-miR-324-3p	mmu-miR-34a-5p	mmu-miR-7b-5p	mmu-miR-9-5p
Annotations derived over miRTarBase (Gene Ontology)	NuRD complex GO0016581	over-represented	0.000336	0.0395111	0.0395111	9.57511	18	mmu-let-7b-5p	mmu-miR-15a-5p	mmu-miR-190a-5p	mmu-miR-204-5p	mmu-miR-20a-5p	mmu-miR-223-3p	mmu-miR-26a-5p	mmu-miR-3065-5p	mmu-miR-30e-5p	mmu-miR-324-3p	mmu-miR-340-5p	mmu-miR-342-3p	mmu-miR-3473d	mmu-miR-3967	mmu-miR-674-5p	mmu-miR-686	mmu-miR-7b-5p	mmu-miR-9-5p
Annotations derived over miRTarBase (Gene Ontology)	cardiac atrium morphogenesis GO0003209	over-represented	0.000336	0.0395111	0.0395111	9.57511	18	mmu-miR-139-5p	mmu-miR-146a-5p	mmu-miR-146b-5p	mmu-miR-15a-5p	mmu-miR-17-5p	mmu-miR-181a-5p	mmu-miR-19b-3p	mmu-miR-20a-5p	mmu-miR-26a-5p	mmu-miR-301b-3p	mmu-miR-324-3p	mmu-miR-340-5p	mmu-miR-34a-5p	mmu-miR-380-3p	mmu-miR-425-5p	mmu-miR-758-3p	mmu-miR-9-5p	mmu-miR-92a-3p
Annotations derived over miRTarBase (Gene Ontology)	positive regulation of receptor biosynthetic process GO0010870	over-represented	0.000336	0.0395111	0.0395111	9.57511	18	mmu-miR-101a-3p	mmu-miR-101b-3p	mmu-miR-105	mmu-miR-106a-5p	mmu-miR-107-3p	mmu-miR-125a-5p	mmu-miR-144-3p	mmu-miR-146a-5p	mmu-miR-155-5p	mmu-miR-17-3p	mmu-miR-199a-5p	mmu-miR-210-3p	mmu-miR-324-3p	mmu-miR-340-5p	mmu-miR-345-3p	mmu-miR-375-3p	mmu-miR-758-3p	mmu-miR-9-5p
Annotations derived over miRTarBase (Gene Ontology)	identical protein binding GO0042802	over-represented	0.000341	0.0397419	0.0397419	235.631	261	mmu-let-7b-5p	mmu-let-7e-5p	mmu-let-7i-5p	mmu-miR-101a-3p	mmu-miR-101b-3p	mmu-miR-101c	mmu-miR-105	mmu-miR-106a-5p	mmu-miR-106b-5p	mmu-miR-10a-3p	mmu-miR-10a-5p	mmu-miR-1194	mmu-miR-1195	mmu-miR-1198-5p	mmu-miR-1199-5p	mmu-miR-122-5p	mmu-miR-125a-3p	mmu-miR-125a-5p	mmu-miR-125b-1-3p	mmu-miR-125b-5p	mmu-miR-126a-3p	mmu-miR-127-3p	mmu-miR-127-5p	mmu-miR-128-3p	mmu-miR-1298-5p	mmu-miR-1306-3p	mmu-miR-130a-3p	mmu-miR-132-3p	mmu-miR-134-5p	mmu-miR-136-5p	mmu-miR-139-5p	mmu-miR-140-3p	mmu-miR-140-5p	mmu-miR-141-3p	mmu-miR-142a-3p	mmu-miR-143-3p	mmu-miR-143-5p	mmu-miR-144-3p	mmu-miR-145a-5p	mmu-miR-146a-5p	mmu-miR-146b-5p	mmu-miR-148a-3p
Diseases (MNDR)	middle cerebral artery infarction	over-represented	0.004475	0.0399021	0.0399021	131.559	150	mmu-let-7b-3p	mmu-let-7b-5p	mmu-let-7c-5p	mmu-let-7d-3p	mmu-let-7d-5p	mmu-let-7e-3p	mmu-let-7e-5p	mmu-let-7i-5p	mmu-miR-101b-3p	mmu-miR-106b-3p	mmu-miR-106b-5p	mmu-miR-1190	mmu-miR-1195	mmu-miR-1198-5p	mmu-miR-1199-5p	mmu-miR-122-5p	mmu-miR-1224-5p	mmu-miR-125a-3p	mmu-miR-125a-5p	mmu-miR-125b-1-3p	mmu-miR-127-3p	mmu-miR-127-5p	mmu-miR-134-5p	mmu-miR-135a-1-3p	mmu-miR-139-3p	mmu-miR-139-5p	mmu-miR-141-3p	mmu-miR-143-3p	mmu-miR-145a-3p	mmu-miR-145a-5p	mmu-miR-146b-3p	mmu-miR-148a-3p	mmu-miR-150-5p	mmu-miR-151-3p	mmu-miR-155-5p	mmu-miR-16-1-3p	mmu-miR-16-5p	mmu-miR-181a-5p	mmu-miR-181b-5p	mmu-miR-181c-3p	mmu-miR-181c-5p	mmu-miR-181d-5p
Annotations derived over miRTarBase (Gene Ontology)	Golgi stack GO0005795	over-represented	0.000358	0.0400012	0.0400012	12.4893	22	mmu-let-7b-5p	mmu-miR-125a-5p	mmu-miR-125b-5p	mmu-miR-132-3p	mmu-miR-149-5p	mmu-miR-150-5p	mmu-miR-15a-5p	mmu-miR-17-5p	mmu-miR-181a-5p	mmu-miR-19b-3p	mmu-miR-212-3p	mmu-miR-223-3p	mmu-miR-26a-5p	mmu-miR-3110-5p	mmu-miR-324-3p	mmu-miR-351-5p	mmu-miR-5125	mmu-miR-5127	mmu-miR-541-5p	mmu-miR-670-5p	mmu-miR-7b-5p	mmu-miR-9-5p
Annotations derived over miRTarBase (Gene Ontology)	bronchus development GO0060433	over-represented	0.000356	0.0400012	0.0400012	3.74678	9	mmu-miR-106b-5p	mmu-miR-17-5p	mmu-miR-196a-5p	mmu-miR-196b-5p	mmu-miR-20a-5p	mmu-miR-324-3p	mmu-miR-340-5p	mmu-miR-425-5p	mmu-miR-9-5p
Annotations derived over miRTarBase (Gene Ontology)	cold acclimation GO0009631	over-represented	0.000356	0.0400012	0.0400012	3.74678	9	mmu-miR-101b-3p	mmu-miR-144-3p	mmu-miR-17-5p	mmu-miR-291b-3p	mmu-miR-340-5p	mmu-miR-350-3p	mmu-miR-451a	mmu-miR-669f-3p	mmu-miR-875-5p
Annotations derived over miRTarBase (Gene Ontology)	regulation of keratinocyte differentiation GO0045616	over-represented	0.000358	0.0400012	0.0400012	12.4893	22	mmu-let-7b-5p	mmu-miR-126a-3p	mmu-miR-136-5p	mmu-miR-148a-3p	mmu-miR-150-5p	mmu-miR-181a-5p	mmu-miR-181b-5p	mmu-miR-181c-5p	mmu-miR-181d-5p	mmu-miR-26a-5p	mmu-miR-301b-3p	mmu-miR-3065-5p	mmu-miR-30e-5p	mmu-miR-3100-5p	mmu-miR-324-3p	mmu-miR-338-3p	mmu-miR-340-5p	mmu-miR-5107-5p	mmu-miR-511-3p	mmu-miR-582-5p	mmu-miR-669f-3p	mmu-miR-9-5p
Annotations derived over miRTarBase (Gene Ontology)	right ventricular cardiac muscle tissue morphogenesis GO0003221	over-represented	0.000356	0.0400012	0.0400012	3.74678	9	mmu-miR-125b-1-3p	mmu-miR-130a-3p	mmu-miR-17-5p	mmu-miR-19a-3p	mmu-miR-19b-3p	mmu-miR-200b-3p	mmu-miR-200c-3p	mmu-miR-20a-5p	mmu-miR-92a-3p
Annotations derived over miRTarBase (Gene Ontology)	Atg1ULK1 kinase complex GO1990316	over-represented	0.00044	0.040416	0.040416	10.4077	19	mmu-let-7b-5p	mmu-miR-1199-5p	mmu-miR-149-5p	mmu-miR-17-5p	mmu-miR-181a-5p	mmu-miR-223-3p	mmu-miR-26a-5p	mmu-miR-301b-3p	mmu-miR-3058-5p	mmu-miR-30a-5p	mmu-miR-30b-5p	mmu-miR-30c-5p	mmu-miR-30d-5p	mmu-miR-30e-5p	mmu-miR-324-3p	mmu-miR-541-5p	mmu-miR-574-5p	mmu-miR-712-5p	mmu-miR-7b-5p
Annotations derived over miRTarBase (Gene Ontology)	G1S transition of mitotic cell cycle GO0000082	over-represented	0.000387	0.040416	0.040416	50.3734	68	mmu-let-7a-5p	mmu-let-7b-5p	mmu-let-7e-5p	mmu-miR-10a-5p	mmu-miR-1194	mmu-miR-1199-5p	mmu-miR-125a-5p	mmu-miR-125b-5p	mmu-miR-136-5p	mmu-miR-145a-5p	mmu-miR-146a-5p	mmu-miR-146b-5p	mmu-miR-148a-3p	mmu-miR-148b-3p	mmu-miR-149-5p	mmu-miR-150-5p	mmu-miR-155-5p	mmu-miR-15a-5p	mmu-miR-16-5p	mmu-miR-17-5p	mmu-miR-181a-5p	mmu-miR-186-5p	mmu-miR-188-3p	mmu-miR-195a-5p	mmu-miR-199a-5p	mmu-miR-19b-3p	mmu-miR-210-3p	mmu-miR-219a-5p	mmu-miR-221-3p	mmu-miR-222-3p	mmu-miR-223-3p	mmu-miR-26a-5p	mmu-miR-291b-3p	mmu-miR-294-3p	mmu-miR-295-3p	mmu-miR-301b-3p	mmu-miR-3057-3p	mmu-miR-3072-3p	mmu-miR-3073a-5p	mmu-miR-30a-5p	mmu-miR-30c-5p	mmu-miR-30e-5p
Annotations derived over miRTarBase (Gene Ontology)	NAD+ binding GO0070403	over-represented	0.000406	0.040416	0.040416	6.24464	13	mmu-miR-146b-5p	mmu-miR-15a-5p	mmu-miR-195a-5p	mmu-miR-199a-5p	mmu-miR-200a-3p	mmu-miR-204-5p	mmu-miR-217-5p	mmu-miR-22-3p	mmu-miR-26a-5p	mmu-miR-34a-5p	mmu-miR-758-3p	mmu-miR-7b-5p	mmu-miR-9-5p
Annotations derived over miRTarBase (Gene Ontology)	NLS-bearing protein import into nucleus GO0006607	over-represented	0.000449	0.040416	0.040416	4.99571	11	mmu-let-7b-5p	mmu-miR-136-5p	mmu-miR-15a-5p	mmu-miR-17-5p	mmu-miR-223-3p	mmu-miR-26a-5p	mmu-miR-26b-5p	mmu-miR-3065-5p	mmu-miR-30e-5p	mmu-miR-340-5p	mmu-miR-7b-5p
Annotations derived over miRTarBase (Gene Ontology)	calcineurin complex GO0005955	over-represented	0.000449	0.040416	0.040416	4.99571	11	mmu-let-7b-5p	mmu-miR-136-5p	mmu-miR-140-5p	mmu-miR-15a-5p	mmu-miR-17-5p	mmu-miR-181a-5p	mmu-miR-26a-5p	mmu-miR-30e-5p	mmu-miR-324-3p	mmu-miR-340-5p	mmu-miR-9-5p
Annotations derived over miRTarBase (Gene Ontology)	catecholamine secretion GO0050432	over-represented	0.000449	0.040416	0.040416	4.99571	11	mmu-miR-132-3p	mmu-miR-136-5p	mmu-miR-149-5p	mmu-miR-15a-5p	mmu-miR-181a-5p	mmu-miR-22-3p	mmu-miR-223-3p	mmu-miR-30e-5p	mmu-miR-324-3p	mmu-miR-669f-3p	mmu-miR-7b-5p
Annotations derived over miRTarBase (Gene Ontology)	establishment of chromatin silencing GO0006343	over-represented	0.000406	0.040416	0.040416	6.24464	13	mmu-miR-146b-5p	mmu-miR-17-5p	mmu-miR-195a-5p	mmu-miR-199a-5p	mmu-miR-19b-3p	mmu-miR-200a-3p	mmu-miR-204-5p	mmu-miR-217-5p	mmu-miR-22-3p	mmu-miR-301b-3p	mmu-miR-34a-5p	mmu-miR-7b-5p	mmu-miR-9-5p
Annotations derived over miRTarBase (Gene Ontology)	integral component of plasma membrane GO0005887	over-represented	0.000401	0.040416	0.040416	209.403	235	mmu-let-7a-5p	mmu-let-7b-5p	mmu-let-7c-5p	mmu-let-7d-5p	mmu-let-7e-5p	mmu-let-7f-5p	mmu-let-7g-5p	mmu-let-7i-5p	mmu-miR-100-5p	mmu-miR-101a-3p	mmu-miR-105	mmu-miR-106a-5p	mmu-miR-106b-5p	mmu-miR-10a-5p	mmu-miR-1194	mmu-miR-1195	mmu-miR-1198-5p	mmu-miR-1199-5p	mmu-miR-122-5p	mmu-miR-1251-5p	mmu-miR-125a-5p	mmu-miR-125b-2-3p	mmu-miR-125b-5p	mmu-miR-128-3p	mmu-miR-1298-5p	mmu-miR-130a-3p	mmu-miR-132-3p	mmu-miR-134-5p	mmu-miR-136-5p	mmu-miR-139-3p	mmu-miR-139-5p	mmu-miR-140-5p	mmu-miR-141-3p	mmu-miR-142a-3p	mmu-miR-142a-5p	mmu-miR-144-3p	mmu-miR-145a-5p	mmu-miR-146a-5p	mmu-miR-146b-5p	mmu-miR-147-3p	mmu-miR-148a-3p	mmu-miR-148b-3p
Annotations derived over miRTarBase (Gene Ontology)	lipoprotein biosynthetic process GO0042158	over-represented	0.000449	0.040416	0.040416	4.99571	11	mmu-miR-122-5p	mmu-miR-144-3p	mmu-miR-17-5p	mmu-miR-223-3p	mmu-miR-26a-5p	mmu-miR-301b-3p	mmu-miR-33-3p	mmu-miR-340-5p	mmu-miR-425-5p	mmu-miR-758-3p	mmu-miR-9-5p
Annotations derived over miRTarBase (Gene Ontology)	metalloendopeptidase inhibitor activity GO0008191	over-represented	0.000424	0.040416	0.040416	13.3219	23	mmu-miR-106a-5p	mmu-miR-106b-5p	mmu-miR-130a-3p	mmu-miR-149-5p	mmu-miR-17-5p	mmu-miR-181a-5p	mmu-miR-181b-5p	mmu-miR-19a-3p	mmu-miR-19b-3p	mmu-miR-20a-5p	mmu-miR-217-5p	mmu-miR-221-3p	mmu-miR-291b-3p	mmu-miR-301a-3p	mmu-miR-301b-3p	mmu-miR-30a-5p	mmu-miR-30c-5p	mmu-miR-340-5p	mmu-miR-344d-3p	mmu-miR-497a-5p	mmu-miR-541-5p	mmu-miR-7b-5p	mmu-miR-93-5p
Annotations derived over miRTarBase (Gene Ontology)	methyl-CpG binding GO0008327	over-represented	0.00044	0.040416	0.040416	10.4077	19	mmu-miR-126a-3p	mmu-miR-132-3p	mmu-miR-136-5p	mmu-miR-148a-3p	mmu-miR-148b-3p	mmu-miR-149-5p	mmu-miR-15a-5p	mmu-miR-181a-5p	mmu-miR-22-3p	mmu-miR-223-3p	mmu-miR-30e-5p	mmu-miR-324-3p	mmu-miR-340-5p	mmu-miR-3971	mmu-miR-425-5p	mmu-miR-450b-5p	mmu-miR-541-5p	mmu-miR-669f-3p	mmu-miR-7b-5p
Annotations derived over miRTarBase (Gene Ontology)	negative regulation of clathrin-coated pit assembly GO1905469	over-represented	0.000406	0.040416	0.040416	6.24464	13	mmu-let-7b-5p	mmu-miR-149-5p	mmu-miR-17-5p	mmu-miR-1971	mmu-miR-19b-3p	mmu-miR-3092-3p	mmu-miR-3110-5p	mmu-miR-324-3p	mmu-miR-5125	mmu-miR-541-5p	mmu-miR-758-3p	mmu-miR-7b-5p	mmu-miR-9-5p
Annotations derived over miRTarBase (Gene Ontology)	negative regulation of endothelial cell differentiation GO0045602	over-represented	0.000424	0.040416	0.040416	13.3219	23	mmu-let-7b-5p	mmu-miR-106a-5p	mmu-miR-106b-5p	mmu-miR-122-5p	mmu-miR-140-5p	mmu-miR-141-3p	mmu-miR-15a-5p	mmu-miR-16-5p	mmu-miR-17-5p	mmu-miR-181a-5p	mmu-miR-200a-3p	mmu-miR-200b-3p	mmu-miR-200c-3p	mmu-miR-20a-5p	mmu-miR-301b-3p	mmu-miR-3065-5p	mmu-miR-324-3p	mmu-miR-340-5p	mmu-miR-425-5p	mmu-miR-429-3p	mmu-miR-541-5p	mmu-miR-758-3p	mmu-miR-93-5p
Annotations derived over miRTarBase (Gene Ontology)	negative regulation of membrane invagination GO1905154	over-represented	0.000406	0.040416	0.040416	6.24464	13	mmu-let-7b-5p	mmu-miR-149-5p	mmu-miR-17-5p	mmu-miR-1971	mmu-miR-19b-3p	mmu-miR-3092-3p	mmu-miR-3110-5p	mmu-miR-324-3p	mmu-miR-5125	mmu-miR-541-5p	mmu-miR-758-3p	mmu-miR-7b-5p	mmu-miR-9-5p
Annotations derived over miRTarBase (Gene Ontology)	negative regulation of microglial cell activation GO1903979	over-represented	0.00044	0.040416	0.040416	10.4077	19	mmu-let-7b-5p	mmu-miR-146a-5p	mmu-miR-149-5p	mmu-miR-15a-5p	mmu-miR-17-5p	mmu-miR-1971	mmu-miR-19b-3p	mmu-miR-223-3p	mmu-miR-27b-3p	mmu-miR-301b-3p	mmu-miR-3092-3p	mmu-miR-3110-5p	mmu-miR-324-3p	mmu-miR-345-3p	mmu-miR-5125	mmu-miR-541-5p	mmu-miR-758-3p	mmu-miR-7b-5p	mmu-miR-9-5p
Annotations derived over miRTarBase (Gene Ontology)	negative regulation of motor neuron apoptotic process GO2000672	over-represented	0.000406	0.040416	0.040416	6.24464	13	mmu-miR-105	mmu-miR-130a-3p	mmu-miR-136-5p	mmu-miR-150-5p	mmu-miR-19a-3p	mmu-miR-19b-3p	mmu-miR-26a-5p	mmu-miR-291b-3p	mmu-miR-301a-3p	mmu-miR-301b-3p	mmu-miR-5127	mmu-miR-758-3p	mmu-miR-92a-3p
Annotations derived over miRTarBase (Gene Ontology)	negative regulation of synaptic vesicle endocytosis GO1900243	over-represented	0.000406	0.040416	0.040416	6.24464	13	mmu-let-7b-5p	mmu-miR-149-5p	mmu-miR-17-5p	mmu-miR-1971	mmu-miR-19b-3p	mmu-miR-3092-3p	mmu-miR-3110-5p	mmu-miR-324-3p	mmu-miR-5125	mmu-miR-541-5p	mmu-miR-758-3p	mmu-miR-7b-5p	mmu-miR-9-5p
Annotations derived over miRTarBase (Gene Ontology)	negative regulation of transcription from RNA polymerase II promoter involved in smooth muscle cell differentiation GO2000820	over-represented	0.000449	0.040416	0.040416	4.99571	11	mmu-miR-132-3p	mmu-miR-136-5p	mmu-miR-149-5p	mmu-miR-181a-5p	mmu-miR-22-3p	mmu-miR-223-3p	mmu-miR-30e-5p	mmu-miR-324-3p	mmu-miR-451a	mmu-miR-669f-3p	mmu-miR-7b-5p
Annotations derived over miRTarBase (Gene Ontology)	phosphatidylcholine-translocating ATPase activity GO0090554	over-represented	0.000449	0.040416	0.040416	4.99571	11	mmu-miR-144-3p	mmu-miR-17-5p	mmu-miR-223-3p	mmu-miR-26a-5p	mmu-miR-301b-3p	mmu-miR-30a-5p	mmu-miR-33-3p	mmu-miR-340-5p	mmu-miR-425-5p	mmu-miR-758-3p	mmu-miR-9-5p
Annotations derived over miRTarBase (Gene Ontology)	phospholipid translocation GO0045332	over-represented	0.00039	0.040416	0.040416	17.0687	28	mmu-miR-1195	mmu-miR-1199-5p	mmu-miR-144-3p	mmu-miR-15a-5p	mmu-miR-17-5p	mmu-miR-181a-5p	mmu-miR-1896	mmu-miR-190a-5p	mmu-miR-19a-3p	mmu-miR-19b-3p	mmu-miR-223-3p	mmu-miR-26a-5p	mmu-miR-301b-3p	mmu-miR-30e-5p	mmu-miR-325-3p	mmu-miR-33-3p	mmu-miR-340-5p	mmu-miR-345-3p	mmu-miR-411-5p	mmu-miR-425-5p	mmu-miR-466n-3p	mmu-miR-5135	mmu-miR-541-5p	mmu-miR-543-3p	mmu-miR-669f-3p	mmu-miR-758-3p	mmu-miR-7b-5p	mmu-miR-9-5p
Annotations derived over miRTarBase (Gene Ontology)	positive regulation of adipose tissue development GO1904179	over-represented	0.000406	0.040416	0.040416	6.24464	13	mmu-miR-136-5p	mmu-miR-146b-5p	mmu-miR-15a-5p	mmu-miR-195a-5p	mmu-miR-199a-5p	mmu-miR-200a-3p	mmu-miR-204-5p	mmu-miR-217-5p	mmu-miR-22-3p	mmu-miR-26a-5p	mmu-miR-34a-5p	mmu-miR-7b-5p	mmu-miR-9-5p
Annotations derived over miRTarBase (Gene Ontology)	positive regulation of chemokine biosynthetic process GO0045080	over-represented	0.00044	0.040416	0.040416	10.4077	19	mmu-miR-106a-5p	mmu-miR-125a-5p	mmu-miR-125b-5p	mmu-miR-146a-5p	mmu-miR-150-5p	mmu-miR-15a-5p	mmu-miR-16-5p	mmu-miR-17-5p	mmu-miR-19a-3p	mmu-miR-200b-3p	mmu-miR-20a-5p	mmu-miR-26a-5p	mmu-miR-296-3p	mmu-miR-298-5p	mmu-miR-3065-5p	mmu-miR-351-5p	mmu-miR-489-3p	mmu-miR-541-5p	mmu-miR-9-5p
Annotations derived over miRTarBase (Gene Ontology)	positive regulation of transporter activity GO0032411	over-represented	0.000449	0.040416	0.040416	4.99571	11	mmu-let-7b-5p	mmu-miR-136-5p	mmu-miR-15a-5p	mmu-miR-181a-5p	mmu-miR-223-3p	mmu-miR-26a-5p	mmu-miR-3065-5p	mmu-miR-324-3p	mmu-miR-541-5p	mmu-miR-7b-5p	mmu-miR-9-5p
Annotations derived over miRTarBase (Gene Ontology)	regulation of autophagosome assembly GO2000785	over-represented	0.000449	0.040416	0.040416	4.99571	11	mmu-let-7b-5p	mmu-miR-17-5p	mmu-miR-1952	mmu-miR-19b-3p	mmu-miR-223-3p	mmu-miR-26a-5p	mmu-miR-301b-3p	mmu-miR-340-5p	mmu-miR-541-5p	mmu-miR-7b-5p	mmu-miR-9-5p
Annotations derived over miRTarBase (Gene Ontology)	regulation of defense response to bacterium GO1900424	over-represented	0.000406	0.040416	0.040416	6.24464	13	mmu-let-7b-5p	mmu-miR-149-5p	mmu-miR-17-5p	mmu-miR-1971	mmu-miR-19b-3p	mmu-miR-3092-3p	mmu-miR-3110-5p	mmu-miR-324-3p	mmu-miR-5125	mmu-miR-541-5p	mmu-miR-758-3p	mmu-miR-7b-5p	mmu-miR-9-5p
Annotations derived over miRTarBase (Gene Ontology)	regulation of phagosome maturation GO1905162	over-represented	0.000406	0.040416	0.040416	6.24464	13	mmu-let-7b-5p	mmu-miR-149-5p	mmu-miR-17-5p	mmu-miR-1971	mmu-miR-19b-3p	mmu-miR-3092-3p	mmu-miR-3110-5p	mmu-miR-324-3p	mmu-miR-5125	mmu-miR-541-5p	mmu-miR-758-3p	mmu-miR-7b-5p	mmu-miR-9-5p
Annotations derived over miRTarBase (Gene Ontology)	sodiumproton antiporter activity GO0015385	over-represented	0.000449	0.040416	0.040416	4.99571	11	mmu-let-7b-5p	mmu-miR-1199-5p	mmu-miR-15a-5p	mmu-miR-181a-5p	mmu-miR-19b-3p	mmu-miR-26a-5p	mmu-miR-301b-3p	mmu-miR-340-5p	mmu-miR-758-3p	mmu-miR-7b-5p	mmu-miR-9-5p
Annotations derived over miRTarBase (Gene Ontology)	vasculature development GO0001944	over-represented	0.000419	0.040416	0.040416	30.8069	45	mmu-miR-101a-3p	mmu-miR-101b-3p	mmu-miR-106a-5p	mmu-miR-106b-5p	mmu-miR-107-3p	mmu-miR-126a-3p	mmu-miR-144-3p	mmu-miR-145b	mmu-miR-146a-5p	mmu-miR-149-5p	mmu-miR-150-5p	mmu-miR-155-5p	mmu-miR-15a-5p	mmu-miR-16-5p	mmu-miR-17-3p	mmu-miR-17-5p	mmu-miR-185-5p	mmu-miR-188-3p	mmu-miR-199a-5p	mmu-miR-19b-3p	mmu-miR-200a-3p	mmu-miR-200b-3p	mmu-miR-20a-5p	mmu-miR-210-3p	mmu-miR-26b-5p	mmu-miR-301b-3p	mmu-miR-3071-5p	mmu-miR-324-3p	mmu-miR-340-5p	mmu-miR-344d-3p	mmu-miR-362-3p	mmu-miR-369-3p	mmu-miR-374b-5p	mmu-miR-381-3p	mmu-miR-425-5p	mmu-miR-434-3p	mmu-miR-449a-5p	mmu-miR-466n-3p	mmu-miR-497a-5p	mmu-miR-669e-3p	mmu-miR-669f-3p	mmu-miR-673-5p
Annotations derived over miRTarBase (Gene Ontology)	immunoglobulin binding GO0019865	over-represented	0.00048	0.0423599	0.0423599	8.32618	16	mmu-let-7b-5p	mmu-miR-136-5p	mmu-miR-148a-3p	mmu-miR-149-5p	mmu-miR-199a-5p	mmu-miR-223-3p	mmu-miR-26a-5p	mmu-miR-3081-3p	mmu-miR-30e-5p	mmu-miR-324-3p	mmu-miR-340-5p	mmu-miR-425-5p	mmu-miR-466k	mmu-miR-758-3p	mmu-miR-7b-5p	mmu-miR-9-5p
Annotations derived over miRTarBase (Gene Ontology)	phosphatidate phosphatase activity GO0008195	over-represented	0.00048	0.0423599	0.0423599	8.32618	16	mmu-miR-149-5p	mmu-miR-155-5p	mmu-miR-15a-5p	mmu-miR-16-5p	mmu-miR-17-5p	mmu-miR-181a-5p	mmu-miR-1903	mmu-miR-199a-5p	mmu-miR-19b-3p	mmu-miR-30e-5p	mmu-miR-324-3p	mmu-miR-340-5p	mmu-miR-375-3p	mmu-miR-434-3p	mmu-miR-758-3p	mmu-miR-9-5p
Annotations derived over miRTarBase (Gene Ontology)	proton-exporting ATPase activity, phosphorylative mechanism GO0008553	over-represented	0.00048	0.0423599	0.0423599	8.32618	16	mmu-let-7b-5p	mmu-miR-149-5p	mmu-miR-15a-5p	mmu-miR-181a-5p	mmu-miR-181b-5p	mmu-miR-181c-5p	mmu-miR-181d-5p	mmu-miR-190a-5p	mmu-miR-19b-3p	mmu-miR-204-5p	mmu-miR-26a-5p	mmu-miR-301b-3p	mmu-miR-30e-5p	mmu-miR-425-5p	mmu-miR-489-3p	mmu-miR-667-3p
Annotations derived over miRTarBase (Gene Ontology)	ESCEZ complex GO0035098	over-represented	0.000488	0.0425667	0.0425667	19.5665	31	mmu-let-7b-5p	mmu-miR-136-5p	mmu-miR-146b-5p	mmu-miR-155-5p	mmu-miR-15a-5p	mmu-miR-17-5p	mmu-miR-195a-5p	mmu-miR-199a-5p	mmu-miR-19b-3p	mmu-miR-200a-3p	mmu-miR-200b-3p	mmu-miR-200c-3p	mmu-miR-204-5p	mmu-miR-214-3p	mmu-miR-217-5p	mmu-miR-22-3p	mmu-miR-26a-5p	mmu-miR-301b-3p	mmu-miR-30e-5p	mmu-miR-340-5p	mmu-miR-3473d	mmu-miR-34a-5p	mmu-miR-3967	mmu-miR-425-5p	mmu-miR-429-3p	mmu-miR-466k	mmu-miR-674-5p	mmu-miR-686	mmu-miR-7b-5p	mmu-miR-9-5p	mmu-miR-92a-3p
Annotations derived over miRTarBase (Gene Ontology)	blood vessel endothelial cell proliferation involved in sprouting angiogenesis GO0002043	over-represented	0.000489	0.0425667	0.0425667	14.1545	24	mmu-miR-106a-5p	mmu-miR-106b-5p	mmu-miR-126a-3p	mmu-miR-146a-5p	mmu-miR-150-5p	mmu-miR-15a-5p	mmu-miR-16-5p	mmu-miR-17-3p	mmu-miR-17-5p	mmu-miR-181a-5p	mmu-miR-190a-5p	mmu-miR-19b-3p	mmu-miR-20a-5p	mmu-miR-26a-5p	mmu-miR-301b-3p	mmu-miR-340-5p	mmu-miR-362-3p	mmu-miR-381-3p	mmu-miR-466k	mmu-miR-669f-3p	mmu-miR-675-3p	mmu-miR-7b-5p	mmu-miR-9-5p	mmu-miR-93-5p
Target genes (miRTarBase)	Apc2	over-represented	1.02e-05	0.0430847	0.0430847	5.41898	13	mmu-let-7a-5p	mmu-let-7b-5p	mmu-let-7c-5p	mmu-let-7d-5p	mmu-let-7e-5p	mmu-let-7f-5p	mmu-let-7g-5p	mmu-let-7i-5p	mmu-miR-128-3p	mmu-miR-1961	mmu-miR-202-3p	mmu-miR-223-3p	mmu-miR-98-5p
Target genes (miRTarBase)	Msi2	over-represented	1.37e-05	0.0430847	0.0430847	10.4211	21	mmu-let-7a-5p	mmu-let-7b-5p	mmu-let-7c-5p	mmu-let-7d-5p	mmu-let-7e-5p	mmu-let-7f-5p	mmu-let-7g-5p	mmu-let-7i-5p	mmu-miR-101a-3p	mmu-miR-101b-3p	mmu-miR-139-5p	mmu-miR-155-5p	mmu-miR-1961	mmu-miR-202-3p	mmu-miR-301b-3p	mmu-miR-340-5p	mmu-miR-382-5p	mmu-miR-471-3p	mmu-miR-488-3p	mmu-miR-758-3p	mmu-miR-98-5p
Annotations derived over miRTarBase (Gene Ontology)	negative regulation of cell death GO0060548	over-represented	0.000514	0.0444343	0.0444343	64.9442	84	mmu-let-7b-5p	mmu-let-7c-5p	mmu-miR-106a-5p	mmu-miR-106b-5p	mmu-miR-1195	mmu-miR-1199-5p	mmu-miR-122-5p	mmu-miR-125a-5p	mmu-miR-125b-5p	mmu-miR-130a-3p	mmu-miR-132-3p	mmu-miR-136-5p	mmu-miR-139-5p	mmu-miR-140-5p	mmu-miR-142a-5p	mmu-miR-146a-5p	mmu-miR-146b-5p	mmu-miR-148a-3p	mmu-miR-148b-3p	mmu-miR-149-5p	mmu-miR-154-5p	mmu-miR-155-5p	mmu-miR-15a-5p	mmu-miR-16-5p	mmu-miR-17-5p	mmu-miR-181a-5p	mmu-miR-195a-5p	mmu-miR-199a-5p	mmu-miR-19a-3p	mmu-miR-19b-3p	mmu-miR-200a-3p	mmu-miR-200b-3p	mmu-miR-200c-3p	mmu-miR-204-5p	mmu-miR-20a-5p	mmu-miR-210-3p	mmu-miR-210-5p	mmu-miR-214-3p	mmu-miR-217-5p	mmu-miR-22-3p	mmu-miR-221-3p	mmu-miR-223-3p
Annotations derived over miRTarBase (Gene Ontology)	deuterosome GO0098536	under-represented	0.000528	0.045344	0.045344	11.2403	3	mmu-miR-3110-5p	mmu-miR-5125	mmu-miR-5135
Annotations derived over miRTarBase (Gene Ontology)	positive regulation of norepinephrine secretion GO0010701	under-represented	0.000541	0.0461294	0.0461294	9.57511	2	mmu-miR-185-5p	mmu-miR-466k
Annotations derived over miRTarBase (Gene Ontology)	syndecan binding GO0045545	over-represented	0.000547	0.046412	0.046412	11.2403	20	mmu-miR-103-3p	mmu-miR-128-3p	mmu-miR-143-3p	mmu-miR-149-5p	mmu-miR-155-5p	mmu-miR-15a-5p	mmu-miR-17-5p	mmu-miR-181a-5p	mmu-miR-1903	mmu-miR-190a-5p	mmu-miR-19b-3p	mmu-miR-223-3p	mmu-miR-301b-3p	mmu-miR-340-5p	mmu-miR-425-5p	mmu-miR-466k	mmu-miR-541-5p	mmu-miR-675-3p	mmu-miR-758-3p	mmu-miR-9-5p
Annotations derived over miRTarBase (Gene Ontology)	positive regulation of membrane protein ectodomain proteolysis GO0051044	over-represented	0.000552	0.0464724	0.0464724	14.9871	25	mmu-let-7b-5p	mmu-miR-106a-5p	mmu-miR-125a-5p	mmu-miR-125b-5p	mmu-miR-126a-3p	mmu-miR-146a-5p	mmu-miR-15a-5p	mmu-miR-16-5p	mmu-miR-17-5p	mmu-miR-181a-5p	mmu-miR-19a-3p	mmu-miR-19b-3p	mmu-miR-200b-3p	mmu-miR-20a-5p	mmu-miR-26a-5p	mmu-miR-296-3p	mmu-miR-298-5p	mmu-miR-301b-3p	mmu-miR-30e-5p	mmu-miR-340-5p	mmu-miR-351-5p	mmu-miR-425-5p	mmu-miR-541-5p	mmu-miR-669f-3p	mmu-miR-758-3p
Annotations derived over miRTarBase (Gene Ontology)	response to hormone GO0009725	over-represented	0.000559	0.0464771	0.0464771	39.5494	55	mmu-let-7b-5p	mmu-miR-101a-3p	mmu-miR-106a-5p	mmu-miR-106b-5p	mmu-miR-10a-5p	mmu-miR-1198-5p	mmu-miR-1199-5p	mmu-miR-1224-5p	mmu-miR-125b-1-3p	mmu-miR-130a-3p	mmu-miR-146a-5p	mmu-miR-149-5p	mmu-miR-150-5p	mmu-miR-155-5p	mmu-miR-17-5p	mmu-miR-181a-5p	mmu-miR-181b-5p	mmu-miR-182-5p	mmu-miR-1903	mmu-miR-19a-3p	mmu-miR-19b-3p	mmu-miR-207	mmu-miR-20a-5p	mmu-miR-214-3p	mmu-miR-217-5p	mmu-miR-221-3p	mmu-miR-26a-5p	mmu-miR-291b-3p	mmu-miR-298-5p	mmu-miR-29b-1-5p	mmu-miR-301a-3p	mmu-miR-301b-3p	mmu-miR-3065-5p	mmu-miR-3072-3p	mmu-miR-3094-5p	mmu-miR-30a-5p	mmu-miR-30c-5p	mmu-miR-3108-5p	mmu-miR-324-3p	mmu-miR-339-5p	mmu-miR-342-5p	mmu-miR-344d-3p
Annotations derived over miRTarBase (Gene Ontology)	transcription by RNA polymerase II GO0006366	over-represented	0.000558	0.0464771	0.0464771	83.2618	104	mmu-let-7b-5p	mmu-let-7c-5p	mmu-miR-101a-3p	mmu-miR-101b-3p	mmu-miR-106a-5p	mmu-miR-106b-5p	mmu-miR-107-3p	mmu-miR-10a-3p	mmu-miR-10a-5p	mmu-miR-1194	mmu-miR-1195	mmu-miR-1198-5p	mmu-miR-1199-5p	mmu-miR-122-5p	mmu-miR-125a-5p	mmu-miR-125b-1-3p	mmu-miR-125b-2-3p	mmu-miR-125b-5p	mmu-miR-126a-3p	mmu-miR-134-5p	mmu-miR-136-5p	mmu-miR-139-5p	mmu-miR-140-5p	mmu-miR-144-3p	mmu-miR-145a-5p	mmu-miR-146a-5p	mmu-miR-148a-3p	mmu-miR-148b-3p	mmu-miR-149-5p	mmu-miR-150-5p	mmu-miR-155-5p	mmu-miR-15a-5p	mmu-miR-16-5p	mmu-miR-17-3p	mmu-miR-17-5p	mmu-miR-181a-5p	mmu-miR-186-5p	mmu-miR-188-3p	mmu-miR-1896	mmu-miR-1903	mmu-miR-1971	mmu-miR-199a-5p
Annotations derived over miRTarBase (Gene Ontology)	ATP-dependent protein binding GO0043008	over-represented	0.000664	0.0476176	0.0476176	7.07725	14	mmu-miR-1298-5p	mmu-miR-136-5p	mmu-miR-149-5p	mmu-miR-15a-5p	mmu-miR-181a-5p	mmu-miR-185-5p	mmu-miR-223-3p	mmu-miR-301b-3p	mmu-miR-324-3p	mmu-miR-340-5p	mmu-miR-425-5p	mmu-miR-741-3p	mmu-miR-758-3p	mmu-miR-9-5p
Annotations derived over miRTarBase (Gene Ontology)	angiogenesis involved in coronary vascular morphogenesis GO0060978	over-represented	0.000655	0.0476176	0.0476176	12.073	21	mmu-let-7b-5p	mmu-miR-106a-5p	mmu-miR-122-5p	mmu-miR-126a-3p	mmu-miR-140-5p	mmu-miR-146a-5p	mmu-miR-150-5p	mmu-miR-15a-5p	mmu-miR-16-5p	mmu-miR-17-3p	mmu-miR-17-5p	mmu-miR-200a-3p	mmu-miR-20a-5p	mmu-miR-301b-3p	mmu-miR-340-5p	mmu-miR-362-3p	mmu-miR-381-3p	mmu-miR-425-5p	mmu-miR-541-5p	mmu-miR-7b-5p	mmu-miR-93-5p
Annotations derived over miRTarBase (Gene Ontology)	artery morphogenesis GO0048844	over-represented	0.000593	0.0476176	0.0476176	37.0515	52	mmu-let-7b-5p	mmu-miR-100-5p	mmu-miR-103-3p	mmu-miR-106a-5p	mmu-miR-122-5p	mmu-miR-126a-3p	mmu-miR-128-3p	mmu-miR-140-5p	mmu-miR-142a-5p	mmu-miR-144-3p	mmu-miR-146a-5p	mmu-miR-149-5p	mmu-miR-150-5p	mmu-miR-154-5p	mmu-miR-15a-5p	mmu-miR-16-1-3p	mmu-miR-16-5p	mmu-miR-17-3p	mmu-miR-17-5p	mmu-miR-181a-5p	mmu-miR-182-5p	mmu-miR-185-5p	mmu-miR-1905	mmu-miR-19b-3p	mmu-miR-200a-3p	mmu-miR-20a-5p	mmu-miR-223-3p	mmu-miR-23b-3p	mmu-miR-301b-3p	mmu-miR-3065-5p	mmu-miR-3075-5p	mmu-miR-30e-5p	mmu-miR-324-3p	mmu-miR-340-5p	mmu-miR-344d-3p	mmu-miR-345-3p	mmu-miR-362-3p	mmu-miR-369-3p	mmu-miR-374b-5p	mmu-miR-381-3p	mmu-miR-425-5p	mmu-miR-503-3p
Annotations derived over miRTarBase (Gene Ontology)	calcium-transporting ATPase activity involved in regulation of postsynaptic cytosolic calcium ion concentration GO1905059	over-represented	0.000655	0.0476176	0.0476176	12.073	21	mmu-let-7a-5p	mmu-let-7b-5p	mmu-let-7c-5p	mmu-let-7d-5p	mmu-let-7e-5p	mmu-let-7f-5p	mmu-let-7g-5p	mmu-let-7i-5p	mmu-miR-181a-5p	mmu-miR-185-5p	mmu-miR-190a-5p	mmu-miR-1961	mmu-miR-19b-3p	mmu-miR-301b-3p	mmu-miR-3057-5p	mmu-miR-3065-5p	mmu-miR-344d-3p	mmu-miR-369-3p	mmu-miR-374b-5p	mmu-miR-7b-5p	mmu-miR-98-5p
Annotations derived over miRTarBase (Gene Ontology)	cellular response to organic cyclic compound GO0071407	over-represented	0.000612	0.0476176	0.0476176	55.3691	73	mmu-let-7b-5p	mmu-miR-101a-3p	mmu-miR-101b-3p	mmu-miR-106a-5p	mmu-miR-106b-5p	mmu-miR-10a-5p	mmu-miR-1195	mmu-miR-1199-5p	mmu-miR-122-5p	mmu-miR-125a-5p	mmu-miR-125b-5p	mmu-miR-135a-5p	mmu-miR-136-5p	mmu-miR-143-3p	mmu-miR-144-3p	mmu-miR-146a-5p	mmu-miR-146b-5p	mmu-miR-149-5p	mmu-miR-150-5p	mmu-miR-155-5p	mmu-miR-15a-5p	mmu-miR-17-5p	mmu-miR-181a-5p	mmu-miR-181b-5p	mmu-miR-182-5p	mmu-miR-188-3p	mmu-miR-1896	mmu-miR-19a-3p	mmu-miR-19b-3p	mmu-miR-20a-5p	mmu-miR-214-3p	mmu-miR-2183	mmu-miR-221-3p	mmu-miR-222-3p	mmu-miR-223-3p	mmu-miR-23b-3p	mmu-miR-26a-5p	mmu-miR-27b-3p	mmu-miR-296-3p	mmu-miR-298-5p	mmu-miR-29b-1-5p	mmu-miR-3057-3p
Annotations derived over miRTarBase (Gene Ontology)	deacetylase activity GO0019213	over-represented	0.000652	0.0476176	0.0476176	9.1588	17	mmu-let-7b-5p	mmu-miR-146b-5p	mmu-miR-149-5p	mmu-miR-17-5p	mmu-miR-195a-5p	mmu-miR-199a-5p	mmu-miR-200a-3p	mmu-miR-204-5p	mmu-miR-217-5p	mmu-miR-22-3p	mmu-miR-301b-3p	mmu-miR-324-3p	mmu-miR-340-5p	mmu-miR-34a-5p	mmu-miR-758-3p	mmu-miR-7b-5p	mmu-miR-9-5p
Annotations derived over miRTarBase (Gene Ontology)	endothelial cell apoptotic process GO0072577	over-represented	0.000664	0.0476176	0.0476176	7.07725	14	mmu-miR-106a-5p	mmu-miR-125b-5p	mmu-miR-136-5p	mmu-miR-17-5p	mmu-miR-19a-3p	mmu-miR-20a-5p	mmu-miR-26a-5p	mmu-miR-296-3p	mmu-miR-298-5p	mmu-miR-30e-5p	mmu-miR-340-5p	mmu-miR-351-5p	mmu-miR-9-5p	mmu-miR-93-5p
Annotations derived over miRTarBase (Gene Ontology)	glutamate receptor activity GO0008066	over-represented	0.000633	0.0476176	0.0476176	26.2275	39	mmu-let-7b-5p	mmu-miR-100-5p	mmu-miR-105	mmu-miR-136-5p	mmu-miR-148a-3p	mmu-miR-148b-3p	mmu-miR-149-5p	mmu-miR-150-5p	mmu-miR-181a-5p	mmu-miR-19b-3p	mmu-miR-216a-5p	mmu-miR-223-3p	mmu-miR-26a-5p	mmu-miR-294-3p	mmu-miR-295-3p	mmu-miR-301b-3p	mmu-miR-30e-5p	mmu-miR-3110-5p	mmu-miR-324-3p	mmu-miR-339-5p	mmu-miR-340-5p	mmu-miR-362-3p	mmu-miR-425-5p	mmu-miR-451a	mmu-miR-466k	mmu-miR-466n-3p	mmu-miR-5125	mmu-miR-5127	mmu-miR-541-5p	mmu-miR-574-5p	mmu-miR-592-5p	mmu-miR-676-3p	mmu-miR-743a-3p	mmu-miR-758-3p	mmu-miR-760-5p	mmu-miR-7b-5p	mmu-miR-9-5p	mmu-miR-99a-5p	mmu-miR-99b-5p
Annotations derived over miRTarBase (Gene Ontology)	negative regulation of clathrin-dependent endocytosis GO1900186	over-represented	0.000664	0.0476176	0.0476176	7.07725	14	mmu-let-7b-5p	mmu-miR-149-5p	mmu-miR-17-5p	mmu-miR-1952	mmu-miR-1971	mmu-miR-19b-3p	mmu-miR-3092-3p	mmu-miR-3110-5p	mmu-miR-324-3p	mmu-miR-5125	mmu-miR-541-5p	mmu-miR-758-3p	mmu-miR-7b-5p	mmu-miR-9-5p
Annotations derived over miRTarBase (Gene Ontology)	neuron projection GO0043005	over-represented	0.000654	0.0476176	0.0476176	174.433	199	mmu-let-7a-5p	mmu-let-7b-5p	mmu-let-7c-5p	mmu-let-7d-5p	mmu-let-7e-5p	mmu-let-7f-5p	mmu-let-7g-5p	mmu-let-7i-5p	mmu-miR-101a-3p	mmu-miR-101b-3p	mmu-miR-103-3p	mmu-miR-105	mmu-miR-106a-5p	mmu-miR-106b-5p	mmu-miR-107-3p	mmu-miR-10a-5p	mmu-miR-1190	mmu-miR-1195	mmu-miR-1198-5p	mmu-miR-1199-5p	mmu-miR-122-5p	mmu-miR-125a-5p	mmu-miR-125b-1-3p	mmu-miR-125b-2-3p	mmu-miR-125b-5p	mmu-miR-127-3p	mmu-miR-127-5p	mmu-miR-128-3p	mmu-miR-130a-3p	mmu-miR-132-3p	mmu-miR-134-5p	mmu-miR-136-5p	mmu-miR-139-5p	mmu-miR-140-5p	mmu-miR-141-3p	mmu-miR-142a-3p	mmu-miR-142a-5p	mmu-miR-143-5p	mmu-miR-144-3p	mmu-miR-145a-5p	mmu-miR-146a-5p	mmu-miR-146b-5p
Annotations derived over miRTarBase (Gene Ontology)	nuclear-transcribed mRNA catabolic process, deadenylation-dependent decay GO0000288	over-represented	0.000664	0.0476176	0.0476176	7.07725	14	mmu-miR-146a-5p	mmu-miR-150-5p	mmu-miR-15a-5p	mmu-miR-17-5p	mmu-miR-19b-3p	mmu-miR-30e-5p	mmu-miR-3108-5p	mmu-miR-338-3p	mmu-miR-471-3p	mmu-miR-488-3p	mmu-miR-5107-5p	mmu-miR-743a-3p	mmu-miR-758-3p	mmu-miR-9-5p
Annotations derived over miRTarBase (Gene Ontology)	nuclear pore GO0005643	over-represented	0.000637	0.0476176	0.0476176	54.5365	72	mmu-let-7a-5p	mmu-let-7b-5p	mmu-let-7c-5p	mmu-let-7d-5p	mmu-let-7e-5p	mmu-let-7f-5p	mmu-let-7g-5p	mmu-let-7i-5p	mmu-miR-10a-5p	mmu-miR-1194	mmu-miR-1195	mmu-miR-1199-5p	mmu-miR-122-5p	mmu-miR-128-3p	mmu-miR-135a-5p	mmu-miR-139-5p	mmu-miR-140-5p	mmu-miR-149-5p	mmu-miR-150-5p	mmu-miR-15a-5p	mmu-miR-17-5p	mmu-miR-181a-5p	mmu-miR-185-5p	mmu-miR-186-5p	mmu-miR-1896	mmu-miR-1929-5p	mmu-miR-1946a	mmu-miR-1961	mmu-miR-204-5p	mmu-miR-221-3p	mmu-miR-222-3p	mmu-miR-223-3p	mmu-miR-26a-5p	mmu-miR-26b-5p	mmu-miR-27b-3p	mmu-miR-298-5p	mmu-miR-301b-3p	mmu-miR-3065-5p	mmu-miR-3075-5p	mmu-miR-30e-5p	mmu-miR-3110-5p	mmu-miR-320-3p
Annotations derived over miRTarBase (Gene Ontology)	osteoblast differentiation GO0001649	over-represented	0.000643	0.0476176	0.0476176	60.7811	79	mmu-let-7b-5p	mmu-let-7e-5p	mmu-miR-101a-3p	mmu-miR-103-3p	mmu-miR-106a-5p	mmu-miR-106b-5p	mmu-miR-1198-5p	mmu-miR-1199-5p	mmu-miR-125b-5p	mmu-miR-128-3p	mmu-miR-134-5p	mmu-miR-136-5p	mmu-miR-140-5p	mmu-miR-141-3p	mmu-miR-142a-5p	mmu-miR-143-3p	mmu-miR-145a-5p	mmu-miR-146b-5p	mmu-miR-149-5p	mmu-miR-150-5p	mmu-miR-154-5p	mmu-miR-155-5p	mmu-miR-15a-5p	mmu-miR-16-5p	mmu-miR-17-5p	mmu-miR-181a-5p	mmu-miR-181b-5p	mmu-miR-181c-5p	mmu-miR-181d-5p	mmu-miR-182-5p	mmu-miR-186-5p	mmu-miR-192-5p	mmu-miR-19b-3p	mmu-miR-200a-3p	mmu-miR-200c-3p	mmu-miR-204-5p	mmu-miR-20a-5p	mmu-miR-214-3p	mmu-miR-222-3p	mmu-miR-223-3p	mmu-miR-23b-3p	mmu-miR-26a-5p
Annotations derived over miRTarBase (Gene Ontology)	phagophore assembly site GO0000407	over-represented	0.000655	0.0476176	0.0476176	12.073	21	mmu-miR-106a-5p	mmu-miR-132-3p	mmu-miR-142a-5p	mmu-miR-149-5p	mmu-miR-15a-5p	mmu-miR-17-5p	mmu-miR-20a-5p	mmu-miR-212-3p	mmu-miR-26a-5p	mmu-miR-301b-3p	mmu-miR-3058-5p	mmu-miR-30e-5p	mmu-miR-324-3p	mmu-miR-340-5p	mmu-miR-34a-5p	mmu-miR-421-3p	mmu-miR-499-3p	mmu-miR-505-3p	mmu-miR-541-5p	mmu-miR-7b-5p	mmu-miR-93-5p
Annotations derived over miRTarBase (Gene Ontology)	phospholipid efflux GO0033700	over-represented	0.000664	0.0476176	0.0476176	7.07725	14	mmu-let-7b-5p	mmu-miR-142a-5p	mmu-miR-144-3p	mmu-miR-17-5p	mmu-miR-1971	mmu-miR-19b-3p	mmu-miR-223-3p	mmu-miR-26a-5p	mmu-miR-301b-3p	mmu-miR-33-3p	mmu-miR-340-5p	mmu-miR-425-5p	mmu-miR-758-3p	mmu-miR-9-5p
Annotations derived over miRTarBase (Gene Ontology)	plasma membrane repair GO0001778	over-represented	0.000611	0.0476176	0.0476176	15.8197	26	mmu-let-7b-5p	mmu-miR-141-3p	mmu-miR-149-5p	mmu-miR-17-5p	mmu-miR-1971	mmu-miR-19b-3p	mmu-miR-200a-3p	mmu-miR-223-3p	mmu-miR-301b-3p	mmu-miR-3092-3p	mmu-miR-30e-5p	mmu-miR-3110-5p	mmu-miR-324-3p	mmu-miR-340-5p	mmu-miR-3473d	mmu-miR-362-3p	mmu-miR-411-5p	mmu-miR-466n-3p	mmu-miR-5125	mmu-miR-541-5p	mmu-miR-668-3p	mmu-miR-674-5p	mmu-miR-758-3p	mmu-miR-770-3p	mmu-miR-7b-5p	mmu-miR-9-5p
Annotations derived over miRTarBase (Gene Ontology)	positive regulation of DNA methylation GO1905643	over-represented	0.000664	0.0476176	0.0476176	7.07725	14	mmu-let-7c-5p	mmu-miR-122-5p	mmu-miR-132-3p	mmu-miR-136-5p	mmu-miR-149-5p	mmu-miR-181a-5p	mmu-miR-22-3p	mmu-miR-223-3p	mmu-miR-30e-5p	mmu-miR-324-3p	mmu-miR-449a-5p	mmu-miR-451a	mmu-miR-669f-3p	mmu-miR-7b-5p
Annotations derived over miRTarBase (Gene Ontology)	positive regulation of cyclin-dependent protein serinethreonine kinase activity GO0045737	over-represented	0.00064	0.0476176	0.0476176	27.0601	40	mmu-let-7b-5p	mmu-miR-101a-3p	mmu-miR-145a-5p	mmu-miR-149-5p	mmu-miR-150-5p	mmu-miR-155-5p	mmu-miR-15a-5p	mmu-miR-16-5p	mmu-miR-17-5p	mmu-miR-181a-5p	mmu-miR-182-5p	mmu-miR-1896	mmu-miR-195a-5p	mmu-miR-1971	mmu-miR-200a-3p	mmu-miR-200b-3p	mmu-miR-214-3p	mmu-miR-221-3p	mmu-miR-222-3p	mmu-miR-223-3p	mmu-miR-29b-1-5p	mmu-miR-3088-3p	mmu-miR-3094-5p	mmu-miR-30a-5p	mmu-miR-30c-5p	mmu-miR-3110-5p	mmu-miR-340-5p	mmu-miR-342-5p	mmu-miR-3473b	mmu-miR-34a-5p	mmu-miR-362-3p	mmu-miR-433-3p	mmu-miR-449a-5p	mmu-miR-497a-5p	mmu-miR-5110	mmu-miR-5113	mmu-miR-5125	mmu-miR-5127	mmu-miR-540-3p	mmu-miR-758-3p
Annotations derived over miRTarBase (Gene Ontology)	positive regulation of protein localization to phagocytic vesicle GO1905171	over-represented	0.000664	0.0476176	0.0476176	7.07725	14	mmu-let-7b-5p	mmu-miR-149-5p	mmu-miR-15a-5p	mmu-miR-17-5p	mmu-miR-1971	mmu-miR-19b-3p	mmu-miR-3092-3p	mmu-miR-3110-5p	mmu-miR-324-3p	mmu-miR-5125	mmu-miR-541-5p	mmu-miR-758-3p	mmu-miR-7b-5p	mmu-miR-9-5p
Annotations derived over miRTarBase (Gene Ontology)	progesterone receptor signaling pathway GO0050847	over-represented	0.000664	0.0476176	0.0476176	7.07725	14	mmu-miR-106b-5p	mmu-miR-17-5p	mmu-miR-223-3p	mmu-miR-26a-5p	mmu-miR-301b-3p	mmu-miR-30a-5p	mmu-miR-30b-5p	mmu-miR-30c-5p	mmu-miR-30d-5p	mmu-miR-30e-5p	mmu-miR-324-3p	mmu-miR-375-3p	mmu-miR-541-5p	mmu-miR-802-5p
Annotations derived over miRTarBase (Gene Ontology)	protein import into nucleus GO0006606	over-represented	0.000653	0.0476176	0.0476176	66.1931	85	mmu-let-7a-5p	mmu-let-7b-5p	mmu-let-7c-5p	mmu-let-7d-5p	mmu-let-7e-5p	mmu-let-7f-5p	mmu-let-7g-5p	mmu-let-7i-5p	mmu-miR-101a-3p	mmu-miR-103-3p	mmu-miR-106a-5p	mmu-miR-106b-5p	mmu-miR-1198-5p	mmu-miR-1199-5p	mmu-miR-125a-3p	mmu-miR-125a-5p	mmu-miR-125b-5p	mmu-miR-135a-5p	mmu-miR-136-5p	mmu-miR-139-5p	mmu-miR-142a-3p	mmu-miR-142a-5p	mmu-miR-146a-5p	mmu-miR-149-5p	mmu-miR-150-5p	mmu-miR-155-5p	mmu-miR-15a-5p	mmu-miR-17-3p	mmu-miR-17-5p	mmu-miR-181a-5p	mmu-miR-182-5p	mmu-miR-186-5p	mmu-miR-188-3p	mmu-miR-190a-5p	mmu-miR-1961	mmu-miR-19b-3p	mmu-miR-20a-5p	mmu-miR-214-3p	mmu-miR-223-3p	mmu-miR-26a-5p	mmu-miR-26b-5p	mmu-miR-27b-3p
Annotations derived over miRTarBase (Gene Ontology)	protein tetramerization GO0051262	over-represented	0.000645	0.0476176	0.0476176	27.8927	41	mmu-let-7b-5p	mmu-miR-106a-5p	mmu-miR-136-5p	mmu-miR-149-5p	mmu-miR-150-5p	mmu-miR-15a-5p	mmu-miR-16-5p	mmu-miR-17-5p	mmu-miR-186-5p	mmu-miR-1896	mmu-miR-1971	mmu-miR-200b-3p	mmu-miR-204-5p	mmu-miR-20a-5p	mmu-miR-21a-3p	mmu-miR-223-3p	mmu-miR-26a-5p	mmu-miR-296-3p	mmu-miR-298-5p	mmu-miR-3094-5p	mmu-miR-30e-5p	mmu-miR-3110-5p	mmu-miR-324-3p	mmu-miR-340-5p	mmu-miR-3473b	mmu-miR-362-3p	mmu-miR-425-5p	mmu-miR-466k	mmu-miR-471-3p	mmu-miR-488-3p	mmu-miR-5107-5p	mmu-miR-5125	mmu-miR-5127	mmu-miR-541-5p	mmu-miR-653-5p	mmu-miR-686	mmu-miR-694	mmu-miR-758-3p	mmu-miR-7a-1-3p	mmu-miR-7b-5p	mmu-miR-9-5p
Annotations derived over miRTarBase (Gene Ontology)	regulation of establishment of endothelial barrier GO1903140	over-represented	0.000664	0.0476176	0.0476176	7.07725	14	mmu-let-7b-5p	mmu-miR-125b-5p	mmu-miR-136-5p	mmu-miR-148a-3p	mmu-miR-19a-3p	mmu-miR-296-3p	mmu-miR-298-5p	mmu-miR-324-3p	mmu-miR-351-5p	mmu-miR-511-3p	mmu-miR-511-5p	mmu-miR-582-5p	mmu-miR-669f-3p	mmu-miR-92a-2-5p
Annotations derived over miRTarBase (Gene Ontology)	sprouting angiogenesis GO0002040	over-represented	0.000641	0.0476176	0.0476176	32.0558	46	mmu-let-7b-5p	mmu-let-7e-5p	mmu-miR-106a-5p	mmu-miR-1195	mmu-miR-1199-5p	mmu-miR-126a-3p	mmu-miR-1298-5p	mmu-miR-139-5p	mmu-miR-146a-5p	mmu-miR-146b-5p	mmu-miR-149-5p	mmu-miR-150-5p	mmu-miR-15a-5p	mmu-miR-16-5p	mmu-miR-17-3p	mmu-miR-17-5p	mmu-miR-181a-5p	mmu-miR-1947-5p	mmu-miR-19b-3p	mmu-miR-200a-3p	mmu-miR-200b-3p	mmu-miR-200c-3p	mmu-miR-20a-5p	mmu-miR-26a-5p	mmu-miR-26b-5p	mmu-miR-301b-3p	mmu-miR-3071-5p	mmu-miR-3104-3p	mmu-miR-340-5p	mmu-miR-3473d	mmu-miR-34a-5p	mmu-miR-362-3p	mmu-miR-380-3p	mmu-miR-381-3p	mmu-miR-434-3p	mmu-miR-449a-5p	mmu-miR-466g	mmu-miR-466k	mmu-miR-497a-5p	mmu-miR-5135	mmu-miR-674-5p	mmu-miR-712-5p
Annotations derived over miRTarBase (Gene Ontology)	tricuspid valve morphogenesis GO0003186	over-represented	0.000664	0.0476176	0.0476176	7.07725	14	mmu-let-7b-5p	mmu-miR-106a-5p	mmu-miR-122-5p	mmu-miR-15a-5p	mmu-miR-17-5p	mmu-miR-196a-5p	mmu-miR-196b-5p	mmu-miR-20a-5p	mmu-miR-26a-5p	mmu-miR-324-3p	mmu-miR-340-5p	mmu-miR-425-5p	mmu-miR-9-5p	mmu-miR-93-5p
Annotations derived over miRTarBase (Gene Ontology)	positive regulation of apoptotic process GO0043065	over-represented	0.00068	0.0483513	0.0483513	154.867	179	mmu-let-7a-5p	mmu-let-7b-5p	mmu-let-7c-5p	mmu-let-7d-5p	mmu-let-7e-5p	mmu-let-7f-5p	mmu-let-7g-5p	mmu-let-7i-5p	mmu-miR-101a-3p	mmu-miR-101b-3p	mmu-miR-103-3p	mmu-miR-106a-5p	mmu-miR-106b-5p	mmu-miR-107-3p	mmu-miR-10a-3p	mmu-miR-10a-5p	mmu-miR-1194	mmu-miR-1195	mmu-miR-1198-5p	mmu-miR-1199-5p	mmu-miR-122-5p	mmu-miR-1251-5p	mmu-miR-1258-5p	mmu-miR-125a-3p	mmu-miR-125a-5p	mmu-miR-125b-2-3p	mmu-miR-125b-5p	mmu-miR-127-3p	mmu-miR-128-3p	mmu-miR-1306-3p	mmu-miR-132-3p	mmu-miR-134-5p	mmu-miR-136-5p	mmu-miR-139-5p	mmu-miR-140-5p	mmu-miR-141-3p	mmu-miR-142a-3p	mmu-miR-142a-5p	mmu-miR-143-3p	mmu-miR-143-5p	mmu-miR-144-3p	mmu-miR-145a-5p
Annotations derived over miRTarBase (Gene Ontology)	positive regulation of smooth muscle cell proliferation GO0048661	over-represented	0.000681	0.0483513	0.0483513	84.5107	105	mmu-let-7a-5p	mmu-let-7b-5p	mmu-let-7c-5p	mmu-let-7e-5p	mmu-let-7i-5p	mmu-miR-101a-3p	mmu-miR-101b-3p	mmu-miR-105	mmu-miR-106a-5p	mmu-miR-106b-5p	mmu-miR-107-3p	mmu-miR-10a-5p	mmu-miR-1194	mmu-miR-1195	mmu-miR-1199-5p	mmu-miR-122-5p	mmu-miR-1251-5p	mmu-miR-125a-5p	mmu-miR-125b-5p	mmu-miR-126a-3p	mmu-miR-136-5p	mmu-miR-140-5p	mmu-miR-142a-3p	mmu-miR-144-3p	mmu-miR-146a-5p	mmu-miR-148a-3p	mmu-miR-148b-3p	mmu-miR-149-5p	mmu-miR-150-5p	mmu-miR-155-5p	mmu-miR-15a-5p	mmu-miR-16-5p	mmu-miR-17-3p	mmu-miR-17-5p	mmu-miR-181a-5p	mmu-miR-181b-5p	mmu-miR-182-5p	mmu-miR-185-5p	mmu-miR-186-5p	mmu-miR-188-3p	mmu-miR-1896	mmu-miR-195a-5p
Annotations derived over miRTarBase (Gene Ontology)	nucleoplasm GO0005654	over-represented	0.000688	0.0485872	0.0485872	300.575	321	mmu-let-7a-5p	mmu-let-7b-5p	mmu-let-7c-5p	mmu-let-7d-5p	mmu-let-7e-5p	mmu-let-7f-5p	mmu-let-7g-5p	mmu-let-7i-5p	mmu-miR-100-5p	mmu-miR-101a-3p	mmu-miR-101b-3p	mmu-miR-101c	mmu-miR-103-3p	mmu-miR-105	mmu-miR-106a-5p	mmu-miR-106b-5p	mmu-miR-107-3p	mmu-miR-10a-3p	mmu-miR-10a-5p	mmu-miR-1190	mmu-miR-1194	mmu-miR-1195	mmu-miR-1198-5p	mmu-miR-1199-5p	mmu-miR-122-5p	mmu-miR-1224-5p	mmu-miR-1251-5p	mmu-miR-125a-3p	mmu-miR-125a-5p	mmu-miR-125b-2-3p	mmu-miR-125b-5p	mmu-miR-1264-5p	mmu-miR-126a-3p	mmu-miR-127-3p	mmu-miR-128-3p	mmu-miR-1298-5p	mmu-miR-130a-3p	mmu-miR-132-3p	mmu-miR-134-5p	mmu-miR-135a-5p	mmu-miR-136-5p	mmu-miR-139-3p
Annotations derived over miRTarBase (Gene Ontology)	ELL-EAF complex GO0032783	over-represented	0.0010076	0.0489938	0.0489938	4.5794	10	mmu-miR-17-5p	mmu-miR-181a-5p	mmu-miR-19b-3p	mmu-miR-301b-3p	mmu-miR-30e-5p	mmu-miR-340-5p	mmu-miR-342-3p	mmu-miR-425-5p	mmu-miR-450b-5p	mmu-miR-682
Annotations derived over miRTarBase (Gene Ontology)	RNA polyadenylation GO0043631	over-represented	0.000865	0.0489938	0.0489938	3.33047	8	mmu-miR-149-5p	mmu-miR-17-5p	mmu-miR-190a-5p	mmu-miR-301b-3p	mmu-miR-30e-5p	mmu-miR-340-5p	mmu-miR-425-5p	mmu-miR-758-3p
Annotations derived over miRTarBase (Gene Ontology)	Wnt signaling pathway GO0016055	over-represented	0.000764	0.0489938	0.0489938	41.6309	57	mmu-let-7b-5p	mmu-let-7c-5p	mmu-miR-1195	mmu-miR-122-5p	mmu-miR-125b-2-3p	mmu-miR-1298-5p	mmu-miR-136-5p	mmu-miR-140-5p	mmu-miR-142a-5p	mmu-miR-143-5p	mmu-miR-145a-5p	mmu-miR-146a-5p	mmu-miR-148a-3p	mmu-miR-149-5p	mmu-miR-154-5p	mmu-miR-155-5p	mmu-miR-15a-5p	mmu-miR-16-5p	mmu-miR-17-5p	mmu-miR-181a-5p	mmu-miR-183-5p	mmu-miR-188-3p	mmu-miR-195a-5p	mmu-miR-19a-3p	mmu-miR-19b-3p	mmu-miR-215-5p	mmu-miR-223-3p	mmu-miR-224-5p	mmu-miR-26a-5p	mmu-miR-301b-3p	mmu-miR-3065-5p	mmu-miR-3072-3p	mmu-miR-30e-5p	mmu-miR-324-3p	mmu-miR-340-5p	mmu-miR-344d-3p	mmu-miR-3473d	mmu-miR-34a-5p	mmu-miR-362-3p	mmu-miR-369-3p	mmu-miR-374b-5p	mmu-miR-425-5p
Annotations derived over miRTarBase (Gene Ontology)	amygdala development GO0021764	over-represented	0.000951	0.0489938	0.0489938	7.90987	15	mmu-let-7b-5p	mmu-miR-103-3p	mmu-miR-128-3p	mmu-miR-136-5p	mmu-miR-149-5p	mmu-miR-15a-5p	mmu-miR-17-5p	mmu-miR-181a-5p	mmu-miR-223-3p	mmu-miR-26a-5p	mmu-miR-301b-3p	mmu-miR-425-5p	mmu-miR-541-5p	mmu-miR-758-3p	mmu-miR-9-5p
Annotations derived over miRTarBase (Gene Ontology)	apolipoprotein A-I receptor activity GO0034188	over-represented	0.0010076	0.0489938	0.0489938	4.5794	10	mmu-miR-144-3p	mmu-miR-17-5p	mmu-miR-223-3p	mmu-miR-26a-5p	mmu-miR-301b-3p	mmu-miR-33-3p	mmu-miR-340-5p	mmu-miR-425-5p	mmu-miR-758-3p	mmu-miR-9-5p
Annotations derived over miRTarBase (Gene Ontology)	astrocyte activation involved in immune response GO0002265	over-represented	0.000865	0.0489938	0.0489938	3.33047	8	mmu-miR-106a-5p	mmu-miR-15a-5p	mmu-miR-16-5p	mmu-miR-17-5p	mmu-miR-200b-3p	mmu-miR-20a-5p	mmu-miR-541-5p	mmu-miR-9-5p
Annotations derived over miRTarBase (Gene Ontology)	cardiolipin metabolic process GO0032048	over-represented	0.0010076	0.0489938	0.0489938	4.5794	10	mmu-miR-132-3p	mmu-miR-136-5p	mmu-miR-149-5p	mmu-miR-181a-5p	mmu-miR-22-3p	mmu-miR-223-3p	mmu-miR-30e-5p	mmu-miR-324-3p	mmu-miR-669f-3p	mmu-miR-7b-5p
Annotations derived over miRTarBase (Gene Ontology)	cell cycle arrest GO0007050	over-represented	0.000764	0.0489938	0.0489938	57.4506	75	mmu-let-7b-5p	mmu-let-7c-5p	mmu-let-7e-5p	mmu-miR-105	mmu-miR-1195	mmu-miR-1199-5p	mmu-miR-122-5p	mmu-miR-125a-5p	mmu-miR-125b-5p	mmu-miR-128-3p	mmu-miR-130a-3p	mmu-miR-134-5p	mmu-miR-136-5p	mmu-miR-139-5p	mmu-miR-140-5p	mmu-miR-141-3p	mmu-miR-143-5p	mmu-miR-145a-5p	mmu-miR-146a-5p	mmu-miR-146b-5p	mmu-miR-150-5p	mmu-miR-155-5p	mmu-miR-17-5p	mmu-miR-181a-5p	mmu-miR-181b-5p	mmu-miR-1896	mmu-miR-190a-5p	mmu-miR-1971	mmu-miR-199a-5p	mmu-miR-19b-3p	mmu-miR-200a-3p	mmu-miR-200b-3p	mmu-miR-200c-3p	mmu-miR-20a-5p	mmu-miR-210-3p	mmu-miR-221-3p	mmu-miR-222-3p	mmu-miR-223-3p	mmu-miR-23b-3p	mmu-miR-26a-5p	mmu-miR-27b-3p	mmu-miR-291b-3p
Annotations derived over miRTarBase (Gene Ontology)	cellular biogenic amine metabolic process GO0006576	over-represented	0.0010076	0.0489938	0.0489938	4.5794	10	mmu-miR-132-3p	mmu-miR-136-5p	mmu-miR-149-5p	mmu-miR-181a-5p	mmu-miR-22-3p	mmu-miR-223-3p	mmu-miR-30e-5p	mmu-miR-324-3p	mmu-miR-669f-3p	mmu-miR-7b-5p
Annotations derived over miRTarBase (Gene Ontology)	cellular response to isoquinoline alkaloid GO0071317	over-represented	0.0010076	0.0489938	0.0489938	4.5794	10	mmu-miR-132-3p	mmu-miR-136-5p	mmu-miR-149-5p	mmu-miR-181a-5p	mmu-miR-22-3p	mmu-miR-223-3p	mmu-miR-30e-5p	mmu-miR-324-3p	mmu-miR-669f-3p	mmu-miR-7b-5p
Annotations derived over miRTarBase (Gene Ontology)	cellular response to vascular endothelial growth factor stimulus GO0035924	over-represented	0.000998	0.0489938	0.0489938	28.309	41	mmu-let-7b-5p	mmu-miR-101a-3p	mmu-miR-106a-5p	mmu-miR-106b-5p	mmu-miR-1198-5p	mmu-miR-126a-3p	mmu-miR-139-5p	mmu-miR-141-3p	mmu-miR-142a-3p	mmu-miR-146a-5p	mmu-miR-146b-5p	mmu-miR-149-5p	mmu-miR-150-5p	mmu-miR-155-5p	mmu-miR-15a-5p	mmu-miR-16-5p	mmu-miR-17-3p	mmu-miR-17-5p	mmu-miR-181a-5p	mmu-miR-182-5p	mmu-miR-200a-3p	mmu-miR-200b-3p	mmu-miR-200c-3p	mmu-miR-20a-5p	mmu-miR-214-3p	mmu-miR-26a-5p	mmu-miR-291b-3p	mmu-miR-29b-1-5p	mmu-miR-30e-5p	mmu-miR-324-3p	mmu-miR-340-5p	mmu-miR-342-5p	mmu-miR-34a-5p	mmu-miR-362-3p	mmu-miR-380-3p	mmu-miR-381-3p	mmu-miR-466k	mmu-miR-511-3p	mmu-miR-883a-3p	mmu-miR-9-5p	mmu-miR-93-5p
Annotations derived over miRTarBase (Gene Ontology)	cerebellar Purkinje cell layer morphogenesis GO0021692	over-represented	0.000863	0.0489938	0.0489938	13.7382	23	mmu-let-7a-5p	mmu-let-7b-5p	mmu-let-7c-5p	mmu-let-7d-5p	mmu-let-7e-5p	mmu-let-7f-5p	mmu-let-7g-5p	mmu-let-7i-5p	mmu-miR-149-5p	mmu-miR-15a-5p	mmu-miR-181a-5p	mmu-miR-185-5p	mmu-miR-190a-5p	mmu-miR-1961	mmu-miR-19b-3p	mmu-miR-301b-3p	mmu-miR-3057-5p	mmu-miR-3065-5p	mmu-miR-344d-3p	mmu-miR-369-3p	mmu-miR-374b-5p	mmu-miR-7b-5p	mmu-miR-98-5p
Annotations derived over miRTarBase (Gene Ontology)	cytoskeletal regulatory protein binding GO0005519	over-represented	0.000866	0.0489938	0.0489938	5.82833	12	mmu-miR-136-5p	mmu-miR-146a-5p	mmu-miR-17-5p	mmu-miR-200b-3p	mmu-miR-200c-3p	mmu-miR-223-3p	mmu-miR-26a-5p	mmu-miR-301b-3p	mmu-miR-369-3p	mmu-miR-374b-5p	mmu-miR-425-5p	mmu-miR-429-3p
Annotations derived over miRTarBase (Gene Ontology)	cytosol GO0005829	over-represented	0.000971	0.0489938	0.0489938	300.159	320	mmu-let-7a-5p	mmu-let-7b-5p	mmu-let-7c-5p	mmu-let-7d-5p	mmu-let-7e-5p	mmu-let-7f-5p	mmu-let-7g-5p	mmu-let-7i-5p	mmu-miR-101a-3p	mmu-miR-101b-3p	mmu-miR-101c	mmu-miR-103-3p	mmu-miR-105	mmu-miR-106a-5p	mmu-miR-106b-5p	mmu-miR-107-3p	mmu-miR-10a-5p	mmu-miR-1190	mmu-miR-1194	mmu-miR-1195	mmu-miR-1198-5p	mmu-miR-1199-5p	mmu-miR-122-5p	mmu-miR-1224-5p	mmu-miR-1251-5p	mmu-miR-1258-5p	mmu-miR-125a-3p	mmu-miR-125a-5p	mmu-miR-125b-2-3p	mmu-miR-125b-5p	mmu-miR-1264-5p	mmu-miR-126a-3p	mmu-miR-127-3p	mmu-miR-127-5p	mmu-miR-128-3p	mmu-miR-1306-3p	mmu-miR-130a-3p	mmu-miR-132-3p	mmu-miR-134-5p	mmu-miR-135a-5p	mmu-miR-136-5p	mmu-miR-139-5p
Annotations derived over miRTarBase (Gene Ontology)	glucocorticoid receptor binding GO0035259	over-represented	0.000982	0.0489938	0.0489938	24.9785	37	mmu-let-7b-5p	mmu-miR-106a-5p	mmu-miR-106b-5p	mmu-miR-125a-5p	mmu-miR-125b-5p	mmu-miR-132-3p	mmu-miR-136-5p	mmu-miR-140-5p	mmu-miR-145a-5p	mmu-miR-155-5p	mmu-miR-15a-5p	mmu-miR-15b-5p	mmu-miR-16-5p	mmu-miR-17-5p	mmu-miR-181a-5p	mmu-miR-195a-5p	mmu-miR-20a-5p	mmu-miR-221-3p	mmu-miR-222-3p	mmu-miR-223-3p	mmu-miR-23b-3p	mmu-miR-26a-5p	mmu-miR-27b-3p	mmu-miR-301b-3p	mmu-miR-320-3p	mmu-miR-322-5p	mmu-miR-324-3p	mmu-miR-340-5p	mmu-miR-344d-3p	mmu-miR-346-5p	mmu-miR-466k	mmu-miR-497a-5p	mmu-miR-599	mmu-miR-758-3p	mmu-miR-7b-5p	mmu-miR-9-5p	mmu-miR-93-5p
Annotations derived over miRTarBase (Gene Ontology)	high-density lipoprotein particle GO0034364	over-represented	0.000865	0.0489938	0.0489938	3.33047	8	mmu-miR-106a-5p	mmu-miR-122-5p	mmu-miR-15a-5p	mmu-miR-16-5p	mmu-miR-17-5p	mmu-miR-200b-3p	mmu-miR-20a-5p	mmu-miR-541-5p
Annotations derived over miRTarBase (Gene Ontology)	high-density lipoprotein particle assembly GO0034380	over-represented	0.0010076	0.0489938	0.0489938	4.5794	10	mmu-miR-144-3p	mmu-miR-17-5p	mmu-miR-223-3p	mmu-miR-26a-5p	mmu-miR-301b-3p	mmu-miR-33-3p	mmu-miR-340-5p	mmu-miR-425-5p	mmu-miR-758-3p	mmu-miR-9-5p
Annotations derived over miRTarBase (Gene Ontology)	hippocampus development GO0021766	over-represented	0.000802	0.0489938	0.0489938	72.8541	92	mmu-let-7a-5p	mmu-let-7b-5p	mmu-let-7c-5p	mmu-let-7d-5p	mmu-let-7e-5p	mmu-let-7f-5p	mmu-let-7g-5p	mmu-let-7i-5p	mmu-miR-105	mmu-miR-10a-5p	mmu-miR-1195	mmu-miR-1198-5p	mmu-miR-1199-5p	mmu-miR-125b-1-3p	mmu-miR-128-3p	mmu-miR-134-5p	mmu-miR-136-5p	mmu-miR-139-5p	mmu-miR-141-3p	mmu-miR-148a-3p	mmu-miR-149-5p	mmu-miR-150-5p	mmu-miR-155-5p	mmu-miR-15a-5p	mmu-miR-16-5p	mmu-miR-17-5p	mmu-miR-181a-5p	mmu-miR-183-5p	mmu-miR-185-5p	mmu-miR-186-5p	mmu-miR-1896	mmu-miR-192-5p	mmu-miR-1961	mmu-miR-19b-3p	mmu-miR-200a-3p	mmu-miR-200b-3p	mmu-miR-200c-3p	mmu-miR-202-3p	mmu-miR-204-5p	mmu-miR-2183	mmu-miR-219a-5p	mmu-miR-223-3p
Annotations derived over miRTarBase (Gene Ontology)	intercellular canaliculus GO0046581	over-represented	0.000865	0.0489938	0.0489938	3.33047	8	mmu-miR-1905	mmu-miR-190a-5p	mmu-miR-30a-5p	mmu-miR-30b-5p	mmu-miR-30c-5p	mmu-miR-30d-5p	mmu-miR-30e-5p	mmu-miR-541-5p
Annotations derived over miRTarBase (Gene Ontology)	interleukin-6 receptor binding GO0005138	over-represented	0.000951	0.0489938	0.0489938	7.90987	15	mmu-let-7i-5p	mmu-miR-1199-5p	mmu-miR-130a-3p	mmu-miR-142a-3p	mmu-miR-146a-5p	mmu-miR-149-5p	mmu-miR-155-5p	mmu-miR-17-5p	mmu-miR-181b-5p	mmu-miR-1896	mmu-miR-223-3p	mmu-miR-301b-3p	mmu-miR-425-5p	mmu-miR-760-3p	mmu-miR-98-5p
Annotations derived over miRTarBase (Gene Ontology)	intermediate-density lipoprotein particle GO0034363	over-represented	0.000865	0.0489938	0.0489938	3.33047	8	mmu-miR-106a-5p	mmu-miR-122-5p	mmu-miR-15a-5p	mmu-miR-16-5p	mmu-miR-17-5p	mmu-miR-200b-3p	mmu-miR-20a-5p	mmu-miR-541-5p
Annotations derived over miRTarBase (Gene Ontology)	ionotropic glutamate receptor activity GO0004970	over-represented	0.000909	0.0489938	0.0489938	21.6481	33	mmu-let-7b-5p	mmu-miR-100-5p	mmu-miR-136-5p	mmu-miR-148a-3p	mmu-miR-148b-3p	mmu-miR-149-5p	mmu-miR-15a-5p	mmu-miR-181a-5p	mmu-miR-19b-3p	mmu-miR-204-5p	mmu-miR-216a-5p	mmu-miR-223-3p	mmu-miR-26a-5p	mmu-miR-301b-3p	mmu-miR-30e-5p	mmu-miR-324-3p	mmu-miR-339-5p	mmu-miR-340-5p	mmu-miR-362-3p	mmu-miR-425-5p	mmu-miR-451a	mmu-miR-466k	mmu-miR-466n-3p	mmu-miR-541-5p	mmu-miR-574-5p	mmu-miR-592-5p	mmu-miR-676-3p	mmu-miR-758-3p	mmu-miR-760-5p	mmu-miR-7b-5p	mmu-miR-9-5p	mmu-miR-99a-5p	mmu-miR-99b-5p
Annotations derived over miRTarBase (Gene Ontology)	laminin complex GO0043256	over-represented	0.0010076	0.0489938	0.0489938	4.5794	10	mmu-miR-15a-5p	mmu-miR-17-5p	mmu-miR-181a-5p	mmu-miR-190a-5p	mmu-miR-26a-5p	mmu-miR-340-5p	mmu-miR-425-5p	mmu-miR-451a	mmu-miR-7b-5p	mmu-miR-9-5p
Annotations derived over miRTarBase (Gene Ontology)	lipid biosynthetic process GO0008610	over-represented	0.0010094	0.0489938	0.0489938	10.824	19	mmu-let-7e-5p	mmu-miR-101b-3p	mmu-miR-135a-5p	mmu-miR-144-3p	mmu-miR-15a-5p	mmu-miR-181a-5p	mmu-miR-223-3p	mmu-miR-224-5p	mmu-miR-291b-3p	mmu-miR-340-5p	mmu-miR-350-3p	mmu-miR-425-5p	mmu-miR-451a	mmu-miR-541-5p	mmu-miR-582-3p	mmu-miR-669f-3p	mmu-miR-7b-5p	mmu-miR-875-5p	mmu-miR-9-5p
Annotations derived over miRTarBase (Gene Ontology)	main axon GO0044304	over-represented	0.000866	0.0489938	0.0489938	5.82833	12	mmu-miR-106a-5p	mmu-miR-132-3p	mmu-miR-136-5p	mmu-miR-15a-5p	mmu-miR-16-5p	mmu-miR-17-5p	mmu-miR-200b-3p	mmu-miR-20a-5p	mmu-miR-223-3p	mmu-miR-541-5p	mmu-miR-7b-5p	mmu-miR-9-5p
Annotations derived over miRTarBase (Gene Ontology)	maintenance of chromatin silencing GO0006344	over-represented	0.000866	0.0489938	0.0489938	5.82833	12	mmu-miR-146b-5p	mmu-miR-195a-5p	mmu-miR-199a-5p	mmu-miR-200a-3p	mmu-miR-204-5p	mmu-miR-217-5p	mmu-miR-22-3p	mmu-miR-30e-5p	mmu-miR-340-5p	mmu-miR-34a-5p	mmu-miR-7b-5p	mmu-miR-9-5p
Annotations derived over miRTarBase (Gene Ontology)	negative regulation of DNA methylation GO1905642	over-represented	0.000865	0.0489938	0.0489938	3.33047	8	mmu-miR-136-5p	mmu-miR-15a-5p	mmu-miR-181a-5p	mmu-miR-223-3p	mmu-miR-3065-5p	mmu-miR-324-3p	mmu-miR-7b-5p	mmu-miR-9-5p
Annotations derived over miRTarBase (Gene Ontology)	negative regulation of TOR signaling GO0032007	over-represented	0.000998	0.0489938	0.0489938	27.4764	40	mmu-let-7b-5p	mmu-miR-101a-3p	mmu-miR-101b-3p	mmu-miR-106a-5p	mmu-miR-107-3p	mmu-miR-1195	mmu-miR-1199-5p	mmu-miR-142a-3p	mmu-miR-144-3p	mmu-miR-146b-5p	mmu-miR-149-5p	mmu-miR-150-5p	mmu-miR-155-5p	mmu-miR-17-3p	mmu-miR-181a-5p	mmu-miR-195a-5p	mmu-miR-199a-5p	mmu-miR-200a-3p	mmu-miR-204-5p	mmu-miR-210-3p	mmu-miR-217-5p	mmu-miR-22-3p	mmu-miR-221-3p	mmu-miR-26a-5p	mmu-miR-27b-3p	mmu-miR-291b-3p	mmu-miR-3065-5p	mmu-miR-30e-5p	mmu-miR-324-3p	mmu-miR-340-5p	mmu-miR-34a-5p	mmu-miR-350-3p	mmu-miR-362-3p	mmu-miR-433-3p	mmu-miR-451a	mmu-miR-5127	mmu-miR-669f-3p	mmu-miR-7b-5p	mmu-miR-875-5p	mmu-miR-9-5p
Annotations derived over miRTarBase (Gene Ontology)	negative regulation of apoptotic process GO0043066	over-represented	0.000991	0.0489938	0.0489938	195.249	219	mmu-let-7b-5p	mmu-let-7d-5p	mmu-let-7e-5p	mmu-let-7i-5p	mmu-miR-100-5p	mmu-miR-101a-3p	mmu-miR-101b-3p	mmu-miR-103-3p	mmu-miR-106a-5p	mmu-miR-106b-5p	mmu-miR-107-3p	mmu-miR-10a-5p	mmu-miR-1194	mmu-miR-1195	mmu-miR-1198-5p	mmu-miR-1199-5p	mmu-miR-122-5p	mmu-miR-1251-5p	mmu-miR-125a-3p	mmu-miR-125a-5p	mmu-miR-125b-1-3p	mmu-miR-125b-2-3p	mmu-miR-125b-5p	mmu-miR-126a-3p	mmu-miR-127-3p	mmu-miR-130a-3p	mmu-miR-132-3p	mmu-miR-134-5p	mmu-miR-136-5p	mmu-miR-139-5p	mmu-miR-140-3p	mmu-miR-140-5p	mmu-miR-141-3p	mmu-miR-142a-3p	mmu-miR-142a-5p	mmu-miR-143-3p	mmu-miR-143-5p	mmu-miR-144-3p	mmu-miR-145a-5p	mmu-miR-145b	mmu-miR-146a-5p	mmu-miR-146b-5p
Annotations derived over miRTarBase (Gene Ontology)	negative regulation of astrocyte differentiation GO0048712	over-represented	0.000934	0.0489938	0.0489938	22.4807	34	mmu-let-7a-5p	mmu-let-7b-5p	mmu-let-7c-5p	mmu-miR-103-3p	mmu-miR-1195	mmu-miR-128-3p	mmu-miR-132-3p	mmu-miR-136-5p	mmu-miR-139-5p	mmu-miR-149-5p	mmu-miR-15a-5p	mmu-miR-17-5p	mmu-miR-181a-5p	mmu-miR-186-5p	mmu-miR-1929-5p	mmu-miR-196a-5p	mmu-miR-200c-3p	mmu-miR-219a-5p	mmu-miR-22-3p	mmu-miR-223-3p	mmu-miR-26a-5p	mmu-miR-301b-3p	mmu-miR-3097-5p	mmu-miR-30e-5p	mmu-miR-324-3p	mmu-miR-342-3p	mmu-miR-344d-3p	mmu-miR-425-5p	mmu-miR-5135	mmu-miR-541-5p	mmu-miR-669f-3p	mmu-miR-758-3p	mmu-miR-7b-5p	mmu-miR-9-5p
Annotations derived over miRTarBase (Gene Ontology)	negative regulation of dendrite extension GO1903860	over-represented	0.000866	0.0489938	0.0489938	5.82833	12	mmu-miR-132-3p	mmu-miR-136-5p	mmu-miR-149-5p	mmu-miR-181a-5p	mmu-miR-22-3p	mmu-miR-223-3p	mmu-miR-30e-5p	mmu-miR-324-3p	mmu-miR-340-5p	mmu-miR-669f-3p	mmu-miR-758-3p	mmu-miR-7b-5p
Annotations derived over miRTarBase (Gene Ontology)	negative regulation of intracellular transport GO0032387	over-represented	0.000865	0.0489938	0.0489938	3.33047	8	mmu-miR-132-3p	mmu-miR-136-5p	mmu-miR-146a-5p	mmu-miR-223-3p	mmu-miR-301b-3p	mmu-miR-425-5p	mmu-miR-7b-5p	mmu-miR-9-5p
Annotations derived over miRTarBase (Gene Ontology)	negative regulation of intrinsic apoptotic signaling pathway in response to DNA damage by p53 class mediator GO1902166	over-represented	0.000866	0.0489938	0.0489938	5.82833	12	mmu-miR-125b-5p	mmu-miR-146b-5p	mmu-miR-195a-5p	mmu-miR-199a-5p	mmu-miR-200a-3p	mmu-miR-204-5p	mmu-miR-217-5p	mmu-miR-22-3p	mmu-miR-34a-5p	mmu-miR-425-5p	mmu-miR-7b-5p	mmu-miR-9-5p
Annotations derived over miRTarBase (Gene Ontology)	negative regulation of membrane protein ectodomain proteolysis GO0051045	over-represented	0.000934	0.0489938	0.0489938	22.4807	34	mmu-let-7b-5p	mmu-let-7e-5p	mmu-miR-101a-3p	mmu-miR-101b-3p	mmu-miR-106a-5p	mmu-miR-106b-5p	mmu-miR-130a-3p	mmu-miR-143-3p	mmu-miR-144-3p	mmu-miR-149-5p	mmu-miR-15a-5p	mmu-miR-17-5p	mmu-miR-181a-5p	mmu-miR-181b-5p	mmu-miR-186-5p	mmu-miR-19a-3p	mmu-miR-19b-3p	mmu-miR-20a-5p	mmu-miR-217-5p	mmu-miR-221-3p	mmu-miR-291b-3p	mmu-miR-301a-3p	mmu-miR-301b-3p	mmu-miR-30a-5p	mmu-miR-30c-5p	mmu-miR-344d-3p	mmu-miR-362-3p	mmu-miR-421-3p	mmu-miR-425-5p	mmu-miR-509-3p	mmu-miR-7b-5p	mmu-miR-802-5p	mmu-miR-9-5p	mmu-miR-93-5p
Annotations derived over miRTarBase (Gene Ontology)	negative regulation of mitotic cell cycle phase transition GO1901991	over-represented	0.000865	0.0489938	0.0489938	3.33047	8	mmu-miR-150-5p	mmu-miR-30e-5p	mmu-miR-324-3p	mmu-miR-338-3p	mmu-miR-5107-5p	mmu-miR-758-3p	mmu-miR-7b-5p	mmu-miR-9-5p
Annotations derived over miRTarBase (Gene Ontology)	negative regulation of negative chemotaxis GO0050925	over-represented	0.000866	0.0489938	0.0489938	5.82833	12	mmu-miR-136-5p	mmu-miR-148a-3p	mmu-miR-148b-3p	mmu-miR-17-5p	mmu-miR-181a-5p	mmu-miR-19b-3p	mmu-miR-223-3p	mmu-miR-301b-3p	mmu-miR-3065-5p	mmu-miR-30e-5p	mmu-miR-340-5p	mmu-miR-541-5p
Annotations derived over miRTarBase (Gene Ontology)	negative regulation of neurotransmitter secretion GO0046929	over-represented	0.000951	0.0489938	0.0489938	7.90987	15	mmu-let-7b-5p	mmu-miR-103-3p	mmu-miR-128-3p	mmu-miR-149-5p	mmu-miR-15a-5p	mmu-miR-17-5p	mmu-miR-223-3p	mmu-miR-26a-5p	mmu-miR-301b-3p	mmu-miR-30e-5p	mmu-miR-425-5p	mmu-miR-541-5p	mmu-miR-758-3p	mmu-miR-7b-5p	mmu-miR-9-5p
Annotations derived over miRTarBase (Gene Ontology)	negative regulation of oligodendrocyte differentiation GO0048715	over-represented	0.000934	0.0489938	0.0489938	22.4807	34	mmu-let-7d-5p	mmu-miR-103-3p	mmu-miR-106b-5p	mmu-miR-128-3p	mmu-miR-139-5p	mmu-miR-146a-5p	mmu-miR-146b-5p	mmu-miR-149-5p	mmu-miR-15a-5p	mmu-miR-17-5p	mmu-miR-181a-5p	mmu-miR-185-5p	mmu-miR-186-5p	mmu-miR-200a-3p	mmu-miR-20a-5p	mmu-miR-219a-5p	mmu-miR-223-3p	mmu-miR-23b-3p	mmu-miR-301b-3p	mmu-miR-324-3p	mmu-miR-340-5p	mmu-miR-344d-3p	mmu-miR-34a-5p	mmu-miR-380-3p	mmu-miR-3971	mmu-miR-425-5p	mmu-miR-434-3p	mmu-miR-450a-5p	mmu-miR-5046	mmu-miR-541-5p	mmu-miR-669f-3p	mmu-miR-758-3p	mmu-miR-7b-5p	mmu-miR-9-5p
Annotations derived over miRTarBase (Gene Ontology)	negative regulation of primary miRNA processing GO2000635	over-represented	0.0010076	0.0489938	0.0489938	4.5794	10	mmu-miR-132-3p	mmu-miR-136-5p	mmu-miR-149-5p	mmu-miR-181a-5p	mmu-miR-22-3p	mmu-miR-223-3p	mmu-miR-30e-5p	mmu-miR-324-3p	mmu-miR-669f-3p	mmu-miR-7b-5p
Annotations derived over miRTarBase (Gene Ontology)	negative regulation of protein sumoylation GO0033234	over-represented	0.000719	0.0489938	0.0489938	17.485	28	mmu-let-7a-5p	mmu-let-7b-5p	mmu-let-7c-5p	mmu-let-7d-5p	mmu-let-7e-5p	mmu-let-7f-5p	mmu-let-7g-5p	mmu-let-7i-5p	mmu-miR-10a-5p	mmu-miR-1195	mmu-miR-1199-5p	mmu-miR-136-5p	mmu-miR-149-5p	mmu-miR-185-5p	mmu-miR-1946a	mmu-miR-1961	mmu-miR-200a-3p	mmu-miR-291b-3p	mmu-miR-298-5p	mmu-miR-301a-3p	mmu-miR-3065-5p	mmu-miR-324-3p	mmu-miR-339-5p	mmu-miR-434-3p	mmu-miR-706	mmu-miR-758-3p	mmu-miR-9-5p	mmu-miR-98-5p
Annotations derived over miRTarBase (Gene Ontology)	negative regulation of translational elongation GO0045900	over-represented	0.000865	0.0489938	0.0489938	3.33047	8	mmu-let-7b-5p	mmu-miR-15a-5p	mmu-miR-26a-5p	mmu-miR-324-3p	mmu-miR-340-5p	mmu-miR-541-5p	mmu-miR-758-3p	mmu-miR-9-5p
Annotations derived over miRTarBase (Gene Ontology)	neurological system process involved in regulation of systemic arterial blood pressure GO0001976	over-represented	0.0010076	0.0489938	0.0489938	4.5794	10	mmu-miR-132-3p	mmu-miR-136-5p	mmu-miR-149-5p	mmu-miR-181a-5p	mmu-miR-22-3p	mmu-miR-223-3p	mmu-miR-30e-5p	mmu-miR-324-3p	mmu-miR-669f-3p	mmu-miR-7b-5p
Annotations derived over miRTarBase (Gene Ontology)	nose development GO0043584	over-represented	0.0010076	0.0489938	0.0489938	4.5794	10	mmu-let-7b-5p	mmu-miR-181a-5p	mmu-miR-200b-3p	mmu-miR-200c-3p	mmu-miR-30e-5p	mmu-miR-340-5p	mmu-miR-425-5p	mmu-miR-429-3p	mmu-miR-686	mmu-miR-9-5p
Annotations derived over miRTarBase (Gene Ontology)	nuclear export signal receptor activity GO0005049	over-represented	0.000996	0.0489938	0.0489938	26.6438	39	mmu-let-7a-5p	mmu-let-7b-5p	mmu-let-7c-5p	mmu-let-7d-5p	mmu-let-7e-5p	mmu-let-7f-5p	mmu-let-7g-5p	mmu-let-7i-5p	mmu-miR-1194	mmu-miR-1195	mmu-miR-1199-5p	mmu-miR-122-5p	mmu-miR-128-3p	mmu-miR-139-5p	mmu-miR-140-5p	mmu-miR-185-5p	mmu-miR-1896	mmu-miR-1929-5p	mmu-miR-1961	mmu-miR-221-3p	mmu-miR-222-3p	mmu-miR-27b-3p	mmu-miR-340-5p	mmu-miR-344d-3p	mmu-miR-3473b	mmu-miR-369-3p	mmu-miR-374b-5p	mmu-miR-382-5p	mmu-miR-3961	mmu-miR-511-3p	mmu-miR-5135	mmu-miR-582-5p	mmu-miR-706	mmu-miR-712-5p	mmu-miR-713	mmu-miR-741-3p	mmu-miR-743b-5p	mmu-miR-760-5p	mmu-miR-98-5p
Annotations derived over miRTarBase (Gene Ontology)	nucleus GO0005634	over-represented	0.000973	0.0489938	0.0489938	322.223	340	mmu-let-7a-5p	mmu-let-7b-5p	mmu-let-7c-5p	mmu-let-7d-5p	mmu-let-7e-5p	mmu-let-7f-5p	mmu-let-7g-5p	mmu-let-7i-5p	mmu-miR-100-5p	mmu-miR-101a-3p	mmu-miR-101b-3p	mmu-miR-101c	mmu-miR-103-3p	mmu-miR-105	mmu-miR-106a-5p	mmu-miR-106b-5p	mmu-miR-107-3p	mmu-miR-10a-3p	mmu-miR-10a-5p	mmu-miR-1190	mmu-miR-1194	mmu-miR-1195	mmu-miR-1198-5p	mmu-miR-1199-5p	mmu-miR-122-5p	mmu-miR-1224-5p	mmu-miR-1251-5p	mmu-miR-1258-5p	mmu-miR-125a-3p	mmu-miR-125a-5p	mmu-miR-125b-1-3p	mmu-miR-125b-2-3p	mmu-miR-125b-5p	mmu-miR-1264-5p	mmu-miR-126a-3p	mmu-miR-127-3p	mmu-miR-127-5p	mmu-miR-128-3p	mmu-miR-1298-5p	mmu-miR-1306-3p	mmu-miR-130a-3p	mmu-miR-132-3p
Annotations derived over miRTarBase (Gene Ontology)	otolith mineralization GO0045299	over-represented	0.000863	0.0489938	0.0489938	13.7382	23	mmu-let-7a-5p	mmu-let-7b-5p	mmu-let-7c-5p	mmu-let-7d-5p	mmu-let-7e-5p	mmu-let-7f-5p	mmu-let-7g-5p	mmu-let-7i-5p	mmu-miR-181a-5p	mmu-miR-185-5p	mmu-miR-190a-5p	mmu-miR-1961	mmu-miR-19b-3p	mmu-miR-301b-3p	mmu-miR-3057-5p	mmu-miR-3065-5p	mmu-miR-344d-3p	mmu-miR-369-3p	mmu-miR-374b-5p	mmu-miR-501-5p	mmu-miR-702-3p	mmu-miR-7b-5p	mmu-miR-98-5p
Annotations derived over miRTarBase (Gene Ontology)	p38MAPK cascade GO0038066	over-represented	0.000951	0.0489938	0.0489938	7.90987	15	mmu-miR-106b-5p	mmu-miR-136-5p	mmu-miR-141-3p	mmu-miR-150-5p	mmu-miR-15a-5p	mmu-miR-15b-5p	mmu-miR-17-5p	mmu-miR-181a-5p	mmu-miR-20a-5p	mmu-miR-301b-3p	mmu-miR-30e-5p	mmu-miR-324-3p	mmu-miR-338-3p	mmu-miR-5107-5p	mmu-miR-541-5p
Annotations derived over miRTarBase (Gene Ontology)	pathogenesis GO0009405	over-represented	0.0010076	0.0489938	0.0489938	4.5794	10	mmu-miR-132-3p	mmu-miR-136-5p	mmu-miR-149-5p	mmu-miR-181a-5p	mmu-miR-22-3p	mmu-miR-223-3p	mmu-miR-30e-5p	mmu-miR-324-3p	mmu-miR-669f-3p	mmu-miR-7b-5p
Annotations derived over miRTarBase (Gene Ontology)	peptide secretion GO0002790	over-represented	0.0010076	0.0489938	0.0489938	4.5794	10	mmu-miR-144-3p	mmu-miR-17-5p	mmu-miR-223-3p	mmu-miR-26a-5p	mmu-miR-301b-3p	mmu-miR-33-3p	mmu-miR-340-5p	mmu-miR-425-5p	mmu-miR-758-3p	mmu-miR-9-5p
Annotations derived over miRTarBase (Gene Ontology)	peptidyl-proline 4-dioxygenase activity GO0031545	over-represented	0.0010076	0.0489938	0.0489938	4.5794	10	mmu-let-7b-5p	mmu-miR-143-3p	mmu-miR-17-5p	mmu-miR-20a-5p	mmu-miR-30e-5p	mmu-miR-338-3p	mmu-miR-362-3p	mmu-miR-425-5p	mmu-miR-489-3p	mmu-miR-667-3p
Annotations derived over miRTarBase (Gene Ontology)	phosphatidylserine-translocating ATPase activity GO0090556	over-represented	0.0010076	0.0489938	0.0489938	4.5794	10	mmu-miR-144-3p	mmu-miR-17-5p	mmu-miR-223-3p	mmu-miR-26a-5p	mmu-miR-301b-3p	mmu-miR-33-3p	mmu-miR-340-5p	mmu-miR-425-5p	mmu-miR-758-3p	mmu-miR-9-5p
Annotations derived over miRTarBase (Gene Ontology)	positive regulation of G protein-coupled receptor internalization GO1904022	over-represented	0.000865	0.0489938	0.0489938	3.33047	8	mmu-miR-106a-5p	mmu-miR-125b-5p	mmu-miR-15a-5p	mmu-miR-16-5p	mmu-miR-17-5p	mmu-miR-200b-3p	mmu-miR-20a-5p	mmu-miR-541-5p
Annotations derived over miRTarBase (Gene Ontology)	positive regulation of amyloid fibril formation GO1905908	over-represented	0.000865	0.0489938	0.0489938	3.33047	8	mmu-miR-106a-5p	mmu-miR-15a-5p	mmu-miR-16-5p	mmu-miR-17-5p	mmu-miR-200b-3p	mmu-miR-20a-5p	mmu-miR-541-5p	mmu-miR-9-5p
Annotations derived over miRTarBase (Gene Ontology)	positive regulation of aspartic-type endopeptidase activity involved in amyloid precursor protein catabolic process GO1902961	over-represented	0.000959	0.0489938	0.0489938	14.5708	24	mmu-let-7b-5p	mmu-miR-106a-5p	mmu-miR-136-5p	mmu-miR-149-5p	mmu-miR-15a-5p	mmu-miR-16-5p	mmu-miR-17-5p	mmu-miR-181a-5p	mmu-miR-200b-3p	mmu-miR-20a-5p	mmu-miR-27b-3p	mmu-miR-301b-3p	mmu-miR-30e-5p	mmu-miR-324-3p	mmu-miR-362-3p	mmu-miR-466k	mmu-miR-511-3p	mmu-miR-541-5p	mmu-miR-582-5p	mmu-miR-669f-3p	mmu-miR-672-5p	mmu-miR-673-5p	mmu-miR-694	mmu-miR-872-5p
Annotations derived over miRTarBase (Gene Ontology)	positive regulation of branching morphogenesis of a nerve GO1905492	over-represented	0.0010076	0.0489938	0.0489938	4.5794	10	mmu-miR-132-3p	mmu-miR-136-5p	mmu-miR-149-5p	mmu-miR-181a-5p	mmu-miR-22-3p	mmu-miR-223-3p	mmu-miR-30e-5p	mmu-miR-324-3p	mmu-miR-669f-3p	mmu-miR-7b-5p
Annotations derived over miRTarBase (Gene Ontology)	positive regulation of cellular response to drug GO2001040	over-represented	0.000865	0.0489938	0.0489938	3.33047	8	mmu-miR-136-5p	mmu-miR-15a-5p	mmu-miR-181a-5p	mmu-miR-223-3p	mmu-miR-3065-5p	mmu-miR-324-3p	mmu-miR-7b-5p	mmu-miR-9-5p
Annotations derived over miRTarBase (Gene Ontology)	positive regulation of fibroblast growth factor production GO0090271	over-represented	0.000866	0.0489938	0.0489938	5.82833	12	mmu-let-7b-5p	mmu-miR-101a-3p	mmu-miR-136-5p	mmu-miR-15a-5p	mmu-miR-17-5p	mmu-miR-19b-3p	mmu-miR-26b-5p	mmu-miR-301b-3p	mmu-miR-324-3p	mmu-miR-511-3p	mmu-miR-582-5p	mmu-miR-669f-3p
Annotations derived over miRTarBase (Gene Ontology)	positive regulation of high-density lipoprotein particle assembly GO0090108	over-represented	0.0010076	0.0489938	0.0489938	4.5794	10	mmu-miR-144-3p	mmu-miR-17-5p	mmu-miR-223-3p	mmu-miR-26a-5p	mmu-miR-301b-3p	mmu-miR-33-3p	mmu-miR-340-5p	mmu-miR-425-5p	mmu-miR-758-3p	mmu-miR-9-5p
Annotations derived over miRTarBase (Gene Ontology)	positive regulation of histone H3-K9 trimethylation GO1900114	over-represented	0.000866	0.0489938	0.0489938	5.82833	12	mmu-miR-125b-5p	mmu-miR-132-3p	mmu-miR-136-5p	mmu-miR-149-5p	mmu-miR-181a-5p	mmu-miR-22-3p	mmu-miR-223-3p	mmu-miR-30e-5p	mmu-miR-324-3p	mmu-miR-669f-3p	mmu-miR-686	mmu-miR-7b-5p
Annotations derived over miRTarBase (Gene Ontology)	positive regulation of response to endoplasmic reticulum stress GO1905898	over-represented	0.000865	0.0489938	0.0489938	3.33047	8	mmu-miR-106a-5p	mmu-miR-148a-3p	mmu-miR-15a-5p	mmu-miR-16-5p	mmu-miR-17-5p	mmu-miR-200b-3p	mmu-miR-20a-5p	mmu-miR-541-5p
Annotations derived over miRTarBase (Gene Ontology)	positive regulation of retrograde dense core granule transport GO1901956	over-represented	0.0010076	0.0489938	0.0489938	4.5794	10	mmu-miR-132-3p	mmu-miR-136-5p	mmu-miR-149-5p	mmu-miR-181a-5p	mmu-miR-22-3p	mmu-miR-223-3p	mmu-miR-30e-5p	mmu-miR-324-3p	mmu-miR-669f-3p	mmu-miR-7b-5p
Annotations derived over miRTarBase (Gene Ontology)	positive regulation of trophoblast cell migration GO1901165	over-represented	0.0010094	0.0489938	0.0489938	10.824	19	mmu-let-7b-5p	mmu-miR-136-5p	mmu-miR-141-3p	mmu-miR-145a-5p	mmu-miR-149-5p	mmu-miR-17-5p	mmu-miR-181a-5p	mmu-miR-19b-3p	mmu-miR-200a-3p	mmu-miR-210-3p	mmu-miR-324-3p	mmu-miR-340-5p	mmu-miR-342-3p	mmu-miR-344d-3p	mmu-miR-362-3p	mmu-miR-375-3p	mmu-miR-541-5p	mmu-miR-7b-5p	mmu-miR-98-5p
Annotations derived over miRTarBase (Gene Ontology)	postsynaptic actin cytoskeleton GO0098871	over-represented	0.000847	0.0489938	0.0489938	19.9828	31	mmu-miR-1194	mmu-miR-1195	mmu-miR-1224-5p	mmu-miR-136-5p	mmu-miR-141-3p	mmu-miR-149-5p	mmu-miR-15a-5p	mmu-miR-181a-5p	mmu-miR-185-5p	mmu-miR-19b-3p	mmu-miR-200a-3p	mmu-miR-223-3p	mmu-miR-26a-5p	mmu-miR-301b-3p	mmu-miR-3065-5p	mmu-miR-30e-5p	mmu-miR-324-3p	mmu-miR-340-5p	mmu-miR-3473d	mmu-miR-34a-5p	mmu-miR-362-3p	mmu-miR-425-5p	mmu-miR-5110	mmu-miR-540-5p	mmu-miR-667-3p	mmu-miR-668-3p	mmu-miR-674-5p	mmu-miR-741-3p	mmu-miR-758-3p	mmu-miR-7b-5p	mmu-miR-9-5p
Annotations derived over miRTarBase (Gene Ontology)	potassiumproton antiporter activity GO0015386	over-represented	0.0010076	0.0489938	0.0489938	4.5794	10	mmu-let-7b-5p	mmu-miR-15a-5p	mmu-miR-181a-5p	mmu-miR-19b-3p	mmu-miR-26a-5p	mmu-miR-301b-3p	mmu-miR-340-5p	mmu-miR-758-3p	mmu-miR-7b-5p	mmu-miR-9-5p
Annotations derived over miRTarBase (Gene Ontology)	proteasome binding GO0070628	over-represented	0.000951	0.0489938	0.0489938	7.90987	15	mmu-let-7b-5p	mmu-miR-106a-5p	mmu-miR-106b-5p	mmu-miR-140-5p	mmu-miR-15a-5p	mmu-miR-17-5p	mmu-miR-19b-3p	mmu-miR-20a-5p	mmu-miR-223-3p	mmu-miR-26a-5p	mmu-miR-301b-3p	mmu-miR-3065-5p	mmu-miR-669f-3p	mmu-miR-9-5p	mmu-miR-93-5p
Annotations derived over miRTarBase (Gene Ontology)	pyrimidine dimer repair by nucleotide-excision repair GO0000720	over-represented	0.000866	0.0489938	0.0489938	5.82833	12	mmu-miR-146b-5p	mmu-miR-17-5p	mmu-miR-195a-5p	mmu-miR-199a-5p	mmu-miR-200a-3p	mmu-miR-204-5p	mmu-miR-217-5p	mmu-miR-22-3p	mmu-miR-223-3p	mmu-miR-34a-5p	mmu-miR-7b-5p	mmu-miR-9-5p
Annotations derived over miRTarBase (Gene Ontology)	regulation of Cdc42 protein signal transduction GO0032489	over-represented	0.000866	0.0489938	0.0489938	5.82833	12	mmu-miR-144-3p	mmu-miR-17-5p	mmu-miR-200a-3p	mmu-miR-223-3p	mmu-miR-26a-5p	mmu-miR-301b-3p	mmu-miR-324-3p	mmu-miR-33-3p	mmu-miR-340-5p	mmu-miR-425-5p	mmu-miR-758-3p	mmu-miR-9-5p
Annotations derived over miRTarBase (Gene Ontology)	regulation of acetylcholine-gated cation channel activity GO1903048	over-represented	0.000865	0.0489938	0.0489938	3.33047	8	mmu-miR-106a-5p	mmu-miR-15a-5p	mmu-miR-16-5p	mmu-miR-17-5p	mmu-miR-200b-3p	mmu-miR-20a-5p	mmu-miR-324-3p	mmu-miR-541-5p
Annotations derived over miRTarBase (Gene Ontology)	regulation of cell death GO0010941	over-represented	0.000863	0.0489938	0.0489938	13.7382	23	mmu-miR-149-5p	mmu-miR-17-5p	mmu-miR-1950	mmu-miR-1968-5p	mmu-miR-22-3p	mmu-miR-223-3p	mmu-miR-26a-5p	mmu-miR-301b-3p	mmu-miR-3058-5p	mmu-miR-30a-5p	mmu-miR-30b-5p	mmu-miR-30c-5p	mmu-miR-30d-5p	mmu-miR-30e-5p	mmu-miR-324-3p	mmu-miR-340-5p	mmu-miR-451a	mmu-miR-466k	mmu-miR-5110	mmu-miR-543-3p	mmu-miR-7b-5p	mmu-miR-881-3p	mmu-miR-9-5p
Annotations derived over miRTarBase (Gene Ontology)	regulation of cell proliferation GO0042127	over-represented	0.000795	0.0489938	0.0489938	129.056	152	mmu-let-7a-5p	mmu-let-7b-5p	mmu-let-7c-5p	mmu-let-7d-5p	mmu-let-7e-5p	mmu-let-7f-5p	mmu-let-7g-5p	mmu-let-7i-5p	mmu-miR-101a-3p	mmu-miR-101b-3p	mmu-miR-103-3p	mmu-miR-106a-5p	mmu-miR-106b-5p	mmu-miR-107-3p	mmu-miR-10a-5p	mmu-miR-1195	mmu-miR-1199-5p	mmu-miR-125a-5p	mmu-miR-125b-2-3p	mmu-miR-125b-5p	mmu-miR-126a-3p	mmu-miR-127-3p	mmu-miR-128-3p	mmu-miR-134-5p	mmu-miR-135a-5p	mmu-miR-136-5p	mmu-miR-139-5p	mmu-miR-141-3p	mmu-miR-142a-3p	mmu-miR-144-3p	mmu-miR-145a-5p	mmu-miR-146a-5p	mmu-miR-146b-5p	mmu-miR-148a-3p	mmu-miR-148b-3p	mmu-miR-149-5p	mmu-miR-150-5p	mmu-miR-151-5p	mmu-miR-155-5p	mmu-miR-15a-5p	mmu-miR-16-5p	mmu-miR-17-3p
Annotations derived over miRTarBase (Gene Ontology)	regulation of glycogen biosynthetic process GO0005979	over-represented	0.000863	0.0489938	0.0489938	13.7382	23	mmu-let-7b-5p	mmu-miR-101a-3p	mmu-miR-106a-5p	mmu-miR-106b-5p	mmu-miR-1199-5p	mmu-miR-125a-5p	mmu-miR-125b-5p	mmu-miR-149-5p	mmu-miR-150-5p	mmu-miR-155-5p	mmu-miR-15a-5p	mmu-miR-17-5p	mmu-miR-181a-5p	mmu-miR-182-5p	mmu-miR-20a-5p	mmu-miR-214-3p	mmu-miR-291b-3p	mmu-miR-29b-1-5p	mmu-miR-301b-3p	mmu-miR-342-5p	mmu-miR-574-5p	mmu-miR-93-5p	mmu-miR-99b-5p
Annotations derived over miRTarBase (Gene Ontology)	regulation of histone H3-K14 acetylation GO0071440	over-represented	0.000865	0.0489938	0.0489938	3.33047	8	mmu-miR-136-5p	mmu-miR-15a-5p	mmu-miR-181a-5p	mmu-miR-223-3p	mmu-miR-3065-5p	mmu-miR-324-3p	mmu-miR-7b-5p	mmu-miR-9-5p
Annotations derived over miRTarBase (Gene Ontology)	regulation of histone H3-K27 acetylation GO1901674	over-represented	0.000865	0.0489938	0.0489938	3.33047	8	mmu-miR-136-5p	mmu-miR-15a-5p	mmu-miR-181a-5p	mmu-miR-223-3p	mmu-miR-3065-5p	mmu-miR-324-3p	mmu-miR-7b-5p	mmu-miR-9-5p
Annotations derived over miRTarBase (Gene Ontology)	regulation of neural precursor cell proliferation GO2000177	over-represented	0.000998	0.0489938	0.0489938	28.309	41	mmu-let-7a-5p	mmu-let-7b-5p	mmu-let-7c-5p	mmu-let-7d-5p	mmu-let-7e-5p	mmu-let-7f-5p	mmu-let-7g-5p	mmu-let-7i-5p	mmu-miR-1199-5p	mmu-miR-125a-5p	mmu-miR-125b-5p	mmu-miR-132-3p	mmu-miR-139-5p	mmu-miR-145a-5p	mmu-miR-155-5p	mmu-miR-181a-5p	mmu-miR-181c-3p	mmu-miR-182-5p	mmu-miR-185-5p	mmu-miR-188-3p	mmu-miR-1961	mmu-miR-19b-3p	mmu-miR-202-3p	mmu-miR-212-3p	mmu-miR-223-3p	mmu-miR-26a-5p	mmu-miR-301b-3p	mmu-miR-3057-3p	mmu-miR-3065-5p	mmu-miR-3072-3p	mmu-miR-344d-3p	mmu-miR-351-5p	mmu-miR-362-3p	mmu-miR-425-5p	mmu-miR-486a-5p	mmu-miR-670-5p	mmu-miR-694	mmu-miR-741-3p	mmu-miR-758-3p	mmu-miR-9-5p	mmu-miR-98-5p
Annotations derived over miRTarBase (Gene Ontology)	regulation of neurogenesis GO0050767	over-represented	0.000805	0.0489938	0.0489938	39.9657	55	mmu-let-7a-5p	mmu-let-7b-5p	mmu-let-7c-5p	mmu-let-7d-5p	mmu-let-7e-5p	mmu-let-7f-5p	mmu-let-7g-5p	mmu-let-7i-5p	mmu-miR-1195	mmu-miR-1199-5p	mmu-miR-134-5p	mmu-miR-136-5p	mmu-miR-139-5p	mmu-miR-142a-3p	mmu-miR-146a-5p	mmu-miR-146b-5p	mmu-miR-149-5p	mmu-miR-155-5p	mmu-miR-15a-5p	mmu-miR-181a-5p	mmu-miR-185-5p	mmu-miR-1929-5p	mmu-miR-1961	mmu-miR-200c-3p	mmu-miR-202-3p	mmu-miR-214-3p	mmu-miR-219a-5p	mmu-miR-23b-3p	mmu-miR-26a-5p	mmu-miR-27b-3p	mmu-miR-298-5p	mmu-miR-3072-3p	mmu-miR-30a-5p	mmu-miR-30b-5p	mmu-miR-30c-5p	mmu-miR-30d-5p	mmu-miR-30e-5p	mmu-miR-324-3p	mmu-miR-340-5p	mmu-miR-344d-3p	mmu-miR-34a-5p	mmu-miR-369-3p
Annotations derived over miRTarBase (Gene Ontology)	regulation of organelle transport along microtubule GO1902513	over-represented	0.000866	0.0489938	0.0489938	5.82833	12	mmu-miR-136-5p	mmu-miR-15a-5p	mmu-miR-17-5p	mmu-miR-200b-3p	mmu-miR-200c-3p	mmu-miR-223-3p	mmu-miR-26a-5p	mmu-miR-301b-3p	mmu-miR-369-3p	mmu-miR-374b-5p	mmu-miR-429-3p	mmu-miR-758-3p
Annotations derived over miRTarBase (Gene Ontology)	regulation of phosphatidylinositol dephosphorylation GO0060304	over-represented	0.000865	0.0489938	0.0489938	3.33047	8	mmu-let-7b-5p	mmu-miR-136-5p	mmu-miR-15a-5p	mmu-miR-223-3p	mmu-miR-26a-5p	mmu-miR-301b-3p	mmu-miR-324-3p	mmu-miR-9-5p
Annotations derived over miRTarBase (Gene Ontology)	response to camptothecin GO1901563	over-represented	0.000865	0.0489938	0.0489938	3.33047	8	mmu-miR-101b-3p	mmu-miR-144-3p	mmu-miR-291b-3p	mmu-miR-340-5p	mmu-miR-350-3p	mmu-miR-451a	mmu-miR-669f-3p	mmu-miR-875-5p
Annotations derived over miRTarBase (Gene Ontology)	response to ischemia GO0002931	over-represented	0.000883	0.0489938	0.0489938	36.6352	51	mmu-let-7b-5p	mmu-miR-122-5p	mmu-miR-136-5p	mmu-miR-146a-5p	mmu-miR-146b-5p	mmu-miR-148a-3p	mmu-miR-148b-3p	mmu-miR-149-5p	mmu-miR-15a-5p	mmu-miR-16-5p	mmu-miR-17-5p	mmu-miR-181a-5p	mmu-miR-181b-5p	mmu-miR-195a-5p	mmu-miR-19b-3p	mmu-miR-204-5p	mmu-miR-20a-5p	mmu-miR-210-3p	mmu-miR-223-3p	mmu-miR-26a-5p	mmu-miR-301b-3p	mmu-miR-3072-3p	mmu-miR-30a-5p	mmu-miR-30b-3p	mmu-miR-30b-5p	mmu-miR-30c-5p	mmu-miR-30d-5p	mmu-miR-30e-5p	mmu-miR-3108-5p	mmu-miR-324-3p	mmu-miR-340-5p	mmu-miR-344d-3p	mmu-miR-3473d	mmu-miR-34a-5p	mmu-miR-362-3p	mmu-miR-425-5p	mmu-miR-429-3p	mmu-miR-449a-5p	mmu-miR-466k	mmu-miR-484	mmu-miR-497a-5p	mmu-miR-511-3p
Annotations derived over miRTarBase (Gene Ontology)	smooth endoplasmic reticulum calcium ion homeostasis GO0051563	over-represented	0.000865	0.0489938	0.0489938	3.33047	8	mmu-miR-106a-5p	mmu-miR-15a-5p	mmu-miR-16-5p	mmu-miR-17-5p	mmu-miR-200b-3p	mmu-miR-20a-5p	mmu-miR-541-5p	mmu-miR-9-5p
Annotations derived over miRTarBase (Gene Ontology)	sperm ejaculation GO0042713	under-represented	0.000726	0.0489938	0.0489938	12.4893	4	mmu-miR-16-5p	mmu-miR-181a-5p	mmu-miR-185-5p	mmu-miR-466k
Annotations derived over miRTarBase (Gene Ontology)	stem cell development GO0048864	over-represented	0.000809	0.0489938	0.0489938	19.1502	30	mmu-let-7a-5p	mmu-let-7b-5p	mmu-let-7c-5p	mmu-let-7d-5p	mmu-let-7e-5p	mmu-let-7f-5p	mmu-let-7g-5p	mmu-let-7i-5p	mmu-miR-101a-3p	mmu-miR-101b-3p	mmu-miR-139-5p	mmu-miR-155-5p	mmu-miR-15a-5p	mmu-miR-16-5p	mmu-miR-17-5p	mmu-miR-1961	mmu-miR-202-3p	mmu-miR-210-3p	mmu-miR-301b-3p	mmu-miR-340-5p	mmu-miR-344d-3p	mmu-miR-382-5p	mmu-miR-425-5p	mmu-miR-471-3p	mmu-miR-488-3p	mmu-miR-511-3p	mmu-miR-675-3p	mmu-miR-758-3p	mmu-miR-7b-5p	mmu-miR-98-5p
Annotations derived over miRTarBase (Gene Ontology)	vascular endothelial growth factor receptor signaling pathway GO0048010	over-represented	0.000863	0.0489938	0.0489938	13.7382	23	mmu-miR-106a-5p	mmu-miR-106b-5p	mmu-miR-126a-3p	mmu-miR-141-3p	mmu-miR-146a-5p	mmu-miR-150-5p	mmu-miR-15a-5p	mmu-miR-16-5p	mmu-miR-17-3p	mmu-miR-17-5p	mmu-miR-181a-5p	mmu-miR-200a-3p	mmu-miR-200b-3p	mmu-miR-200c-3p	mmu-miR-20a-5p	mmu-miR-3065-5p	mmu-miR-324-3p	mmu-miR-340-5p	mmu-miR-34a-5p	mmu-miR-362-3p	mmu-miR-381-3p	mmu-miR-9-5p	mmu-miR-93-5p
Annotations derived over miRTarBase (Gene Ontology)	lactation GO0007595	over-represented	0.0010145	0.0490595	0.0490595	51.6223	68	mmu-let-7a-5p	mmu-let-7b-5p	mmu-let-7c-5p	mmu-let-7d-5p	mmu-let-7e-5p	mmu-let-7f-5p	mmu-let-7g-5p	mmu-let-7i-5p	mmu-miR-101a-3p	mmu-miR-101b-3p	mmu-miR-106a-5p	mmu-miR-107-3p	mmu-miR-10a-3p	mmu-miR-1195	mmu-miR-1198-5p	mmu-miR-1199-5p	mmu-miR-126a-3p	mmu-miR-134-5p	mmu-miR-136-5p	mmu-miR-144-3p	mmu-miR-146a-5p	mmu-miR-150-5p	mmu-miR-15a-5p	mmu-miR-16-5p	mmu-miR-17-3p	mmu-miR-17-5p	mmu-miR-181a-5p	mmu-miR-183-5p	mmu-miR-1843a-5p	mmu-miR-185-5p	mmu-miR-1903	mmu-miR-190a-5p	mmu-miR-1955-3p	mmu-miR-195a-5p	mmu-miR-1961	mmu-miR-199a-5p	mmu-miR-19b-3p	mmu-miR-207	mmu-miR-20a-5p	mmu-miR-210-3p	mmu-miR-217-5p	mmu-miR-26a-5p
Annotations derived over miRTarBase (Gene Ontology)	perinuclear region of cytoplasm GO0048471	over-represented	0.0010218	0.0492326	0.0492326	182.343	206	mmu-let-7a-5p	mmu-let-7b-5p	mmu-let-7c-5p	mmu-let-7d-5p	mmu-let-7e-5p	mmu-let-7f-5p	mmu-let-7g-5p	mmu-let-7i-5p	mmu-miR-103-3p	mmu-miR-105	mmu-miR-106a-5p	mmu-miR-107-3p	mmu-miR-10a-5p	mmu-miR-1194	mmu-miR-1195	mmu-miR-1198-5p	mmu-miR-1199-5p	mmu-miR-122-5p	mmu-miR-125a-5p	mmu-miR-125b-1-3p	mmu-miR-125b-5p	mmu-miR-128-3p	mmu-miR-1298-5p	mmu-miR-132-3p	mmu-miR-134-5p	mmu-miR-136-5p	mmu-miR-139-5p	mmu-miR-140-5p	mmu-miR-142a-3p	mmu-miR-142a-5p	mmu-miR-143-3p	mmu-miR-143-5p	mmu-miR-144-3p	mmu-miR-145a-5p	mmu-miR-146a-5p	mmu-miR-148a-3p	mmu-miR-148b-3p	mmu-miR-149-5p	mmu-miR-150-5p	mmu-miR-155-5p	mmu-miR-15a-5p	mmu-miR-15b-5p
Annotations derived over miRTarBase (Gene Ontology)	visual learning GO0008542	over-represented	0.0010393	0.0498878	0.0498878	77.8498	97	mmu-let-7a-5p	mmu-let-7b-5p	mmu-let-7c-5p	mmu-let-7d-5p	mmu-let-7e-5p	mmu-let-7f-5p	mmu-let-7g-5p	mmu-let-7i-5p	mmu-miR-101a-3p	mmu-miR-101b-3p	mmu-miR-103-3p	mmu-miR-105	mmu-miR-106a-5p	mmu-miR-107-3p	mmu-miR-10a-3p	mmu-miR-10a-5p	mmu-miR-1195	mmu-miR-1198-5p	mmu-miR-1199-5p	mmu-miR-128-3p	mmu-miR-130a-3p	mmu-miR-132-3p	mmu-miR-134-5p	mmu-miR-136-5p	mmu-miR-139-5p	mmu-miR-143-3p	mmu-miR-144-3p	mmu-miR-145a-5p	mmu-miR-149-5p	mmu-miR-150-5p	mmu-miR-155-5p	mmu-miR-15a-5p	mmu-miR-15b-5p	mmu-miR-16-5p	mmu-miR-17-3p	mmu-miR-17-5p	mmu-miR-181a-5p	mmu-miR-190a-5p	mmu-miR-1946a	mmu-miR-195a-5p	mmu-miR-1961	mmu-miR-1983
[truncated: 298 more columns]

## Sheet: mirna_cog_tp3_sham_f1
Category	Subcategory	Enrichment	P-value	P-adjusted	Q-value	Expected	Observed	miRNA1	miRNA2	miRNA3	miRNA4	miRNA5	miRNA6	miRNA7	miRNA8	miRNA9	miRNA10	miRNA11	miRNA12
Seed family (miRBase)	GAGGUAG	over-represented	1.04e-05	0.0064341	0.0064341	3.89282	11	mmu-let-7a-5p	mmu-let-7b-5p	mmu-let-7c-5p	mmu-let-7d-5p	mmu-let-7e-5p	mmu-let-7f-5p	mmu-let-7g-5p	mmu-let-7i-5p	mmu-let-7k	mmu-miR-1961	mmu-miR-98-5p
Target genes (miRTarBase)	Meis2	over-represented	4.87e-06	0.0263337	0.0263337	4.37527	12	mmu-let-7a-5p	mmu-let-7b-5p	mmu-let-7c-5p	mmu-let-7d-5p	mmu-let-7e-5p	mmu-let-7f-5p	mmu-let-7g-5p	mmu-let-7i-5p	mmu-miR-1961	mmu-miR-202-3p	mmu-miR-335-3p	mmu-miR-98-5p

## Sheet: mirna_cog_tp3_irr_f2
No Pathways Found

[truncated: 36 more sheets: mirna_beh_tp1_irr_f1, mirna_beh_tp1_sham_f1, mirna_beh_tp1_irr_f2, mirna_beh_tp2_irr_f1, mirna_beh_tp2_sham_f1, mirna_beh_tp2_irr_f2, mirna_beh_tp3_irr_f1, mirna_beh_tp3_sham_f1, mirna_beh_tp3_irr_f2, mirna_lipid_tp1_all_f1_k1, mirna_lipid_tp1_all_f1_k2, mirna_lipid_tp1_all_f1_k3, mirna_lipid_tp1_irr_f1_k1, mirna_lipid_tp1_irr_f1_k2, mirna_lipid_tp1_irr_f1_k3, mirna_lipid_tp1_sham_f1_k1, mirna_lipid_tp1_sham_f1_k2, mirna_lipid_tp1_sham_f1_k3, mirna_lipid_tp2_all_f1_k1, mirna_lipid_tp2_all_f1_k2 …]
